# Supplementary material for: A matrisome RNA signature from early-pregnancy mouse mammary fibroblasts predicts distant metastasis-free breast cancer survival in humans
Source: Breast Cancer Res. 2021 Sep 26;23:90. doi: 10.1186/s13058-021-01470-3 (PMC8474794; doi:10.1186/s13058-021-01470-3)
Supplement: Supplementary file 5 — Additional file 5: Table S2. All 897 probes with differential abundance in pregnancy-associated fibroblasts (p-value < 0.05) as identified by RankP software analysis [18]. Probes have been ranked by decreasing fold-change. [file 13058_2021_1470_MOESM5_ESM.xlsx]

## Sheet: Pregnant.vs.Control_RP_5pcpval
PROBE_ID	ILMN_GENE	ACCESSION	CHROMOSOME	pvalues (<0.05)	fc.med_Pregnant/Control	median_Pregnant	median_Control
ILMN_2766542	GRLF1	NM_172739.4	7	9.70485e-05	5.5698	571.114	102.538
ILMN_1241214	MYH4	NM_010855.2	11	0.000146908	5.05326	293.53	58.0873
ILMN_2936517	BCL2L2	NM_007537.1	14	0.000243066	4.73964	749.975	158.235
ILMN_2487824	ALX4	NM_007442	NA	0.000115746	4.22907	666.182	157.524
ILMN_2709782	MTAP2	NM_008632.1	NA	0.000816454	3.9779	205.62	51.6907
ILMN_2752130	GFRA2	NM_008115.1	NA	0.00259805	3.872	237.981	61.462
ILMN_2635784	GPC1	NM_016696.3	NA	6.94475e-05	3.7359	744.072	199.168
ILMN_1226553	MTAP2	NM_008632.1	NA	0.00199172	3.65468	154.531	42.2831
ILMN_1258929	2610110G12RIK	NM_028476.3	17	0.000830699	3.6006	214.989	59.7091
ILMN_1249517	TMEM168	NM_028990.3	6	0.00101945	3.52908	225.909	64.0135
ILMN_2620799	A930010I20RIK	NM_177857	NA	0.00454792	3.50076	362.945	103.676
ILMN_2636443	BCL2L2	NM_007537.1	14	0.000551129	3.48743	857.621	245.918
ILMN_1230753	B230399E16RIK	NM_173770.4	NA	0.000758581	3.31905	575.354	173.349
ILMN_1239430	MRC1	NM_008625.1	2	0.000236834	3.24894	331.293	101.97
ILMN_2455596	ADAMTS18	NM_172466.2	8	0.0060357	3.22653	164.296	50.9202
ILMN_2930819	ACD	NM_001012638.1	8	0.000253751	3.19726	1064.86	333.054
ILMN_2737959	PLEKHM1	NM_183034.1	11	0.00399056	3.12544	409.703	131.086
ILMN_1247540	VCAN	NM_001081249.1	13	0.000310733	3.10267	435.816	140.465
ILMN_1257253	IQSEC2	NM_001005475.1	X	0.00334951	3.0721	243.133	79.1424
ILMN_2701779	1700108L22RIK	NM_145988.1	NA	0.0423452	3.0377	903.494	297.427
ILMN_1243107	CENTD3	NM_139206.1	18	0.00355696	3.02817	535.859	176.958
ILMN_2674351	EDNRA	NM_010332.2	8	0.00632418	2.98216	307.247	103.028
ILMN_1221295	GRIA1	NM_008165.2	11	0.00445622	2.94536	193.937	65.8451
ILMN_2742849	MCM5	NM_008566.2	8	0.00228465	2.87724	490.186	170.367
ILMN_2945275	RBM15	NM_001045807.1	3	0.000486133	2.84487	427.283	150.194
ILMN_2647028	COPZ2	NM_019877.2	11	0.000160264	2.84161	729.063	256.567
ILMN_2702101	PLD3	NM_011116.1	7	0.00676846	2.7925	402.652	144.191
ILMN_2822131	HMGCL	NM_008254.1	4	0.00906646	2.75898	627.986	227.615
ILMN_3161263	FZD5	NM_022721.3	1	0.0270801	2.75253	448.983	163.117
ILMN_2677472	LOC100046741	XM_001476728.1	NA	0.0152197	2.71695	1696.33	624.35
ILMN_2735184	COL18A1	NM_009929.2	10	0.0116253	2.71033	849.507	313.434
ILMN_2728682	PRR18	NM_178774.3	17	0.0217602	2.70064	201.415	74.5804
ILMN_2683802	NUDT9	NM_028794.3	5	0.00103192	2.68891	203.479	75.6735
ILMN_3001481	CHRNB1	NM_009601.3	11	0.00448738	2.67126	147.321	55.1504
ILMN_1237186	SPINT1	NM_016907.3	2	0.00110493	2.66755	152.094	57.0163
ILMN_2678002	NOTCH2	NM_010928.2	3	0.00145039	2.65946	227.934	85.7068
ILMN_2728431	CDC42EP4	NM_020006.1	11	0.0172613	2.65726	668.227	251.473
ILMN_2429238	SLITRK1	NM_199065.2	NA	0.00502693	2.64047	162.701	61.6181
ILMN_1240903	RBMS3	NM_178660.3	NA	0.00373147	2.63606	532.857	202.142
ILMN_1246564	ERLIN2	NM_153592.1	8	0.00241286	2.62435	380.103	144.837
ILMN_1248830	HIST1H2AN	NM_178184.1	13	0.0143561	2.57524	162.222	62.9927
ILMN_2840818	CMPK	NM_025647.2	4	0.0017994	2.52364	970.307	384.488
ILMN_1249670	PDIA4	NM_009787.2	6	0.00383742	2.50377	394.587	157.597
ILMN_2700400	GALNT11	NM_144908.3	NA	0.0177643	2.48461	408.21	164.296
ILMN_2685124	BC005682	NM_033562.2	NA	0.020617	2.47457	336.958	136.168
ILMN_2491860	TTYH2	NM_053273.2	11	0.00241286	2.46816	471.785	191.149
ILMN_1231132	CRLS1	NM_025646.3	2	0.00564395	2.46145	329.945	134.045
ILMN_1234487	ANGPT2	NM_007426.3	8	0.00858924	2.44011	450.289	184.537
ILMN_2622255	EPHB2	XM_204072.3	NA	0.013114	2.43018	169.949	69.9329
ILMN_1238360	LOC100042405	XM_001478555.1	8	0.00112897	2.40988	941.645	390.743
ILMN_1251126	FOXP3	NM_054039.1	X	0.0211637	2.40907	485.745	201.632
ILMN_2836654	HIST1H2AO	NM_178185.1	13	0.0216338	2.40292	267.376	111.271
ILMN_2463180	TNC	NM_011607.1	NA	0.00359703	2.39797	264.3	110.218
ILMN_2675914	R3HDM1	NM_181750.2	1	0.0027414	2.39342	176.958	73.9351
ILMN_2463181	TNC	NM_011607.2	4	0.00163736	2.38491	317.339	133.061
ILMN_2672708	LRP11	NM_172784.2	10	0.00970485	2.36999	261.63	110.393
ILMN_2751072	GNA11	NM_010301.1	NA	0.0229773	2.35534	335.505	142.444
ILMN_1212836	PTPRC	NM_011210.2	1	0.0134719	2.35331	195.298	82.9888
ILMN_1255462	HBB-B1	AK011053	NA	0.0259119	2.34339	204.082	87.0884
ILMN_1246127	PRSS23	NM_029614.3	7	0.00130348	2.34099	483.673	206.611
ILMN_2760263	POLDIP2	NM_026389.3	11	0.0261666	2.33157	591.89	253.859
ILMN_2711948	LOC100047619	XR_033736.1	NA	0.0276935	2.32365	725.131	312.065
ILMN_2474578	THY1	NA	NA	0.00757868	2.30722	455.671	197.498
ILMN_1212605	1500011K16RIK	XR_035441.1	2	0.00949562	2.30597	328.872	142.617
ILMN_1215967	ALG5	NM_025442.3	NA	0.0234822	2.30489	244.906	106.255
ILMN_2908953	4930455F23RIK	NM_029115.1	1	0.0130303	2.29814	159.88	69.5692
ILMN_1221670	COL5A2	NM_007737.2	1	0.00919379	2.29225	340.78	148.666
ILMN_2685125	DERL2	NM_033562.3	11	0.0148173	2.28099	350.862	153.82
ILMN_1219431	GABARAPL2	NM_026693.2	8	0.0200071	2.27783	155.303	68.1802
ILMN_2723024	BC004044	NM_030565.5	5	0.00164715	2.27732	168.755	74.1022
ILMN_2747923	SLC40A1	NM_016917.2	1	0.0223434	2.26651	137.556	60.6905
ILMN_1250382	ATP13A1	NM_133224.1	8	0.0284842	2.26517	134.225	59.2559
ILMN_2629052	CBX3	NM_007624	NA	0.00357388	2.26414	314.196	138.77
ILMN_2670344	LRRN2	NM_010732.2	1	0.00216979	2.26393	139.512	61.6238
ILMN_2491859	TTYH2	NM_053273.1	NA	0.0128362	2.26212	280.926	124.187
ILMN_2861469	CYFIP1	NM_011370.1	7	0.00878066	2.26204	163.539	72.2969
ILMN_2531572	LOC225927	XM_129198.4	NA	0.00288563	2.26078	735.275	325.231
ILMN_1251184	NRF1	NM_010938.3	6	0.0322976	2.23743	279.845	125.074
ILMN_1243254	ADAM12	NM_007400.2	7	0.00296399	2.23645	167.961	75.1014
ILMN_2707503	PSMC1	NM_008947	NA	0.0271139	2.22917	294.024	131.898
ILMN_2687165	CHST2	NM_018763.1	9	0.00521836	2.22748	231.823	104.074
ILMN_2705128	MUTED	NM_139063.1	13	0.0313226	2.2254	440.895	198.12
ILMN_2607892	BAG4	NM_026121.3	8	0.0280319	2.22038	238.563	107.443
ILMN_1225563	GAS2	NM_008087	NA	0.0289543	2.2169	122.099	55.0763
ILMN_2596369	CNN2	NM_007725.2	10	0.0346882	2.21138	186.102	84.1567
ILMN_2888786	SLK	NM_009289.1	19	0.0308534	2.20702	944.968	428.165
ILMN_2759289	SLK	NM_009289.2	19	0.0299319	2.20584	921.263	417.647
ILMN_2774315	COL13A1	NM_007731.2	10	0.0300369	2.2054	123.879	56.1707
ILMN_2716514	EIF4G1	NM_001005331.1	16	0.0303699	2.19296	251.857	114.848
ILMN_2700126	ARFGAP1	NM_145760.2	2	0.0065432	2.18772	109.233	49.9301
ILMN_2904686	CYB5R3	NM_029787.2	15	0.00383742	2.18367	270.077	123.68
ILMN_1226839	HIST1H2AD	NM_178188.3	13	0.0419009	2.18334	229.673	105.193
ILMN_2878274	COPZ2	NM_019877.1	11	0.00167564	2.17961	604.974	277.561
ILMN_2625854	2310016C16RIK	NM_027127.1	13	0.00656279	2.17224	514.053	236.647
ILMN_2972325	2410016O06RIK	NM_023633.1	12	0.00906646	2.1592	1073.51	497.18
ILMN_2853409	ARFGAP2	NM_023854.1	2	0.0341682	2.15202	243.184	113.003
ILMN_1245942	ALS2CR13	NM_001037725.2	1	0.00445622	2.14702	151.009	70.3341
ILMN_2636004	9530064J02	XM_489200	NA	0.0198807	2.14155	116.978	54.623
ILMN_2839877	HECTD2	NM_172637.1	19	0.00441971	2.14143	443.678	207.188
ILMN_2659143	HC	NM_010406.1	2	0.042444	2.141	241.51	112.802
ILMN_1237216	LOC100047827	XM_001479392.1	NA	0.00202288	2.14043	831.448	388.449
ILMN_2483304	LYVE1	NM_053247.4	7	0.0207363	2.13685	113.85	53.2796
ILMN_1229203	HBB-B1	AK011016	NA	0.0431803	2.13522	237.715	111.33
ILMN_2683128	CMAS	NM_009908.1	6	0.0117598	2.1267	365.318	171.777
ILMN_1259962	TAOK1	NM_144825.2	11	0.0445782	2.1258	189.637	89.2073
ILMN_1228498	LAS1L	NM_152822.2	X	0.0496488	2.12476	455.93	214.58
ILMN_1229662	TMEM132E	NM_023438.2	11	0.00320794	2.12137	128.649	60.6446
ILMN_2697020	BAT2D	NM_001081290.1	1	0.00208877	2.12051	503.198	237.301
ILMN_2753809	MMP3	NM_010809.1	9	0.00226239	2.11896	612.948	289.268
ILMN_2921303	TYMS-PS	NR_000040.1	10	0.0477861	2.1133	143.273	67.7957
ILMN_2749529	ITGA9	NM_133721.1	9	0.00828919	2.10232	153.602	73.0629
ILMN_2766403	PPP2R5D	NM_009358.2	17	0.0490593	2.09667	622.423	296.862
ILMN_2680054	D0H4S114	NM_053078.3	18	0.00235944	2.09639	1368.07	652.583
ILMN_2842137	ILK	NM_010562.1	7	0.0367511	2.08801	465.9	223.131
ILMN_1249765	REXO2	NM_024233.3	9	0.0235098	2.07947	190.703	91.7073
ILMN_1217009	RAB15	NM_134050.3	12	0.0145617	2.07735	205.006	98.6865
ILMN_2551852	C330049H01RIK	AK021230	NA	0.00326492	2.07358	475.959	229.534
ILMN_2625855	GPX8	NM_027127.2	13	0.00724213	2.05758	639.329	310.719
ILMN_1242935	LOC633016	XM_921371.2	NA	0.0104875	2.05525	360.755	175.529
ILMN_1238276	HIST1H2AI	NM_178182.1	13	0.021299	2.05504	169.408	82.4355
ILMN_1241367	GPX1	NM_008160.5	9	0.00348662	2.04843	378.207	184.632
ILMN_2600813	CCDC49	NM_026186.3	11	0.0116066	2.03683	180.496	88.6159
ILMN_1224651	2810405J04RIK	NM_133747.2	17	0.0480764	2.03249	609.472	299.865
ILMN_2668886	6720456H20RIK	NM_172600.2	14	0.0280755	2.02653	202.397	99.8737
ILMN_2674575	MMD	NM_026178.2	11	0.0043654	2.02538	265.788	131.229
ILMN_2596230	2410014A08RIK	NM_175403.2	5	0.0122869	2.0243	866.513	428.055
ILMN_1253797	SLIT2	NM_178804.2	5	0.0130739	2.02191	149.937	74.156
ILMN_2598239	STK25	NM_021537.3	1	0.0263304	2.01784	177.112	87.773
ILMN_2691227	HSDL1	NM_175185.3	8	0.0499791	2.01775	303.623	150.476
ILMN_3137552	MTAP2	NM_008632.2	1	0.0121177	2.01754	157.42	78.0257
ILMN_2748584	LOC100048221	XM_001480237.1	NA	0.0473784	2.01351	1001.86	497.568
ILMN_2726288	9330152L17	NM_177917.2	NA	0.0376628	2.00582	129.264	64.4444
ILMN_2764737	PSMC2	NM_011188.1	5	0.0130962	2.00475	202.969	101.244
ILMN_1215085	FKBP10	NM_010221.1	11	0.0213293	2.00367	171.991	85.8379
ILMN_2632264	ACOT7	NM_133348.1	4	0.00635623	2.00019	596.401	298.173
ILMN_1243992	PTRF	NM_008986.1	NA	0.0209571	1.99164	646.982	324.849
ILMN_1240153	UCHL5	NM_019562.1	1	0.0479758	1.98401	145.14	73.1549
ILMN_1241838	CACNA1G	NM_009783.1	11	0.00334951	1.98205	139.469	70.3659
ILMN_2940195	MGST1	NM_019946.3	6	0.00802742	1.98203	1172.62	591.626
ILMN_2699294	ALKBH3	NM_026944.1	2	0.0103103	1.97898	358.654	181.232
ILMN_1223819	STK25	NM_021537.2	NA	0.0447491	1.97482	176.744	89.4989
ILMN_2708203	CDKN1C	NM_009876.3	7	0.0378685	1.97467	1152.45	583.615
ILMN_2614966	RAB27A	NM_023635.4	NA	0.0044767	1.97391	117.649	59.6022
ILMN_2712634	NAB1	NM_008667.2	1	0.0457072	1.96846	122.505	62.234
ILMN_2881019	SH3KBP1	NM_021389.3	X	0.0134942	1.96817	426.301	216.597
ILMN_2867147	TYROBP	NM_011662.2	7	0.0260179	1.96763	275.876	140.207
ILMN_1240719	BC004044	NM_030565.5	5	0.00916262	1.96683	121.363	61.705
ILMN_1239627	4631426J05RIK	NM_029935.4	NA	0.00909229	1.96414	217.546	110.759
ILMN_1221624	SLC35B3	NM_134060.2	13	0.0233308	1.96212	337.536	172.027
ILMN_2683958	COL3A1	NM_009930.1	1	0.00553087	1.96172	1474.92	751.852
ILMN_2911123	ITGA2B	NM_010575.1	11	0.0183306	1.96034	128.303	65.4492
ILMN_2901626	TNFRSF21	NM_178589.2	17	0.0212429	1.95264	188.081	96.3214
ILMN_1222602	2410014A08RIK	NM_175403.2	5	0.0200623	1.94976	832.588	427.02
ILMN_1250956	6330414G02RIK	NA	NA	0.027901	1.94238	155.796	80.2089
ILMN_3008858	CTSC	NM_009982.2	7	0.0371046	1.94115	251.473	129.549
ILMN_1223244	HBB-B1	AK010873	NA	0.00639897	1.93939	617.559	318.43
ILMN_2590605	C030014K22RIK	NM_175461.3	1	0.00759471	1.93618	126.245	65.2033
ILMN_2676726	CENPL	NM_027429.2	1	0.032757	1.93577	402.993	208.183
ILMN_2679139	RAB11FIP2	XM_129331.1	NA	0.0210097	1.92749	132.969	68.9854
ILMN_2432075	4833420G11RIK	NA	NA	0.02985	1.92637	143.3	74.3885
ILMN_1256343	H19	NR_001592.1	7	0.0216908	1.92155	774.033	402.816
ILMN_2486012	C330006P03RIK	NA	NA	0.0374536	1.92116	362.571	188.725
ILMN_1226882	LOC100047839	XM_001479252.1	NA	0.00629302	1.91872	125.274	65.2903
ILMN_1248289	NAGA	NM_008669.3	15	0.0229497	1.91868	208.874	108.863
ILMN_1252204	SEPW1	NM_009156.2	7	0.0420229	1.91397	631.72	330.058
ILMN_2850450	APBB2	NM_009686.1	5	0.029135	1.90933	140.232	73.4457
ILMN_1245646	LOC100043796	XM_001481075.1	7	0.0496906	1.90765	113.153	59.3156
ILMN_2488835	EPB4.1L2	NM_013511	NA	0.00586119	1.90573	1179.83	619.097
ILMN_3079421	PDE6D	NM_008801.2	1	0.0342403	1.90505	106.141	55.7157
ILMN_1216882	POSTN	NM_015784.2	3	0.00680408	1.90421	163.523	85.8741
ILMN_2688912	F10	NM_007972.2	NA	0.0484548	1.90363	88.1642	46.3137
ILMN_2615134	OTUD3	XM_001477728.1	NA	0.0103744	1.90066	201.972	106.264
ILMN_2630182	SYP	NM_009305.1	X	0.034072	1.89845	148.466	78.2038
ILMN_2895536	MOBKL1A	NM_026735.2	5	0.00768731	1.89355	123.934	65.4505
ILMN_1230087	PSME4	NM_134013.3	11	0.0294734	1.88926	190.138	100.642
ILMN_2816180	LBH	NM_029999.3	17	0.0200623	1.88766	360.024	190.725
ILMN_2725927	SERPINA3G	NM_009251.1	12	0.0488056	1.88459	112.428	59.6565
ILMN_1246460	CD44	NM_001039150.1	2	0.0485376	1.88458	187.454	99.4674
ILMN_2599782	IRF1	NM_008390.1	11	0.0226942	1.88323	1684.81	894.64
ILMN_2753108	SURF6	NM_009298.3	2	0.0373824	1.88308	316.885	168.28
ILMN_1240883	RNF4	NM_011278.1	5	0.0257054	1.8822	101.088	53.7074
ILMN_2422982	SYNPO	NA	NA	0.0363967	1.8775	715.876	381.291
ILMN_1252649	DGUOK	NM_013764.1	6	0.023118	1.8755	136.6	72.8338
ILMN_2709211	C3AR1	NM_009779.2	NA	0.0119165	1.86963	163.349	87.3696
ILMN_1232716	CYP1B1	NM_009994.1	17	0.0230548	1.8665	363.363	194.676
ILMN_2839886	MXD4	NM_010753.2	5	0.0478244	1.86437	218.91	117.418
ILMN_2454692	UBTD1	NM_145500.3	19	0.0398353	1.85709	299.146	161.083
ILMN_1226785	HOMER1	NM_152134.1	13	0.0143561	1.85282	270.139	145.799
ILMN_1217998	EPB4.1L1	XM_487678	NA	0.0394702	1.84468	192.139	104.159
ILMN_2658610	AI849286	XM_194372.3	NA	0.0106112	1.84413	749.691	406.529
ILMN_2617087	EGLN1	NM_053207.1	8	0.0346606	1.84318	130.943	71.042
ILMN_2617090	EGLN1	NM_053207.1	8	0.0166309	1.83703	130.194	70.8724
ILMN_1241522	4921505C17RIK	NM_030168.2	15	0.0437092	1.83655	859.107	467.783
ILMN_2647084	PCMTD2	NM_153594.2	2	0.0496488	1.83441	179.837	98.0355
ILMN_2805029	DCTN3	NM_016890.2	4	0.0159338	1.82913	245.499	134.217
ILMN_1244484	ROBO1	NM_019413.2	16	0.0398353	1.8272	462.27	252.994
ILMN_1213850	COL4A3	NM_007734.2	NA	0.00868005	1.82401	142.52	78.1354
ILMN_2727318	PGP	NM_025954.3	17	0.0060357	1.82365	395.399	216.817
ILMN_2595519	LIG1	NM_010715.2	7	0.0442612	1.82335	123.054	67.4881
ILMN_2766894	ENPP6	NM_177304.3	8	0.00254018	1.82007	96.8319	53.2022
ILMN_1216950	D4ERTD22E	NM_174996.2	4	0.0399083	1.81784	289.268	159.127
ILMN_2955883	VPS29	NM_019780.1	5	0.0233023	1.81729	502.382	276.446
ILMN_2689274	DYNC1H1	NM_030238.2	12	0.0128149	1.81728	836.697	460.412
ILMN_3096592	EPB4.1L1	NM_001006664.2	2	0.04756	1.81697	213.189	117.332
ILMN_1215748	MKIAA0250	XM_129516.5	NA	0.0198807	1.81641	119.317	65.6885
ILMN_2728729	SDC4	NM_011521.2	2	0.00933357	1.81569	397.929	219.161
ILMN_2697749	GLYAT	NM_145935.3	19	0.0249753	1.81423	144.797	79.8115
ILMN_2492264	WISP1	NM_018865.2	15	0.046691	1.81124	363.849	200.884
ILMN_2647669	1110018J18RIK	NM_025370.2	13	0.0179023	1.81047	329.192	181.827
ILMN_2925653	EAR2	NM_007895.2	14	0.00639897	1.80682	107.364	59.4216
ILMN_2607786	FADS1	NM_146094.1	19	0.00919379	1.80607	789.917	437.367
ILMN_1224994	MCC	NM_001085374.1	NA	0.0411397	1.80362	338.022	187.413
ILMN_2700848	ARRB2	NM_145429.4	NA	0.00946445	1.80302	150.062	83.2281
ILMN_2656604	TADA3L	NM_133932.2	6	0.0418715	1.80264	170.604	94.6411
ILMN_1257077	JAG1	NM_013822.4	NA	0.0251543	1.80221	598.371	332.02
ILMN_2592834	SCT	NM_011328.2	NA	0.00575969	1.80185	152.188	84.4617
ILMN_2691157	DCTN1	NM_007835.2	6	0.0280755	1.79716	98.7415	54.9432
ILMN_2450031	SCL0004020.1_31	AK081191.1	NA	0.0401629	1.79429	358.502	199.802
ILMN_2715840	C1QC	NM_007574.2	4	0.0171803	1.79022	129.69	72.4438
ILMN_2883138	SRD5A3	NM_020611.3	5	0.0177643	1.78935	266.752	149.078
ILMN_1241675	ASCC2	NM_029291.1	11	0.0116253	1.78934	135.17	75.5416
ILMN_2435302	2010001H16RIK	NA	NA	0.0436282	1.78578	132.754	74.3399
ILMN_1230599	ADAM23	NM_011780.2	1	0.0361528	1.78199	1249.71	701.303
ILMN_1258789	YTHDF3	NM_172677.2	3	0.0156506	1.78004	291.077	163.523
ILMN_3103896	TIMP1	NM_011593.2	X	0.00911098	1.77671	637.454	358.784
ILMN_2819319	RRM2	NM_009104.1	12	0.0368312	1.76944	209.898	118.624
ILMN_1251921	PKMYT1	NM_023058.3	17	0.00759471	1.76907	148.438	83.9075
ILMN_2655373	SIAT7F	NM_016973.1	NA	0.013739	1.76191	120.915	68.6275
ILMN_2746132	FNBP1L	NM_153118.1	3	0.0443779	1.7615	332.973	189.028
ILMN_2636832	CYB5R3	NM_029787.2	15	0.0196741	1.76076	229.534	130.361
ILMN_2488192	LOC634171	XM_908821.3	NA	0.0140453	1.75739	126.68	72.0842
ILMN_1260125	FN1	NM_010233.1	1	0.0251543	1.75499	1208.49	688.601
ILMN_1213362	EG666387	XM_983525.1	6	0.0143142	1.75254	258.187	147.321
ILMN_2844996	ACTN1	NM_134156.1	12	0.049907	1.75243	156.12	89.0879
ILMN_1225835	MFAP5	NM_015776.2	6	0.0295971	1.75217	1544.85	881.675
ILMN_1225328	HSPA1A	NM_010479	NA	0.0297823	1.75167	553.519	315.995
ILMN_2796429	PSIP1	NM_133948.2	4	0.0397231	1.75094	219.413	125.312
ILMN_2486186	TNFRSF1B	NM_011610.1	NA	0.0290638	1.74918	98.5092	56.3174
ILMN_1212848	RYBP	NM_019743.3	6	0.0310092	1.74115	350.24	201.154
ILMN_2705131	MUTED	NM_139063.1	13	0.0480265	1.74024	255.944	147.073
ILMN_2492864	ASXL1	NM_001039939.1	2	0.0316325	1.73919	148.523	85.3977
ILMN_3148489	FURIN	NM_011046.2	7	0.0130962	1.73781	757.109	435.668
ILMN_2568571	C130079K02RIK	AK048580	NA	0.0138868	1.72993	130.38	75.3675
ILMN_2690938	EVC2	NM_145920.2	5	0.0162614	1.72867	123.547	71.4692
ILMN_2682863	PLEKHM3	NM_001039493.1	1	0.0220505	1.72642	174.854	101.281
ILMN_2770429	PLOD2	NM_011961	NA	0.0252486	1.72579	286.689	166.12
ILMN_1236131	MRPL48	NM_198831.2	NA	0.0109878	1.72486	160.289	92.9285
ILMN_2769918	TIMP1	NM_011593	NA	0.00806215	1.72237	573.502	332.973
ILMN_3117134	GM527	NM_001025605.1	12	0.0174669	1.72166	159.127	92.4267
ILMN_2609807	SEC61B	NM_024171.2	4	0.0129511	1.72115	116.071	67.4381
ILMN_1236354	E130302P19RIK	AK087474	NA	0.0412607	1.71842	125.246	72.8841
ILMN_2957161	SMYD2	NM_026796.1	1	0.0192067	1.71735	194.924	113.503
ILMN_2718149	HOMER1	NM_152134.1	13	0.0372426	1.71718	135.086	78.6672
ILMN_2464474	9430029L20RIK	NA	NA	0.0368312	1.71589	205.347	119.674
ILMN_2629701	RCN1	NM_009037.2	2	0.0401629	1.71546	294.609	171.738
ILMN_2689540	ACBD4	NM_025988.2	11	0.0114998	1.71424	255.048	148.782
ILMN_1256970	ADAMTS18	NM_172466	NA	0.0322976	1.71363	87.8446	51.2624
ILMN_1236821	GATC	NM_029645.3	5	0.0388247	1.71299	87.8405	51.2791
ILMN_2674655	1110018J18RIK	NM_025370.2	13	0.0244064	1.71269	359.71	210.026
ILMN_1230507	1700064E03RIK	NA	NA	0.0457374	1.71111	96.557	56.4294
ILMN_2959253	6030429G01RIK	NM_001033548.1	7	0.0192067	1.70915	125.987	73.7136
ILMN_2704919	UBE2T	NM_026024.2	1	0.0149285	1.70815	94.7813	55.4878
ILMN_1239380	LEPREL2	NM_013534.4	6	0.0279651	1.70513	397.344	233.029
ILMN_2624809	MTERF	NM_172135.2	5	0.0345626	1.70371	76.9284	45.1535
ILMN_2870883	YRDC	NM_153566.1	4	0.0277933	1.70369	136.928	80.3716
ILMN_1216762	A530065H22RIK	AK041036	NA	0.0181739	1.70356	167.276	98.1921
ILMN_1251634	GRIA3	NM_016886.2	X	0.0370663	1.70352	230.577	135.353
ILMN_1247490	4933428G20RIK	NM_021493.2	11	0.0342083	1.7017	184.28	108.292
ILMN_2460257	ADAM10	NM_007399.3	NA	0.0153773	1.70158	315.75	185.563
ILMN_2710274	SLC9A3R2	NM_023055.1	17	0.0380626	1.69904	180.471	106.219
ILMN_2618793	COPS6	NM_012002.3	NA	0.0147683	1.69887	296.523	174.542
ILMN_1260512	MIF	NM_010798.1	NA	0.0225402	1.69526	99.403	58.6358
ILMN_2904321	AKT3	NM_011785.2	1	0.0142341	1.69403	218.709	129.106
ILMN_1251748	CYTIP	NM_139200.4	2	0.0460802	1.69354	147.301	86.9778
ILMN_2814976	YKT6	NM_019661.2	11	0.0374536	1.69353	111.994	66.1308
ILMN_2731901	S100A4	NM_011311.1	3	0.0171233	1.69313	358.879	211.962
ILMN_2642375	MYO1B	NM_010863.2	1	0.0342403	1.69228	120.638	71.2872
ILMN_2617086	EGLN1	NM_053207.1	8	0.0223826	1.69028	108.16	63.9898
ILMN_1230765	TPST1	NM_013837.1	5	0.0472475	1.68421	780.201	463.244
ILMN_1216452	HBB-B1	NM_008220.3	NA	0.0200401	1.68398	576.053	342.078
ILMN_2775813	DUSP12	NM_023173.2	1	0.0153034	1.67775	135.973	81.0446
ILMN_2432103	MFHAS1	NM_001081279.1	8	0.0213605	1.67769	160.819	95.8573
ILMN_1242286	ERMP1	NM_001081213.1	19	0.0297823	1.67417	142.357	85.0317
ILMN_2575779	B230333E16RIK	AK046010	NA	0.0168161	1.67334	142.538	85.1817
ILMN_2888181	ECHS1	NM_053119.1	7	0.0303949	1.67328	412.955	246.793
ILMN_1247047	HNRPA0	XM_891442.2	13	0.011839	1.67144	776.957	464.843
ILMN_1242457	FPR2	NM_008039.2	17	0.0326359	1.67143	102.042	61.0509
ILMN_2766028	POSTN	NM_015784.1	NA	0.0452469	1.66952	3363.47	2014.64
ILMN_1220923	2700069A02RIK	AK076066	NA	0.0215341	1.66927	265.738	159.194
ILMN_2820379	RNF135	NM_028019.1	11	0.0244651	1.66701	135.68	81.3909
ILMN_2604984	OLFR380	NM_147025.1	11	0.04756	1.66608	117.19	70.339
ILMN_1216239	ERMP1	NM_001081213.1	19	0.0455469	1.66528	107.927	64.81
ILMN_2865285	FOLR2	NM_008035.1	7	0.0202351	1.66201	102.25	61.5218
ILMN_3109653	TRAM2	NM_133252.2	1	0.0233308	1.66098	547.757	329.78
ILMN_2597481	RALA	NM_019491.5	13	0.0456279	1.66019	149.154	89.8413
ILMN_2624622	AKAP12	NM_031185.2	10	0.018084	1.65757	1040.93	627.986
ILMN_2754787	RSRC1	NM_025822.3	3	0.0304278	1.65608	174.296	105.246
ILMN_2671344	ADAMTS12	NM_175501.2	NA	0.0242132	1.65436	171.41	103.611
ILMN_2628629	CDH1	NM_009864.2	8	0.0399083	1.64846	392.216	237.929
ILMN_1230893	LOC100045542	XM_001473941.1	NA	0.0208236	1.64821	680.432	412.832
ILMN_2622605	SRR	NM_013761.2	11	0.0275716	1.64605	162.794	98.9001
ILMN_2744036	2410014A08RIK	NM_175403.2	5	0.0105507	1.64467	108.642	66.0573
ILMN_2817714	TSPAN17	NM_028841.1	13	0.0136277	1.64432	323.923	196.994
ILMN_2756113	NLN	NM_029447.1	13	0.0260491	1.64076	226.478	138.033
ILMN_1215251	MGAM	XM_986926.1	NA	0.0461942	1.63804	157.42	96.1029
ILMN_2974945	COG6	NM_026225.1	3	0.020568	1.63758	283.362	173.037
ILMN_2804261	CALD1	NM_145575.2	6	0.0204692	1.63317	157.824	96.6371
ILMN_1238919	DRG1	NM_007879.1	11	0.0241588	1.6311	123.68	75.8262
ILMN_2656422	BC028528	NM_153513.1	3	0.0255166	1.62893	161.324	99.0369
ILMN_2515784	TSPAN6	NM_019656.3	X	0.0161163	1.61726	252.265	155.983
ILMN_1251322	CACNA1G	NM_009783.1	11	0.0368312	1.61707	88.7281	54.8697
ILMN_1219384	IGSF3	NM_207205	NA	0.0422286	1.6169	132.754	82.1045
ILMN_2744368	TTN	XM_130322	NA	0.0463153	1.61655	92.2618	57.0732
ILMN_2944576	PEX6	NM_145488.1	17	0.0280755	1.61604	263.163	162.844
ILMN_1223190	MLXIP	NM_133917.1	5	0.0436282	1.61386	132.004	81.7943
ILMN_1217890	PRKCA	NM_011101.2	11	0.0223212	1.61212	350.631	217.497
ILMN_2689083	TMEM111	NM_175101.3	6	0.0265174	1.61153	153.197	95.0626
ILMN_2680415	SEMA6D	NM_172537.2	2	0.0493496	1.61078	117.62	73.0208
ILMN_3144984	ARL4A	NM_007487.3	12	0.0332502	1.61039	86.8836	53.9519
ILMN_1213777	FGF10	NM_008002.3	13	0.0244651	1.60855	410.259	255.048
ILMN_2666864	ATP2A1	NM_007504.2	7	0.0203944	1.60651	102.456	63.7754
ILMN_2731454	EVL	NM_007965.2	12	0.0211957	1.60478	177.255	110.455
ILMN_1251000	TAC1	NM_009311.2	6	0.0438116	1.60429	214.868	133.934
ILMN_1239294	CDC42EP2	NM_026772.1	19	0.0172061	1.604	172.266	107.398
ILMN_1223547	YIF1A	NM_026553.3	19	0.0336375	1.59891	172.992	108.193
ILMN_1219877	SAMD8	NM_026283.2	14	0.0331835	1.59872	321.779	201.272
ILMN_2786860	ARL3	NM_019718.2	19	0.0169212	1.59835	327.097	204.647
ILMN_2601525	A230051G13RIK	NM_173785.2	NA	0.0479001	1.59834	187.996	117.62
ILMN_1245979	LOC381891	XM_355907.1	NA	0.0379842	1.59741	223.526	139.93
ILMN_1217485	RGS12	NM_173402.1	5	0.025189	1.59529	122.898	77.0377
ILMN_2646878	BLMH	NM_178645.3	NA	0.0295384	1.59389	399.064	250.371
ILMN_2723788	ANP32E	NM_023210.3	3	0.00291056	1.58287	388.761	245.606
ILMN_2873469	ARMC6	NM_133972.2	8	0.0298776	1.58231	104.369	65.9597
ILMN_2795359	HDLBP	NM_133808.2	1	0.0480764	1.57964	1188.97	752.686
ILMN_2662283	2010007H12RIK	NM_027242.3	NA	0.0195272	1.57768	122.217	77.4663
ILMN_1249888	ADCY6	NM_007405.2	15	0.0275716	1.57574	111.739	70.9123
ILMN_2763871	SON	NM_019973.2	16	0.0397605	1.57507	151.264	96.0363
ILMN_1215883	PSD3	NM_177698.3	8	0.0380252	1.5747	131.808	83.7031
ILMN_3131478	BCAT1	NM_007532.2	6	0.0081868	1.5736	352.88	224.25
ILMN_2819929	PLOD2	NM_011961.1	9	0.00636513	1.5728	286.336	182.055
ILMN_1229397	SLC1A1	NM_009199.2	19	0.0201077	1.57188	142.949	90.9412
ILMN_2906728	H19	NR_001592.1	7	0.0341388	1.57152	310.418	197.527
ILMN_2716693	2310047B19RIK	XM_913186.3	NA	0.0485376	1.5668	83.6185	53.3691
ILMN_2605268	UBQLN4	NM_033526.2	3	0.0400125	1.56647	345.218	220.38
ILMN_2503393	TRAM2	NM_133252.2	1	0.0232382	1.56601	482.529	308.126
ILMN_3014419	TAF4A	NM_001081092.1	2	0.0352696	1.56585	135.132	86.2997
ILMN_2864844	VPS33B	NM_178070.2	7	0.029679	1.56423	155.324	99.2977
ILMN_3009951	GMCL1	NM_011818.2	6	0.049216	1.56242	92.3529	59.1089
ILMN_2951691	HIST1H3E	NM_178205.1	13	0.030816	1.56234	114.608	73.3562
ILMN_1219717	SORT1	NM_019972.2	3	0.046951	1.56098	269.344	172.548
ILMN_2697057	LOC100047603	XM_001479162.1	NA	0.0412144	1.56089	116.291	74.5033
ILMN_1232404	ZADH2	NM_146090.4	NA	0.0122432	1.55631	131.219	84.3144
ILMN_2744492	NHSL1	NM_173390.3	10	0.0423042	1.55622	1763.85	1133.42
ILMN_1241857	NAP1L1	NM_015781.3	10	0.0220211	1.55564	365.318	234.834
ILMN_2944301	ECE2	NM_025462.2	16	0.0474852	1.55504	99.7858	64.1692
ILMN_2602630	FLAD1	NM_177041.3	3	0.0222615	1.55457	118.392	76.157
ILMN_2594205	GATAD1	NM_026033.1	5	0.0365428	1.55304	134.644	86.6968
ILMN_1230287	4732429D16RIK	NM_145437.2	11	0.049216	1.55168	85.5153	55.1115
ILMN_2662428	ILK	NM_010562.1	7	0.0440778	1.55131	153.945	99.2356
ILMN_2656268	FMNL2	NM_172409.2	2	0.0228064	1.54997	815.43	526.096
ILMN_2642411	2310035C23RIK	NM_173187.2	1	0.0396857	1.54676	150.343	97.1985
ILMN_2874491	TNIP2	NM_139064.1	5	0.040057	1.54651	92.0326	59.51
ILMN_2673369	IRF8	NM_008320.3	8	0.0400125	1.54538	95.9495	62.0882
ILMN_2669766	EID1	NM_025613.3	NA	0.0459208	1.54368	450.477	291.82
ILMN_3158499	MDK	NM_001012336.1	2	0.0409794	1.54246	407.196	263.991
ILMN_1245003	ODF2	NM_013615.2	2	0.0333081	1.54202	104.884	68.0169
ILMN_3090581	BECN1	NM_019584.2	11	0.0333722	1.54096	179.679	116.602
ILMN_1218668	CALU	NM_007594.3	6	0.0415839	1.53804	706.448	459.318
ILMN_1235422	EG216185	XM_911906.3	NA	0.00490763	1.53738	215.808	140.374
ILMN_1235602	D0KIST3	NA	NA	0.0485376	1.53473	122.437	79.7776
ILMN_2951446	YPEL5	NM_027166.3	17	0.0415074	1.53344	111.399	72.6462
ILMN_2710698	FGF21	NM_020013.4	NA	0.049777	1.53254	91.6943	59.8315
ILMN_2685194	LASS6	NM_172856.3	NA	0.0444874	1.52878	176.514	115.461
ILMN_2573020	D130026O08RIK	AK051262	NA	0.0351859	1.5278	154.202	100.93
ILMN_1227502	IL15RA	NM_133836.1	2	0.0357459	1.52777	90.1049	58.9779
ILMN_2777535	LOC666053	XR_032036.1	NA	0.037588	1.52422	188.75	123.834
ILMN_2983228	SS18	NM_009280.1	18	0.034478	1.52055	394.67	259.557
ILMN_2863366	MME	NM_008604.2	3	0.0466376	1.52	128.376	84.4578
ILMN_2726705	SRPRB	NM_009275.4	9	0.0367511	1.51654	160.351	105.735
ILMN_1220441	CAMK1D	NM_177343.3	2	0.0482847	1.51441	90.4812	59.7467
ILMN_2861176	CALR	NM_007591.3	8	0.0278494	1.5114	1093.61	723.576
ILMN_1253999	RDBP	NM_001045864.1	17	0.0441321	1.50641	389.179	258.349
ILMN_2834677	WIPI1	NM_145940.2	11	0.0457072	1.5059	428.673	284.662
ILMN_3005873	SORT1	NM_019972.2	3	0.0400125	1.50406	319.744	212.588
ILMN_1234413	ADAMTS12	NM_175501	NA	0.0292543	1.50327	935.672	622.423
ILMN_2909336	GPM6A	NM_153581.2	8	0.036086	1.49768	120.251	80.2913
ILMN_2773554	PRDX2	NM_011563.4	NA	0.0417406	1.49584	729.332	487.574
ILMN_2440602	TLR5	NM_016928.1	NA	0.0372426	1.48996	72.4961	48.6564
ILMN_1257810	RAB7	NM_009005.2	NA	0.0237083	1.48851	492.906	331.142
ILMN_1215703	EIF3H	NM_080635.1	15	0.0433344	1.48175	342.79	231.34
ILMN_2821916	NICN1	NM_025449.2	9	0.0470658	1.47596	157.069	106.418
ILMN_2600339	GOSR2	NM_019650.2	11	0.0473338	1.47495	116.839	79.2158
ILMN_2473066	LOC100047419	XM_001478110.1	NA	0.00343409	1.47384	422.246	286.493
ILMN_2592313	PSENEN	NM_025498.2	7	0.0482456	1.47172	230.862	156.866
ILMN_2522750	TRIO	NA	NA	0.0487691	1.47037	421.02	286.336
ILMN_1240458	MFAP2	NM_008546.2	4	0.0188247	1.46692	155.004	105.667
ILMN_2886162	SLC45A4	NM_001033219.1	15	0.0395771	1.45999	149.441	102.358
ILMN_2951592	H2-Q8	NM_023124.2	17	0.0277247	1.45894	296.664	203.342
ILMN_1228723	PCDHGB7	NM_033579.1	18	0.0381027	1.45562	95.3561	65.5091
ILMN_2677046	GSTP1	NM_013541.1	19	0.0225696	1.45355	117.452	80.8037
ILMN_2791746	PSCD3	NM_011182.2	5	0.04838	1.45218	882.832	607.938
ILMN_2741677	BACH1	NM_007520.2	16	0.0397605	1.44835	141.596	97.7635
ILMN_2501692	CDR2L	NM_001080929.1	11	0.0477861	1.447	208.608	144.166
ILMN_1237224	KCTD12	NM_177715.4	14	0.0402689	1.446	441.898	305.6
ILMN_1221429	MLLT11	NM_019914.3	3	0.0406117	1.44446	138.897	96.1583
ILMN_2638066	GRIA3	NM_016886.2	X	0.0455469	1.44429	89.6836	62.0952
ILMN_2708469	ELMO2	NM_080287.2	2	0.0406464	1.44426	80.5882	55.7988
ILMN_1216388	UBA5	NM_025692.2	9	0.0445782	1.44168	550.686	381.975
ILMN_2805945	D3UCLA1	NM_030685.1	3	0.0449406	1.44112	980.587	680.432
ILMN_2860964	MED23	NM_027347.2	10	0.0478244	1.44038	128.228	89.0235
ILMN_2987062	THYN1	NM_144543.1	9	0.0229773	1.43765	186.523	129.742
ILMN_1213123	LOC100046035	XM_001475441.1	NA	0.0427236	1.43695	237.837	165.515
ILMN_2769884	IGF1	NM_010512.3	10	0.0119165	1.43369	343.917	239.882
ILMN_2506727	9430052C07RIK	NA	NA	0.0448685	1.43057	73.8346	51.6122
ILMN_1230030	D11WSU47E	NM_177777.4	11	0.0324703	1.42879	167.997	117.58
ILMN_2751228	NUDCD2	NM_026023.4	11	0.0455469	1.42728	222.298	155.749
ILMN_2615901	PTK2	NM_007982.1	15	0.0475253	1.42097	464.7	327.031
ILMN_1233725	A230072B04RIK	AK038882	NA	0.0482456	1.41819	246.149	173.565
ILMN_2976591	NDUFC2	NM_024220.1	7	0.0411833	1.37986	146.475	106.152
ILMN_2751663	CDH11	NM_009866.4	8	0.0331835	1.37751	156.602	113.685
ILMN_2638114	PTN	NM_008973.2	6	0.0258861	1.36858	322.342	235.531
ILMN_1227773	LSM12	NM_172947.3	NA	0.0187526	1.35715	261.146	192.423
ILMN_2454880	ZCCHC8	NM_027494.2	5	0.0405574	1.35309	160.317	118.482
ILMN_2629297	CIAS1	NM_145827.1	NA	0.0342741	1.34928	63.8178	47.2978
ILMN_1235337	IPO9	NM_153774.1	1	0.0053902	1.3301	293.398	220.583
ILMN_2781170	USP1	NM_146144.2	4	0.0477247	1.3232	185.618	140.28
ILMN_1226521	4921518A06RIK	NM_198293.1	NA	0.0373824	1.31862	217.929	165.27
ILMN_2606693	INSIG1	NM_153526.4	NA	0.0450269	1.30398	112.451	86.2366
ILMN_2557387	E430005I09RIK	AK088176	NA	0.00868005	1.28822	430.094	333.868
ILMN_2683630	BFAR	NM_025976.3	NA	0.0474291	1.27971	164.018	128.168
ILMN_1230395	C2CD2L	NM_027909.2	9	0.0294146	1.26621	215.808	170.436
ILMN_3006990	EG622339	NM_001081297.1	12	0.0100654	1.2429	990.778	797.147
ILMN_1236700	PDE4D	NM_011056.2	13	0.0417406	1.23798	749.556	605.467
ILMN_2461783	GLB1L	NA	NA	0.0400125	1.23163	156.173	126.802
ILMN_2660466	EG433229	XM_899874.3	19	0.0462725	1.23026	113.685	92.407
ILMN_2700354	DENND5B	NM_177192.3	NA	0.0489347	1.21736	107.815	88.5647
ILMN_2450346	TAF7	NM_011901	NA	0.0110804	1.18337	138.566	117.095
ILMN_1236477	RET	NM_001080780.1	6	0.0290638	1.18087	336.36	284.841
ILMN_2718204	CLEC11A	NM_009131.2	7	0.0234537	1.16798	318.43	272.634
ILMN_2659151	THBS1	NM_011580.3	2	0.0289961	1.14906	221.681	192.924
ILMN_2671767	IFT20	NM_018854.4	11	0.00599208	1.14139	699.928	613.222
ILMN_2881039	E430018J23RIK	NM_198011.1	7	0.0206802	1.135	114.813	101.157
ILMN_1221204	DNAJB6	NM_011847.1	NA	0.0150274	1.12666	317.932	282.191
ILMN_2592476	NFKB1	NM_008689.2	3	0.0184294	1.09798	297.208	270.687
ILMN_2757743	CBFB	NM_022309.3	8	0.00285536	1.08633	965.029	888.337
ILMN_2977690	TM9SF4	NM_133847.3	2	0.0323056	1.07682	261.379	242.732
ILMN_1226555	5430417L22RIK	NA	NA	0.0418154	1.07035	179.092	167.32
ILMN_2977129	ATP8B1	NM_001001488.3	18	0.0305035	1.06236	345.663	325.373
ILMN_2660328	UBXD8	NM_178397.2	13	0.0478404	1.05875	178.362	168.465
ILMN_2596458	HNRNPH2	NM_019868.3	NA	0.0411005	1.05832	208.514	197.025
ILMN_2536590	C7	XM_904680.3	NA	0.0396127	1.04918	197.143	187.901
ILMN_3051651	DNAJC10	NM_024181.2	2	0.042923	1.03194	337.689	327.237
ILMN_2803627	TMEM126A	NM_025460.1	7	0.0104278	1.0281	228.268	222.029
ILMN_2595091	NHLRC1	NM_175340.3	13	0.0370253	1.00404	106.326	105.898
ILMN_1260348	SRP9	NM_012058.2	1	0.0346232	1.00055	210.494	210.379
ILMN_1251390	TBXAS1	NM_011539.3	6	0.0248079	-1.00257	140.547	140.908
ILMN_3131766	TREX1	NM_011637.6	9	0.0270623	-1.00962	597.082	602.826
ILMN_2686571	PSMC3	NM_008948.1	2	0.00802208	-1.01124	698.086	705.931
ILMN_1231457	1110036O03RIK	NM_176830.2	11	0.049907	-1.01275	336.057	340.341
ILMN_2880794	GAPVD1	NM_025709.2	2	0.0396866	-1.01759	505.39	514.278
ILMN_2453209	ABHD11	NM_145215.1	5	0.0192592	-1.02116	219.051	223.687
ILMN_3009463	TRIP6	NM_011639.2	5	0.0186315	-1.06284	266.986	283.763
ILMN_1229882	MDM2	NM_010786.3	10	0.0371046	-1.06957	128.048	136.956
ILMN_1244794	SEC24A	NM_175255.3	11	0.0404505	-1.08021	323.719	349.685
ILMN_1252737	VPS35	NM_022997.4	NA	0.0298348	-1.09157	1138.19	1242.41
ILMN_2757807	BC031353	NM_153584.1	9	0.0241971	-1.0933	199.127	217.704
ILMN_1218000	A530020A01RIK	AK040719	NA	0.0349508	-1.12896	88.4512	99.8582
ILMN_2421813	ZFP180	NM_172483.1	NA	0.0056849	-1.20419	174.395	210.004
ILMN_2655154	1700047I17RIK2	NM_001100116.1	NA	0.0136473	-1.22478	193.513	237.011
ILMN_2831283	TMEM43	NM_028766.1	6	0.0427619	-1.2353	385.598	476.331
ILMN_1231066	HIST2H2BE	NM_178214.3	3	0.0265281	-1.24141	152.405	189.197
ILMN_1254157	WARS	NM_011710.2	12	0.0463215	-1.24401	140.365	174.615
ILMN_1238758	D030011M22RIK	AK050726	NA	0.0466634	-1.24571	96.1583	119.785
ILMN_1251946	ITGAV	AK020674	NA	0.0249228	-1.24886	149.732	186.994
ILMN_2993661	TRIM59	NM_025863.2	3	0.021689	-1.25703	161.623	203.165
ILMN_2598778	MLL3	NM_001081383.1	5	0.0132502	-1.26428	163.181	206.306
ILMN_2622354	ARFL4	NM_025404.1	11	0.0429542	-1.26472	189.493	239.655
ILMN_2545037	5730525O22RIK	AK017789	NA	0.0364208	-1.27318	618.878	787.943
ILMN_2858324	AGGF1	NM_025630.2	13	0.0213596	-1.27909	430.531	550.686
ILMN_2691567	HYI	NM_026601.1	4	0.0429542	-1.28284	293.215	376.148
ILMN_2808946	RPS5	NM_009095.1	7	0.0268949	-1.28607	1216.61	1564.65
ILMN_2620406	NPTX2	NM_016789.2	5	0.0331478	-1.29659	470.779	610.406
ILMN_1230339	SLC9A8	NM_178371.3	2	0.0360557	-1.30316	140.384	182.943
ILMN_1230783	5930437C20RIK	AK031249	NA	0.0436967	-1.31398	141.855	186.394
ILMN_1248791	SNTB2	AK040413	NA	0.00444464	-1.32008	556.467	734.581
ILMN_2800446	DNAJA1	NM_008298.2	4	0.0243227	-1.3249	71.9683	95.3506
ILMN_2685487	EDC4	NM_181594.2	8	0.013195	-1.33022	349.204	464.519
ILMN_2758070	RTN1	NM_153457.6	12	0.0235018	-1.33272	213.235	284.181
ILMN_2498731	E030024M20RIK	NA	NA	0.0267489	-1.33344	205.712	274.305
ILMN_1242508	PIN4	XM_135990	NA	0.0497342	-1.33863	219.523	293.859
ILMN_2465770	USP14	NM_021522.2	NA	0.00867026	-1.34271	151.466	203.375
ILMN_1227972	RPS16	NM_013647.1	7	0.0396866	-1.3483	682.184	919.786
ILMN_2662814	LOC100045983	XM_001476501.1	NA	0.0338851	-1.35269	674.99	913.055
ILMN_2847269	TPRGL	NM_026388.2	4	0.0332458	-1.35271	524.663	709.717
ILMN_2676641	ANKRD11	NM_001081379.1	8	0.0443734	-1.35807	94.2454	127.992
ILMN_2456241	RSRC2	NM_001005523.1	5	0.0418154	-1.3631	119.64	163.081
ILMN_2993109	DDIT4	NM_029083.1	10	0.0209277	-1.36685	992.966	1357.24
ILMN_1232261	CTNNAL1	NM_018761.2	4	0.0496292	-1.36864	168.465	230.569
ILMN_1225192	NFKBID	NM_172142.3	NA	0.0427236	-1.36915	89.072	121.953
ILMN_2678755	RPL22L1	NM_026517.2	3	0.00690202	-1.37643	728.703	1003.01
ILMN_2577151	CLK4	AK051099	NA	0.0330864	-1.38006	100.729	139.013
ILMN_2516833	ZHX2	NM_199449.2	15	0.0400997	-1.39006	73.1268	101.651
ILMN_1239592	FAM110B	NM_173426.2	4	0.025595	-1.39033	323.872	450.289
ILMN_1233678	IL1RAP	NM_008364.1	16	0.0331897	-1.39199	81.7242	113.759
ILMN_2697220	FIGF	NM_010216.1	X	0.0148226	-1.39872	180.876	252.994
ILMN_3107607	DENND5A	NM_021494.1	7	0.0494431	-1.40457	91.203	128.101
ILMN_2933394	PPP1R10	NM_175934.2	17	0.0197756	-1.40629	229.476	322.708
ILMN_2655555	TAF9	NM_027139.3	13	0.0101349	-1.40741	142.254	200.21
ILMN_1253045	AI747448	NM_001033199.2	3	0.0421831	-1.41675	199.802	283.068
ILMN_2828599	MAK10	NM_030153.1	13	0.0283951	-1.42431	213.724	304.41
ILMN_1252243	MFSD10	NM_026660.2	5	0.0484486	-1.44084	98.382	141.753
ILMN_2776508	5830458K16RIK	NM_023386	NA	0.0484032	-1.44087	364.747	525.553
ILMN_2621588	NOSIP	NM_025533.2	7	0.0475653	-1.44384	77.9087	112.487
ILMN_3159275	AHNAK	NM_009643.1	19	0.0474727	-1.44388	555.326	801.823
ILMN_1242893	ATR	XM_356175.1	NA	0.0417006	-1.4445	83.417	120.496
ILMN_1218868	COPS8	NM_133805.3	1	0.0165365	-1.44668	322.049	465.9
ILMN_1234747	4732458O05RIK	AK028819	NA	0.0360842	-1.44885	257.415	372.956
ILMN_1228596	1810007M14RIK	XM_904433.2	NA	0.0429925	-1.45539	105.04	152.874
ILMN_2771991	NDRG2	NM_013864	NA	0.00255086	-1.45993	344.244	502.573
ILMN_2491232	USP36	XM_126772.6	11	0.0446076	-1.46202	324.197	473.983
ILMN_2701543	PTPDC1	NM_207232.1	13	0.039821	-1.4651	117.271	171.815
ILMN_2467292	SLC2A13	NM_001033633.2	15	0.0391648	-1.46676	117.808	172.796
ILMN_1256633	LOC100045567	XM_001474536.1	NA	0.0337898	-1.46956	1961.34	2882.31
ILMN_2797928	MUSTN1	NM_181390.1	14	0.00927748	-1.47235	313.2	461.139
ILMN_1234111	VTN	NM_011707.1	11	0.0392379	-1.47511	845.609	1247.37
ILMN_3058975	FNTA	NM_008033.2	8	0.0276357	-1.47793	133.179	196.831
ILMN_1234143	EG384525	XM_912340.3	NA	0.0498384	-1.4813	724.951	1073.87
ILMN_1218677	WDR43	XM_917905.3	NA	0.0344834	-1.48192	213.77	316.791
ILMN_2588295	RARRES2	NM_027852.2	6	0.0493549	-1.48309	1985.96	2945.36
ILMN_1240892	PPP4R1	NM_146081.1	17	0.048136	-1.48685	224.666	334.045
ILMN_2428113	SCL0001379.1_70	AK049469.1	NA	0.0480497	-1.48702	274.233	407.791
ILMN_2656924	TSC2	NM_011647.2	17	0.018197	-1.48706	140.192	208.475
ILMN_2740432	LOC100043391	XM_001479903.1	2	0.0467774	-1.48815	2592.35	3857.81
ILMN_2889274	SNX14	NM_172926.1	9	0.00249922	-1.49061	248.637	370.621
ILMN_1237359	ANKRD28	XM_127673	NA	0.0438579	-1.49181	103.972	155.106
ILMN_2433685	ENTPD5	NM_007647.2	12	0.0445248	-1.49204	341.527	509.573
ILMN_3137980	ZFP41	NM_001044718.1	15	0.0459093	-1.49266	56.0951	83.731
ILMN_2619270	EIF2B3	XM_131572.4	NA	0.0305026	-1.4987	197.947	296.664
ILMN_2782964	ENPP1	NM_008813.2	10	0.0425437	-1.50495	105.494	158.763
ILMN_1254333	NXF1	NM_016813.2	19	0.0101349	-1.50709	238.762	359.836
ILMN_1214439	LTBP1	AK054512	NA	0.0426061	-1.50829	80.2247	121.002
ILMN_2720034	BTF3	NM_145455.1	NA	0.0423114	-1.50929	866.513	1307.82
ILMN_2774507	E430002G05RIK	NM_173749	NA	0.0421831	-1.50956	335.909	507.075
ILMN_2899318	RDH11	NM_021557.2	12	0.0418546	-1.51108	155.255	234.603
ILMN_3093626	PORCN	NM_145908.1	X	0.0478787	-1.51277	70.7635	107.049
ILMN_2664049	MRPL38	NM_024177.3	11	0.0360842	-1.51869	197.498	299.938
ILMN_2952098	SNHG11	NM_175692.3	2	0.0425437	-1.52172	74.4736	113.328
ILMN_2658563	LOC545339	XM_901143.2	9	0.0442933	-1.52254	352.049	536.007
ILMN_3162167	OLFR453	NM_001011799.1	6	0.0491956	-1.52498	67.5523	103.016
ILMN_1255146	DHRS7B	NM_145428.1	11	0.0408343	-1.53252	105.384	161.503
ILMN_1239724	PSMB1	NM_011185.3	17	0.0395361	-1.53308	630.674	966.874
ILMN_2666225	ATP5SL	NM_025504.4	NA	0.0365294	-1.53444	93.8334	143.982
ILMN_1224116	SMPDL3A	NM_020561.2	10	0.0353354	-1.53589	323.215	496.421
ILMN_1222794	ANKRD46	NM_175134.3	15	0.0346419	-1.53665	109.088	167.63
ILMN_1247078	OGT	NM_139144.2	X	0.0326733	-1.53802	87.0257	133.848
ILMN_1251341	NDUFC2	NM_024220.1	7	0.0339839	-1.53848	595.413	916.03
ILMN_3084818	NR2C2AP	NM_001025587.1	8	0.0375809	-1.53905	151.79	233.613
ILMN_1213376	CFL1	NM_007687.2	19	0.0343187	-1.54037	601.145	925.984
ILMN_1255358	LOC100047712	XM_001478724.1	NA	0.0344486	-1.5419	125.683	193.791
ILMN_2739295	ABHD5	NM_026179.2	9	0.00862396	-1.54221	268.072	413.422
ILMN_2799361	TNIP1	NM_021327.1	11	0.040065	-1.54372	106.526	164.447
ILMN_2800861	BRPF1	NM_030178.1	6	0.0417433	-1.54571	118.943	183.851
ILMN_2507286	TNFSF13B	NM_033622.1	8	0.0337898	-1.5497	74.5637	115.551
ILMN_2567274	1200011A11RIK	AK047228	NA	0.0381774	-1.55027	854.297	1324.39
ILMN_2650557	CCBP2	NM_021609.3	9	0.0310956	-1.55064	170.604	264.546
ILMN_2687156	GALM	NM_176963.4	NA	0.00933535	-1.55093	152.753	236.909
ILMN_1246869	LOC380630	XM_354534.1	NA	0.0309647	-1.55121	100.628	156.095
ILMN_1212663	3110001O07RIK	AK013969	NA	0.0391301	-1.55242	85.0317	132.004
ILMN_2678724	DUSP10	NM_022019.4	NA	0.0280105	-1.55356	403.885	627.462
ILMN_2673024	MRPS24	NM_026080.2	11	0.0191524	-1.55508	377.906	587.674
ILMN_2619048	LOC100048616	XM_001480824.1	NA	0.0317153	-1.55766	138.553	215.82
ILMN_2689917	RBBP4	NM_009030.3	4	0.0209589	-1.55875	199.274	310.618
ILMN_1253235	CUGBP2	AK037436	NA	0.018319	-1.56138	66.2073	103.375
ILMN_2698564	KHK	NM_008439.3	5	0.0182941	-1.56153	111.518	174.138
ILMN_3154409	BRD2	NM_010238.3	17	0.0285047	-1.56302	2206.96	3449.52
ILMN_2669252	4833403I15RIK	XM_911283.2	NA	0.0322245	-1.56338	88.9437	139.053
ILMN_2965669	XLR4A	NM_001081642.1	X	0.0318675	-1.565	184.128	288.159
ILMN_2660028	CCDC101	NM_029339.2	7	0.0249593	-1.56705	104.686	164.048
ILMN_1241293	CLDN5	NM_013805.3	16	0.0308035	-1.56793	253.859	398.033
ILMN_2771009	CLPP	NM_017393	NA	0.0173743	-1.56949	260.091	408.21
ILMN_2908855	GNAI2	NM_008138.3	NA	0.0287566	-1.56968	177.657	278.864
ILMN_2984462	ERCC5	NM_011729.1	1	0.020812	-1.57005	210.859	331.06
ILMN_2593208	IMP3	NM_133976.1	9	0.0295757	-1.57153	394.499	619.966
ILMN_2653251	SOX7	NM_011446.1	14	0.0270623	-1.57229	57.9272	91.0787
ILMN_2671878	DEM1	NM_028457.1	4	0.047966	-1.57244	83.8885	131.909
ILMN_2971314	DHDH	NM_027903.1	7	0.0266242	-1.57515	204.241	321.711
ILMN_2914010	DMWD	NM_010058.1	7	0.022217	-1.57557	318.857	502.382
ILMN_1222173	NOL8	NM_001081350.1	13	0.0198914	-1.57596	228.911	360.755
ILMN_2781353	USH2A	NM_021408.2	1	0.0423835	-1.57609	193.852	305.528
ILMN_1256434	PIGK	NM_025662.4	3	0.0291324	-1.57742	207.451	327.237
ILMN_1258420	SYNCRIP	NM_019796.4	9	0.0199902	-1.57961	260.675	411.764
ILMN_2457408	ZSWIM4	NM_172503.3	8	0.0251151	-1.57966	365.716	577.706
ILMN_2933399	PPP1R10	NM_175934.2	17	0.0378943	-1.58091	235.339	372.051
ILMN_2553847	6330510M13RIK	AK031958	NA	0.028112	-1.58106	123.899	195.892
ILMN_2952049	RPAP1	NM_177294.3	2	0.018709	-1.58221	124.43	196.874
ILMN_1257327	ROD1	NM_144904.1	4	0.0156604	-1.58341	485.408	768.601
ILMN_1242107	COX7A2L	XM_123188.1	NA	0.0261595	-1.58384	1830.24	2898.81
ILMN_2931779	WDR45L	NM_025793.1	11	0.0244126	-1.58602	299.146	474.45
ILMN_2745251	CLK4	NM_007714.4	NA	0.0385327	-1.58813	443.315	704.041
ILMN_2717439	PIP4K2A	NM_008845.4	2	0.0267186	-1.58949	354.438	563.377
ILMN_1223907	4933427G23RIK	XR_005167.1	NA	0.0467774	-1.59037	237.81	378.207
ILMN_1255385	CHST1	NM_023850.1	2	0.0319281	-1.59128	826.233	1314.76
ILMN_2914295	TMEM160	NM_026938.1	7	0.0373904	-1.59239	255.296	406.529
ILMN_2818678	TDRD7	NM_146142.1	4	0.0233477	-1.59394	159.805	254.72
ILMN_2656614	PARC	NM_001081335.1	17	0.0199199	-1.59659	373.904	596.973
ILMN_1228808	RASGRP4	NM_145149.3	7	0.0436967	-1.59683	360.31	575.354
ILMN_2595664	DHH	NM_007857.3	15	0.0139189	-1.59866	79.3769	126.897
ILMN_2924601	KLHL17	NM_198305.1	4	0.0440467	-1.59894	107.202	171.41
ILMN_2722716	ATP1A2	NM_178405.3	1	0.0462788	-1.59927	72.8702	116.539
ILMN_2533950	LOC231046	XM_124482.5	NA	0.0239443	-1.60469	218.15	350.062
ILMN_1214483	CRABP2	NM_007759.2	3	0.0364208	-1.60497	66.4637	106.673
ILMN_1255927	UBTF	NM_001044383.1	11	0.0243227	-1.6069	782.64	1257.62
ILMN_2687561	CXCR7	NM_007722.3	1	0.0401843	-1.60735	52.6107	84.5636
ILMN_2464898	AMZ2	NM_025275.4	11	0.0232498	-1.60838	125.51	201.868
ILMN_1236758	WFDC2	NM_026323.2	2	0.0238045	-1.61069	94.0689	151.516
ILMN_2996973	LOC225594	NM_001034859.1	18	0.0271264	-1.61403	80.1772	129.409
ILMN_2554549	GSTT2	AK079739	NA	0.0471709	-1.61587	63.5518	102.692
ILMN_2715546	GPX3	NM_008161.2	NA	0.0217397	-1.61835	3579.4	5792.71
ILMN_2992232	MLXIPL	NM_021455.3	5	0.0217148	-1.61844	41.7699	67.602
ILMN_2496817	ULK2	NM_013881.3	11	0.0451872	-1.61929	259.073	419.515
ILMN_1218441	SLC23A3	NM_194333.3	1	0.0438944	-1.61981	87.9859	142.52
ILMN_1212733	RHOIP3-PENDING	AK044512	NA	0.0264177	-1.622	97.0848	157.472
ILMN_2711966	MRPL1	NM_053158.1	NA	0.0204621	-1.62492	66.5955	108.213
ILMN_2785353	IL17RC	NM_134159.2	6	0.0207675	-1.62586	116.275	189.046
ILMN_1243991	LOC433476	XM_917865.2	NA	0.011068	-1.6271	667.077	1085.4
ILMN_1246655	PLEKHG2	NM_138752.2	7	0.0268424	-1.62786	82.0333	133.538
ILMN_2877581	MFSD7	NM_172883.1	NA	0.0203748	-1.6303	158.645	258.639
ILMN_2614655	GPNMB	NM_053110.3	6	0.0203383	-1.63101	123.59	201.577
ILMN_2653619	CTAGE5	NM_146034.2	12	0.0202546	-1.63128	366.881	598.484
ILMN_2890743	NOSIP	NM_025533.1	7	0.045554	-1.63172	78.236	127.66
ILMN_1252144	MIF4GD	NM_027162.3	11	0.0399688	-1.63396	89.2484	145.829
ILMN_2686327	GAS6	NM_019521.2	NA	0.00142902	-1.63476	704.549	1151.77
ILMN_2685849	EXOSC6	NM_028274.2	8	0.0101349	-1.63847	335.285	549.353
ILMN_2469946	2210411A11RIK	NA	NA	0.0192868	-1.64013	526.216	863.062
ILMN_3105343	ADARB1	NM_130895.2	10	0.0218644	-1.64049	136.078	223.235
ILMN_2984012	FDXR	NM_007997.1	11	0.0457526	-1.64108	103.776	170.305
ILMN_2650106	6330578E17RIK	NM_198006.3	1	0.0412162	-1.64536	315.75	519.524
ILMN_2774349	LOC100046401	XR_032583.1	NA	0.0199697	-1.64554	74.8965	123.245
ILMN_3065921	C030045D06RIK	NM_001033636.1	1	0.0165668	-1.64608	104.677	172.306
ILMN_2461098	PLXNB2	XM_912589.3	NA	0.0164003	-1.64931	108.852	179.53
ILMN_1246823	PPM1D	AK051509	NA	0.0339839	-1.6577	82.648	137.005
ILMN_2861123	TMEM150	NM_144916.1	6	0.017605	-1.66029	260.614	432.696
ILMN_2734921	LOC100040605	XM_001475096.1	5	0.0150238	-1.6618	2870.73	4770.59
ILMN_2789294	TMEM25	NM_027865.1	9	0.014218	-1.66208	51.2296	85.1475
ILMN_3006767	MLKL	NM_029005.1	NA	0.0149294	-1.66221	100.838	167.614
ILMN_2774486	BCDO2	NM_133217.2	9	0.0198914	-1.66326	81.5013	135.558
ILMN_2612904	ANKS6	NM_001024136.1	4	0.0119797	-1.66619	67.9548	113.225
ILMN_2877069	TSPO	NM_009775.2	15	0.0178952	-1.6662	310.719	517.721
ILMN_1230353	BCL6	NM_009744.3	16	0.0411352	-1.66723	741.479	1236.22
ILMN_2801746	CHCHD6	NM_025351.2	6	0.0254703	-1.67037	110.666	184.853
ILMN_2719908	CYP2J9	NM_028979.2	4	0.00832213	-1.6718	206.716	345.588
ILMN_1257434	2310057K05RIK	AK009963	NA	0.0487094	-1.67238	80.7348	135.019
ILMN_2672190	ID1	NM_010495.2	2	0.0173743	-1.67327	132.069	220.987
ILMN_1247099	SETD1A	NM_178029.3	7	0.0245818	-1.6763	118.174	198.095
ILMN_2745689	STARD13	NM_146258.1	5	0.0158839	-1.67658	84.5024	141.675
ILMN_2604643	TBL2	NM_013763	NA	0.0221092	-1.67776	147.333	247.189
ILMN_1239922	SNRPB	NM_009225.2	2	0.0326029	-1.67816	267.993	449.735
ILMN_2896229	ZFP219	NM_027248.1	14	0.0133286	-1.67916	357.822	600.839
ILMN_2777655	AIP	NM_016666.2	19	0.0155482	-1.68144	342.69	576.213
ILMN_1219656	TMEM160	NM_026938.1	7	0.01646	-1.68215	223.687	376.276
ILMN_2663374	NR1H3	NM_013839.3	2	0.0392993	-1.68318	90.31	152.008
ILMN_2619408	ATF3	NM_007498.2	1	0.0165668	-1.68388	1509.64	2542.05
ILMN_2769178	TCFCP2	NM_033476.2	15	0.0470133	-1.68434	82.0892	138.266
ILMN_3009910	RBM13	NM_026453.1	8	0.00700708	-1.68438	181.681	306.021
ILMN_1254673	1190012C08RIK	AK028016	NA	0.0357343	-1.68492	68.3152	115.106
ILMN_1243170	UBIAD1	NM_027873.2	4	0.0181703	-1.68567	58.5056	98.6213
ILMN_1223179	H2-T23	NM_010398.3	NA	0.0159302	-1.69005	1289.87	2179.94
ILMN_2476733	1200016E24RIK	XM_489305	NA	0.0145315	-1.69398	1539.28	2607.5
ILMN_1229315	TNS1	XM_984786.1	NA	0.0465753	-1.69593	99.3015	168.408
ILMN_1257423	MDM4	NM_008575	NA	0.014332	-1.69596	126.594	214.699
ILMN_2650998	ERF	NM_010155.2	7	0.0455923	-1.69599	95.5185	161.999
ILMN_2684279	EDEM2	NM_145537.1	2	0.0372292	-1.69972	150.9	256.487
ILMN_2884126	PHLDB1	NM_153537.3	9	0.0305391	-1.69982	149.605	254.302
ILMN_1214765	XPR1	NM_011273.2	1	0.0148796	-1.70085	365.448	621.57
ILMN_2685668	NEK6	NM_021606.2	NA	0.0398549	-1.70115	98.5297	167.614
ILMN_2907499	TATDN2	NM_001033463.1	6	0.0147442	-1.70698	148.071	252.755
ILMN_2698499	NOX4	NM_015760.4	NA	0.040065	-1.71101	162.794	278.542
ILMN_1242046	AQR	AK030090	NA	0.017353	-1.71447	57.7715	99.0476
ILMN_1213148	SLC2A8	NM_019488.4	2	0.0198914	-1.71511	86.0462	147.579
ILMN_2610600	SMARCE1	NM_020618.3	11	0.0053626	-1.71609	190.466	326.857
ILMN_2667091	PPP1R3C	NM_016854.2	NA	0.0240956	-1.71845	111.96	192.399
ILMN_1246021	4832408C21RIK	AK029270	NA	0.0313226	-1.72306	103.078	177.608
ILMN_1253915	PSMD7	AK012463	NA	0.0203383	-1.72633	83.9944	145.002
ILMN_2834379	TGFBI	NM_009369.1	13	0.0252388	-1.72705	1112.31	1921.02
ILMN_1223551	RRP9	NM_145620.4	9	0.0311285	-1.72766	448.983	775.691
ILMN_2851288	NGFR	NM_033217.3	11	0.0120865	-1.72836	226.478	391.435
ILMN_2677935	RPL17	NM_001002239.2	18	0.0221511	-1.72918	253.575	438.476
ILMN_2636229	LY6K	NM_029627.1	15	0.0102177	-1.73166	71.6617	124.094
ILMN_1223318	4833420G17RIK	NM_026127.3	13	0.0360103	-1.73592	106.587	185.025
ILMN_1225764	MFSD2	NM_029662.1	4	0.0279802	-1.73606	103.517	179.711
ILMN_2764335	SETD3	NM_028262.2	12	0.0299613	-1.73857	480.346	835.112
ILMN_1229819	UTRN	AK020881	NA	0.0164297	-1.73869	78.5974	136.656
ILMN_1243988	LOC269251	XM_193262.3	NA	0.0259671	-1.74249	1454.49	2534.44
ILMN_1251096	SPOCK2	NM_052994.2	10	0.021307	-1.74457	87.1414	152.024
ILMN_1228777	APH1C	NM_026674.3	9	0.0450973	-1.75197	89.2073	156.289
ILMN_2610156	NEO1	NM_008684.1	NA	0.00863731	-1.75591	624.35	1096.3
ILMN_2581972	1110070O15RIK	AK075684	NA	0.0256555	-1.75793	89.0835	156.602
ILMN_2698361	ARS2	NM_031405.1	5	0.0448088	-1.7658	323.801	571.768
ILMN_2777319	STC1	NM_009285.3	14	0.011068	-1.76993	261.55	462.926
ILMN_2515830	2210410E06RIK	NA	NA	0.0290941	-1.77068	307.205	543.961
ILMN_2823980	LMX1A	NM_033652.2	1	0.00708365	-1.77288	215.03	381.223
ILMN_2570721	D030026M07RIK	AK050861	NA	0.020723	-1.77311	78.343	138.911
ILMN_2596704	NMT2	NM_008708.1	2	0.0467418	-1.77463	105.009	186.351
ILMN_1219335	IGFBP3	NM_008343.2	11	0.00984374	-1.77547	1427.47	2534.44
ILMN_2704769	HELB	NM_080446.1	10	0.0121533	-1.77616	176.645	313.751
ILMN_2679386	GSN	NM_146120.3	2	0.041332	-1.77748	408.395	725.915
ILMN_2756632	TMEM40	NM_144805.1	6	0.0274024	-1.7837	55.5811	99.1403
ILMN_1233153	PSMB7	NM_011187.1	2	0.0301741	-1.79039	119.373	213.724
ILMN_2584527	C330034C07RIK	AK082825	NA	0.0331478	-1.79137	109.901	196.874
ILMN_1242559	1500034J01RIK	XM_912953.3	NA	0.00439211	-1.79236	450.642	807.711
ILMN_2517483	D15BWG0759E	NA	NA	0.00897298	-1.79537	92.4385	165.961
ILMN_2857086	TRA2A	NM_198102.2	6	0.0360842	-1.79638	644.354	1157.51
ILMN_2690798	ATF7IP	NM_175182.2	NA	0.00297378	-1.80119	111.253	200.387
ILMN_2769136	MTHFD2	NM_008638	NA	0.0157201	-1.80235	371.623	669.796
ILMN_1218993	POLR3H	NM_030229.4	NA	0.037548	-1.80268	465.075	838.381
ILMN_2422615	EBF3	NM_010096.2	7	0.0319984	-1.80332	225.555	406.748
ILMN_1227914	LOC667337	XM_990977.1	NA	0.00533678	-1.80407	115.215	207.856
ILMN_2850077	ADH1	NM_007409.2	3	0.0137399	-1.80586	289.713	523.182
ILMN_2790113	MRP63	NM_026401.1	14	0.0157432	-1.80667	199.102	359.71
ILMN_2509962	ZFP276	NM_020497.1	8	0.0474727	-1.80837	292.838	529.561
ILMN_1239641	D330004B08RIK	AK052181	NA	0.0141352	-1.81	71.1455	128.774
ILMN_2761370	FLT3	NM_010229.2	5	0.0117464	-1.81049	50.3691	91.1929
ILMN_1242903	MPV17	NM_008622.3	NA	0.0406473	-1.81261	72.5525	131.509
ILMN_3150811	TSC22D3	NM_001077364.1	X	0.0454659	-1.81372	682.184	1237.29
ILMN_1241437	GSTA3	NM_010356.3	1	0.0478057	-1.81435	65.7776	119.343
ILMN_2461696	ARFGAP2	NM_023854.1	2	0.0497779	-1.81813	61.321	111.49
ILMN_2941430	PRPF3	NM_027541.2	3	0.048607	-1.81917	289.91	527.397
ILMN_2485340	9530018I07RIK	NA	NA	0.00893202	-1.82325	140.63	256.404
ILMN_1258763	1700001C07RIK	NA	NA	0.0168998	-1.82337	62.3557	113.698
ILMN_2718401	HTRA3	NM_030127.1	NA	0.0392014	-1.82381	1260.47	2298.86
ILMN_1221745	GGTLA1	NM_011820	NA	0.0144816	-1.82411	71.3495	130.149
ILMN_3114124	HSD3B7	NM_133943.2	7	0.0402172	-1.82688	262.102	478.828
ILMN_1259292	ITPA	NM_025922.2	2	0.042493	-1.8271	160.754	293.714
ILMN_3132898	YPEL3	NM_025347.1	7	0.00722165	-1.83386	499.51	916.03
ILMN_2664556	KCNN1	NM_032397.1	8	0.0288866	-1.83559	60.2626	110.618
ILMN_1257117	NOL14	NM_029278.2	5	0.0250127	-1.83587	584.549	1073.15
ILMN_2647864	OGT	NM_139144.2	X	0.0284299	-1.83944	63.0157	115.914
ILMN_3072337	CPNE8	NM_001033851.1	15	0.0342795	-1.84011	83.8003	154.202
ILMN_2960108	CYP27A1	NM_024264.3	1	0.0191809	-1.84272	106.176	195.653
ILMN_2776283	TCEA3	NM_011542	NA	0.00696968	-1.84352	271.413	500.353
ILMN_2530542	LOC242997	XM_977217.1	NA	0.0307733	-1.84591	67.4715	124.546
ILMN_1246339	6330403E01RIK	AK031808	NA	0.00295419	-1.84801	188.725	348.765
ILMN_1222258	MID2	NM_011845.2	X	0.0246396	-1.84893	96.2356	177.933
ILMN_2640097	AOX3	NM_023617.2	1	0.0321658	-1.85047	125.383	232.018
ILMN_2741277	SNURF	NM_033174.2	7	0.0125504	-1.85278	76.7554	142.211
ILMN_2677339	CMYA5	NM_023821.2	NA	0.017166	-1.85318	88.9125	164.771
ILMN_2839142	1810008A18RIK	NM_133998.1	10	0.0104777	-1.85404	78.7029	145.918
ILMN_2988143	PLAC8	NM_139198.1	5	0.00474202	-1.8557	630.087	1169.25
ILMN_2503188	PPL	NM_008909.2	16	0.0387811	-1.8601	165.292	307.461
ILMN_2744660	IGH-6	XM_354710.1	NA	0.012221	-1.86499	59.3481	110.684
ILMN_2954881	TCIRG1	NM_016921.2	19	0.0392014	-1.86663	73.7655	137.693
ILMN_2765936	5730472N09RIK	NM_175392.3	2	0.0038944	-1.86826	88.714	165.741
ILMN_2639271	BXDC5	NM_027371.2	3	0.0230753	-1.87304	286.396	536.431
ILMN_2602899	CREM	NM_013498	NA	0.0450162	-1.87407	111.505	208.967
ILMN_2634841	EIF5B	NM_198303.2	1	0.00676223	-1.87437	82.1945	154.063
ILMN_1254929	RCL1	NM_021525.2	19	0.00687174	-1.87505	307.7	576.953
ILMN_2595921	2010109K11RIK	XR_035455.1	12	0.0277603	-1.87629	305.021	572.31
ILMN_2709456	RBM42	NM_133693.1	7	0.0141673	-1.87711	317.723	596.401
ILMN_2672113	DDHD2	XM_356065.5	8	0.00401371	-1.87773	183.209	344.017
ILMN_1227951	GCNT2	NM_133219.1	13	0.0447224	-1.8825	311.888	587.129
ILMN_2981821	MRPS7	NM_025305.1	11	0.0206322	-1.88642	167.907	316.742
ILMN_2800881	A430005L14RIK	NM_175287.2	4	0.0439728	-1.88787	132.018	249.233
ILMN_1241963	LOC100048616	XM_001480824.1	NA	0.0107546	-1.88811	123.46	233.105
ILMN_2520727	A230048G03RIK	XM_283480	NA	0.0480969	-1.89569	68.7365	130.303
ILMN_2672606	2700050L05RIK	NM_145995.1	7	0.00471798	-1.89833	166.584	316.231
ILMN_2758300	A430005L14RIK	NM_175287.3	4	0.00736322	-1.90142	145.389	276.446
ILMN_2458274	UBAP1	NM_023305.3	NA	0.0257161	-1.90251	383.211	729.063
ILMN_2601629	FBXO24	XM_132440.1	NA	0.0127418	-1.9052	60.8199	115.874
ILMN_2700689	IBRDC3	XM_910375.2	NA	0.0148048	-1.90625	600.334	1144.39
ILMN_2698757	PPM1L	NM_178726.3	3	0.00812714	-1.91346	133.821	256.061
ILMN_1242456	KANK1	NM_181404.5	19	0.0342465	-1.91478	183.209	350.805
ILMN_2754596	CENTG3	NM_139153.1	NA	0.0135164	-1.91813	71.0929	136.365
ILMN_2651005	ERF	NM_010155.2	7	0.0114838	-1.92093	126.503	243.004
ILMN_1243462	DPH5	NM_027193.2	3	0.0339839	-1.92839	112.873	217.663
ILMN_1258231	SNORD22	NR_002896.2	19	0.00871389	-1.93042	147.746	285.211
ILMN_1238597	OMD	NM_012050.1	13	0.013195	-1.93414	177.814	343.917
ILMN_2800256	HEATR1	NM_144835.4	13	0.00535191	-1.94636	92.5734	180.182
ILMN_2836637	GLT8D2	NM_029102.1	10	0.0313226	-1.94788	97.0253	188.994
ILMN_2839145	1810008A18RIK	NM_133998.1	10	0.00684147	-1.95694	100.714	197.092
ILMN_2857684	ILDR1	NM_134109.1	16	0.0236611	-1.95813	48.6602	95.2827
ILMN_2759792	2310079P12RIK	XM_203577.2	NA	0.00285536	-1.95904	197.241	386.403
ILMN_2715234	RNMTL1	NM_183263.3	NA	0.0139403	-1.95919	129.742	254.19
ILMN_2680533	GSTT1	NM_008185.2	10	0.0482375	-1.965	233.654	459.13
ILMN_2945806	GRPEL1	NM_024478.2	5	0.00790544	-1.96543	246.514	484.507
ILMN_2723826	SLC7A7	NM_011405.1	NA	0.0363932	-1.96632	52.5069	103.245
ILMN_1254905	DDX51	NM_027156.2	5	0.00593242	-1.97033	101.062	199.127
ILMN_2509457	NSMCE4A	XM_917462.3	NA	0.023881	-1.97191	67.3591	132.826
ILMN_1256121	ZFP282	NM_146175.3	6	0.0298945	-1.97682	93.9718	185.765
ILMN_2529395	FBXO10	XM_194139.6	4	0.0403241	-1.98154	399.064	790.76
ILMN_2604056	NSUN5	NM_145414.1	5	0.0298669	-1.98383	49.1642	97.5334
ILMN_2456401	1810015C11RIK	NA	NA	0.0308935	-1.98549	108.54	215.505
ILMN_1234618	D630004K10RIK	NA	NA	0.00741486	-1.98678	115.571	229.614
ILMN_1231445	INMT	NM_009349.3	NA	0.0435694	-1.99507	1226.17	2446.29
ILMN_1256449	A930007B11RIK	XM_993574.1	NA	0.0470133	-1.99809	64.7424	129.361
ILMN_2822477	PPNR	NM_012022.1	19	0.0076143	-1.99831	61.2779	122.452
ILMN_3116560	ST3GAL5	NM_011375.2	6	0.0191987	-1.99861	85.9482	171.777
ILMN_2665035	FUT10	NM_134161.2	8	0.0149508	-2.00783	80.4687	161.568
ILMN_2686047	KLHL2	NM_178633.2	8	0.0446432	-2.01639	165.856	334.43
ILMN_2492716	UACA	NM_028283.2	9	0.0104082	-2.0182	357.925	722.363
ILMN_2748837	ACO2	NM_080633.2	15	0.0263767	-2.02194	463.244	936.652
ILMN_2663366	POU2F1	NM_011137	NA	0.0206037	-2.02292	82.0259	165.932
ILMN_2822825	FBXO2	NM_176848.1	4	0.0236905	-2.02913	58.6442	118.997
ILMN_3054914	USP18	NM_011909.1	6	0.0341219	-2.02925	82.7723	167.966
ILMN_1246999	LOC677205	XR_034818.1	6	0.00176557	-2.03563	194.584	396.101
ILMN_1252526	ZSWIM3	NM_178375.2	2	0.0420104	-2.03631	42.5433	86.6314
ILMN_2596396	GRASP	NM_019518.2	NA	0.0274807	-2.04414	246.793	504.481
ILMN_1247911	A930010M14RIK	AK044398	NA	0.0408752	-2.04804	164.509	336.919
ILMN_2720763	BC025546	NM_146215.2	8	0.00382229	-2.05287	258.239	530.13
ILMN_1249171	TMEM161B	NM_175187.4	13	0.0193643	-2.05979	85.2748	175.648
ILMN_2607964	AQP7	NM_007473.4	NA	0.0100904	-2.06006	82.5935	170.147
ILMN_2546888	SNRP70	AK012272	NA	0.0459093	-2.06525	96.5167	199.331
ILMN_2906414	TMED4	NM_134020.1	11	0.00795352	-2.06861	531.996	1100.49
ILMN_2728254	SDCCAG10	NM_026072.1	13	0.0410577	-2.06976	113.522	234.963
ILMN_2774244	1810013B01RIK	NM_029631	NA	0.0390847	-2.06984	105.256	217.863
ILMN_1240289	BC023744	NM_001033311.3	NA	0.00142902	-2.07411	138.003	286.234
ILMN_1259632	COL20A1	XM_181390.5	2	0.0253475	-2.07448	78.5909	163.035
ILMN_1214091	9830118G07RIK	AK036492	NA	0.0202279	-2.08303	107.443	223.806
ILMN_1244612	GALNTL2	NM_030166.1	14	0.00356408	-2.09204	545.854	1141.95
ILMN_1260234	9430007M11RIK	AK034571	NA	0.0468477	-2.09373	63.5105	132.974
ILMN_2734181	ACSS2	NM_019811.3	2	0.0320287	-2.095	77.3394	162.026
ILMN_2744657	IGH-6	XM_354710.1	NA	0.028916	-2.1001	60.8911	127.878
ILMN_2942669	ATP13A1	NM_133224.1	8	0.0179825	-2.10126	302.199	634.998
ILMN_2740053	PRPF3	NM_027541.4	NA	0.0420104	-2.10304	298.084	626.885
ILMN_2458275	UBAP1	NM_023305	NA	0.014218	-2.1066	321.093	676.413
ILMN_1236368	ORAI1	NM_175423.3	5	0.00065619	-2.10744	79.8908	168.365
ILMN_1249132	ITGP	AK043151	NA	0.0382202	-2.11764	55.3086	117.123
ILMN_1235750	CD320	NM_019421.3	17	0.0376593	-2.13506	62.8296	134.145
ILMN_1239060	A430015E08RIK	AK079686	NA	0.00232471	-2.13941	66.2036	141.637
ILMN_1249485	S100G	NM_009789.2	X	0.0095339	-2.14095	64.5051	138.102
ILMN_1227824	JOSD1	NM_028792.2	15	0.0186146	-2.14454	81.8856	175.607
ILMN_1243323	EG667794	XM_992520.1	X	0.0488911	-2.14982	64.0375	137.669
ILMN_1227225	TRIM28	NM_011588.2	7	0.0429542	-2.15098	304.844	655.713
ILMN_2789888	RNF10	NM_016698.1	5	0.0419214	-2.15904	715.525	1544.85
ILMN_2631994	HEXIM1	NM_138753.2	11	0.00327116	-2.16422	278.542	602.826
ILMN_1247702	LMO4	AK033097	NA	0.0296042	-2.16894	99.5682	215.958
ILMN_2617468	CHAC1	NM_026929.3	2	0.0287272	-2.17312	442.112	960.764
ILMN_1231689	SFRP1	NM_013834.2	8	0.00459155	-2.20775	233.21	514.87
ILMN_2743139	SUCLG2	XM_985084.1	NA	0.00949116	-2.21244	83.8834	185.587
ILMN_2625047	C430004E15RIK	NM_175286.3	2	0.0128175	-2.21795	78.0532	173.118
ILMN_2618257	SLC24A1	NM_144813.1	9	0.0126145	-2.22302	48.367	107.521
ILMN_2907214	TCEA3	NM_011542.1	4	0.00163113	-2.26541	75.5502	171.153
ILMN_2898406	NDUFA6	NM_025987.1	15	0.0200445	-2.269	113.744	258.085
ILMN_1219921	NSUN5	NM_145414.2	NA	0.0100717	-2.27434	61.4038	139.653
ILMN_3154222	ASH2L	NM_011791.2	8	0.0220914	-2.27562	119.222	271.304
ILMN_2697918	LOC381302	XM_355244.1	NA	0.017142	-2.289	408.154	934.262
ILMN_2683675	LOC100044324	XM_001471971.1	NA	0.0199697	-2.291	63.7536	146.059
ILMN_2637073	ASB4	NM_023048.5	6	0.0402172	-2.29675	103.594	237.929
ILMN_1245328	BB146404	NM_178908.3	10	0.0298348	-2.30182	89.072	205.028
ILMN_2968907	TIPIN	NM_025372.1	9	0.00117527	-2.31625	164.686	381.454
ILMN_2601020	CNOT10	NM_153585.4	9	0.00208966	-2.31663	144.897	335.674
ILMN_2723491	ELOVL1	NM_001039175.1	4	0.0121106	-2.32021	218.064	505.954
ILMN_2687794	TBX15	NM_011534.1	NA	0.00158038	-2.32318	307.358	714.048
ILMN_2534207	LOC380706	XM_354621.1	NA	0.012221	-2.32499	106.339	247.237
ILMN_1221501	5730469M10RIK	NM_027464.3	NA	0.0351253	-2.32569	65.1981	151.63
ILMN_1237871	AMPD1	NM_001033303.2	3	0.0138396	-2.32721	208.918	486.197
ILMN_1232263	KCNK5	NM_021542.4	NA	0.000947336	-2.32779	255.296	594.275
ILMN_1243031	TRRP1	AK038676	NA	0.000591194	-2.32994	51.0573	118.96
ILMN_2751505	BRD2	NM_001025387.2	17	0.022818	-2.33266	2545.78	5938.42
ILMN_1244081	RGS4	NM_009062.3	NA	0.00716823	-2.33452	90.9545	212.335
ILMN_2680872	MTVR2	NM_023166	NA	0.00695633	-2.33804	84.4503	197.448
ILMN_1221142	PPARD	NM_011145.3	17	0.0219944	-2.34094	153.359	359.005
ILMN_2910653	BMP8A	NM_007558.1	4	0.0182638	-2.34986	100.966	237.255
ILMN_2740558	D430013K02	XM_484831	NA	0.0299292	-2.3626	189.3	447.239
ILMN_1240256	SLC9A3R1	NM_012030.2	11	0.0293416	-2.37251	186.484	442.435
ILMN_2745370	SULT1A1	NM_133670.1	7	0.0297645	-2.37869	144.535	343.803
ILMN_2757019	SHE	NM_172530.2	3	0.0129404	-2.38081	78.6603	187.275
ILMN_1233896	LOC637082	XM_916287.2	NA	0.00372079	-2.38511	80.6064	192.255
ILMN_2960114	CYP27A1	NM_024264.3	1	0.0304679	-2.40777	142.017	341.946
ILMN_2855066	RPL6	NM_011290.3	NA	0.00780127	-2.41067	85.7068	206.611
ILMN_2950441	SUPT5H	NM_013676.1	7	0.00353915	-2.41154	266.925	643.699
ILMN_2773348	BMP8A	NM_007558.2	4	0.0148226	-2.42716	86.8745	210.859
ILMN_2444662	2900037O03RIK	NA	NA	0.00434848	-2.45587	129.458	317.932
ILMN_2688236	ATP2A3	NM_016745.2	11	0.0248622	-2.45598	153.994	378.207
ILMN_2556685	C430009E20RIK	AK049433	NA	0.0280434	-2.48932	56.2152	139.938
ILMN_2620326	CYP27A1	NM_024264.4	1	0.00607844	-2.50283	112.147	280.684
ILMN_1239386	GALNTL2	NM_030166.1	14	0.00159996	-2.52417	115.106	290.546
ILMN_2729771	RRN3	NM_001039521.1	16	0.0126145	-2.52849	292.535	739.673
ILMN_2756435	CEBPB	NM_009883.3	NA	0.0011076	-2.55502	705.42	1802.36
ILMN_1227573	IRF7	NM_016850.2	7	0.0415091	-2.60026	74.4545	193.601
ILMN_2727503	IGFBP3	NM_008343.2	11	0.0297378	-2.63397	325.832	858.232
ILMN_1252506	FBN1	AK080935	NA	0.0260927	-2.63495	463.922	1222.41
ILMN_2906489	MOCOS	NM_026779.1	18	0.00108623	-2.64764	149.605	396.101
ILMN_2660082	1110007A13RIK	NM_145955.3	7	0.037272	-2.6926	64.0068	172.344
ILMN_1225591	D230019K24RIK	AK051923	NA	0.00586921	-2.70332	64.0186	173.063
ILMN_2760019	CXCL13	NM_018866.1	NA	0.00147264	-2.70487	99.7509	269.813
ILMN_2803249	INMT	NM_009349.1	6	0.00396563	-2.8051	669.56	1878.18
ILMN_1232824	D430003P20RIK	AK084864	NA	0.00179584	-2.82013	199.469	562.527
ILMN_1229370	PODN	NM_172874.2	4	0.00940124	-2.85256	213.006	607.611
ILMN_1231553	BDH1	NM_175177.3	16	0.000866313	-2.86388	49.3287	141.271
ILMN_1226222	D330034M21RIK	AK084708	NA	0.00405912	-3.13515	59.2749	185.836
ILMN_3005212	PAIP2B	NM_146169.1	6	0.0420104	-3.15519	468.196	1477.25
ILMN_2890935	AVPR1A	NM_016847.2	10	0.00212883	-3.19054	121.213	386.735
ILMN_2486906	WISP2	NM_016873.1	2	0.00010061	-3.31482	140.618	466.125
ILMN_3099265	ANAPC11	NM_001038230.1	11	0.00126163	-3.41527	60.7039	207.32
ILMN_2597606	GJC2	NM_175452.3	11	0.000243957	-3.74532	66.0477	247.37
ILMN_2684370	IGK-C	XM_132633.4	NA	0.000180742	-4.41779	57.8718	255.666
ILMN_2704562	LOC100047628	XM_001476703.1	NA	0.00112363	-4.66815	58.5577	273.356
