# Supplementary material for: A matrisome RNA signature from early-pregnancy mouse mammary fibroblasts predicts distant metastasis-free breast cancer survival in humans
Source: Breast Cancer Res. 2021 Sep 26;23:90. doi: 10.1186/s13058-021-01470-3 (PMC8474794; doi:10.1186/s13058-021-01470-3)
Supplement: Supplementary file 8 — Additional file 8: Table S3. Table of enriched Biological Processes, Molecular Functions and Network Clusters in the 64 gene set as defined by STRING analysis. [file 13058_2021_1470_MOESM8_ESM.xlsx]

## Sheet: enrichment.Process
Biological Process
#term ID	term description	observed gene count	background gene count	strength	false discovery rate	matching proteins in your network (IDs)	matching proteins in your network (labels)
GO:0009987	cellular process	571	12459	0.13	2.19e-25	10090.ENSMUSP00000000122,10090.ENSMUSP00000000312,10090.ENSMUSP00000000543,10090.ENSMUSP00000000940,10090.ENSMUSP00000001092,10090.ENSMUSP00000001109,10090.ENSMUSP00000001127,10090.ENSMUSP00000001185,10090.ENSMUSP00000001595,10090.ENSMUSP00000001713,10090.ENSMUSP00000001927,10090.ENSMUSP00000002320,10090.ENSMUSP00000002735,10090.ENSMUSP00000002818,10090.ENSMUSP00000002840,10090.ENSMUSP00000003017…	Ngfr,Cdh1,Grasp,Nsun5,Zfp276,Mfsd10,Poldip2,Gmcl1,Fkbp10,Gstt1,Ltbp1,Ppard,Clpp,Ykt6,Pex6,Tbxas1,Supt5,Calr,Mmd,Adh1,Rps5,Ndrg2,Cnn2,Ulk2,Crabp2,Cd44,Wisp1,Prdx2,Mlxipl,Trim28,Mthfd2,Mob1b,Elovl1,Pip4k2a,Gatad1,Mgst1,Dnajb6,Ubqln4,Rala,Rarres2,Timp1,Tfcp2,Fads1,Dguok,Psmb1,Stc1,Eln,Prpf3,Fnta,Foxred2,Sdc4,Vtn,Rnf135,Tnip1,Myo1b,Myh4,Dync1h1,Cops6,Armc6,Smpdl3a,Ddit4,Avpr1a,Mdm2,Helb,Nudcd2,Igfbp3…
GO:0008152	metabolic process	405	8164	0.17	1.58e-17	10090.ENSMUSP00000000312,10090.ENSMUSP00000000940,10090.ENSMUSP00000001092,10090.ENSMUSP00000001595,10090.ENSMUSP00000001713,10090.ENSMUSP00000002320,10090.ENSMUSP00000002735,10090.ENSMUSP00000003017,10090.ENSMUSP00000003527,10090.ENSMUSP00000003569,10090.ENSMUSP00000004050,10090.ENSMUSP00000004232,10090.ENSMUSP00000004554,10090.ENSMUSP00000004920,10090.ENSMUSP00000005019,10090.ENSMUSP00000005218…	Cdh1,Nsun5,Zfp276,Fkbp10,Gstt1,Ppard,Clpp,Tbxas1,Supt5,Inmt,Mmd,Adh1,Rps5,Ulk2,Crabp2,Cd44,Prdx2,Mlxipl,Trim28,Mthfd2,Elovl1,Pip4k2a,Mgst1,Ubqln4,Rarres2,Tfcp2,Nxf1,Fads1,Dhdh,Dguok,Psmb1,Prpf3,Fnta,Foxred2,Rnf135,Cyb5r3,Tnip1,Cops6,Smpdl3a,Ddit4,Mdm2,Helb,Glt8d2,Igfbp3,Sap30l,Ppm1d,Rrm2,Fdxr,Blmh,Psmc1,Nol8,Aaed1,Naa35,Btf3,Cwc27,Fgf10,Gpx8,Samd8,Fam213a,Galnt15,Mrpl57,Eif3h,Josd1,Ndufa6,Naga,Po…
GO:0071704	organic substance metabolic process	384	7733	0.17	4.24e-16	10090.ENSMUSP00000000312,10090.ENSMUSP00000000940,10090.ENSMUSP00000001092,10090.ENSMUSP00000001595,10090.ENSMUSP00000001713,10090.ENSMUSP00000002320,10090.ENSMUSP00000002735,10090.ENSMUSP00000003017,10090.ENSMUSP00000003527,10090.ENSMUSP00000003569,10090.ENSMUSP00000004050,10090.ENSMUSP00000004232,10090.ENSMUSP00000004554,10090.ENSMUSP00000004920,10090.ENSMUSP00000005019,10090.ENSMUSP00000005218…	Cdh1,Nsun5,Zfp276,Fkbp10,Gstt1,Ppard,Clpp,Tbxas1,Supt5,Inmt,Mmd,Adh1,Rps5,Ulk2,Crabp2,Cd44,Mlxipl,Trim28,Mthfd2,Elovl1,Pip4k2a,Mgst1,Rarres2,Tfcp2,Nxf1,Fads1,Dhdh,Dguok,Psmb1,Prpf3,Fnta,Foxred2,Rnf135,Cyb5r3,Tnip1,Cops6,Smpdl3a,Mdm2,Helb,Glt8d2,Igfbp3,Sap30l,Ppm1d,Rrm2,Fdxr,Blmh,Psmc1,Nol8,Naa35,Btf3,Cwc27,Fgf10,Samd8,Galnt15,Mrpl57,Eif3h,Josd1,Naga,Polr3h,Aco2,Bcl6,Rrn3,Bfar,Dhh,Leprel2,Trip6,Ag…
GO:0044238	primary metabolic process	367	7426	0.16	1.36e-14	10090.ENSMUSP00000000312,10090.ENSMUSP00000000940,10090.ENSMUSP00000001092,10090.ENSMUSP00000001595,10090.ENSMUSP00000001713,10090.ENSMUSP00000002320,10090.ENSMUSP00000002735,10090.ENSMUSP00000003017,10090.ENSMUSP00000003527,10090.ENSMUSP00000004050,10090.ENSMUSP00000004232,10090.ENSMUSP00000004554,10090.ENSMUSP00000004920,10090.ENSMUSP00000005019,10090.ENSMUSP00000005507,10090.ENSMUSP00000005705…	Cdh1,Nsun5,Zfp276,Fkbp10,Gstt1,Ppard,Clpp,Tbxas1,Supt5,Mmd,Adh1,Rps5,Ulk2,Crabp2,Mlxipl,Trim28,Elovl1,Pip4k2a,Rarres2,Tfcp2,Fads1,Dhdh,Dguok,Psmb1,Prpf3,Fnta,Foxred2,Rnf135,Cyb5r3,Tnip1,Cops6,Smpdl3a,Mdm2,Helb,Glt8d2,Igfbp3,Sap30l,Ppm1d,Rrm2,Fdxr,Blmh,Psmc1,Nol8,Naa35,Btf3,Cwc27,Fgf10,Samd8,Galnt15,Mrpl57,Eif3h,Josd1,Naga,Polr3h,Aco2,Bcl6,Rrn3,Bfar,Dhh,Leprel2,Trip6,Agap3,Pkmyt1,Lbh,Cyp1b1,Lvrn,A…
GO:0044237	cellular metabolic process	362	7348	0.16	4.14e-14	10090.ENSMUSP00000000940,10090.ENSMUSP00000001092,10090.ENSMUSP00000001595,10090.ENSMUSP00000001713,10090.ENSMUSP00000002320,10090.ENSMUSP00000002735,10090.ENSMUSP00000003017,10090.ENSMUSP00000003527,10090.ENSMUSP00000004050,10090.ENSMUSP00000004232,10090.ENSMUSP00000004554,10090.ENSMUSP00000004920,10090.ENSMUSP00000005019,10090.ENSMUSP00000005218,10090.ENSMUSP00000005292,10090.ENSMUSP00000005507…	Nsun5,Zfp276,Fkbp10,Gstt1,Ppard,Clpp,Tbxas1,Supt5,Mmd,Adh1,Rps5,Ulk2,Crabp2,Cd44,Prdx2,Mlxipl,Trim28,Mthfd2,Elovl1,Pip4k2a,Mgst1,Ubqln4,Rarres2,Tfcp2,Fads1,Dguok,Psmb1,Prpf3,Fnta,Foxred2,Rnf135,Tnip1,Cops6,Smpdl3a,Ddit4,Mdm2,Helb,Igfbp3,Sap30l,Ppm1d,Rrm2,Fdxr,Blmh,Psmc1,Nol8,Naa35,Btf3,Cwc27,Fgf10,Samd8,Galnt15,Mrpl57,Eif3h,Josd1,Naga,Polr3h,Aco2,Bcl6,Rrn3,Bfar,Leprel2,Trip6,Agap3,Pkmyt1,Lbh,Cyp1…
GO:0065007	biological regulation	460	10168	0.13	5.24e-14	10090.ENSMUSP00000000122,10090.ENSMUSP00000000312,10090.ENSMUSP00000000543,10090.ENSMUSP00000000984,10090.ENSMUSP00000001046,10090.ENSMUSP00000001092,10090.ENSMUSP00000001127,10090.ENSMUSP00000001185,10090.ENSMUSP00000001927,10090.ENSMUSP00000002320,10090.ENSMUSP00000002379,10090.ENSMUSP00000002572,10090.ENSMUSP00000002840,10090.ENSMUSP00000003017,10090.ENSMUSP00000003527,10090.ENSMUSP00000003912…	Ngfr,Cdh1,Grasp,Slc7a7,S100a4,Zfp276,Poldip2,Gmcl1,Ltbp1,Ppard,Cd320,Slc9a3r2,Pex6,Tbxas1,Supt5,Calr,Mmd,Adh1,Rps5,Clec11a,Ndrg2,Cnn2,Ulk2,Crabp2,Cd44,Wisp1,Prdx2,Mlxipl,Trim28,Mob1b,Pip4k2a,Gatad1,Hnrnpa0,Dnajb6,Ubqln4,Rala,Rarres2,Timp1,Tfcp2,Dguok,Tex261,Stc1,Eln,Fnta,Sdc4,Vtn,Rnf135,Wfdc2,Tnip1,Dync1h1,Ddit4,Avpr1a,Mdm2,Helb,Igfbp3,Sap30l,Ppm1d,Slc9a3r1,Rab15,Actn1,Psmc1,Evl,Naa35,Btf3,Aggf1,…
GO:0050794	regulation of cellular process	419	9045	0.14	2.23e-13	10090.ENSMUSP00000000122,10090.ENSMUSP00000000312,10090.ENSMUSP00000000543,10090.ENSMUSP00000000984,10090.ENSMUSP00000001046,10090.ENSMUSP00000001092,10090.ENSMUSP00000001127,10090.ENSMUSP00000001185,10090.ENSMUSP00000001927,10090.ENSMUSP00000002320,10090.ENSMUSP00000002379,10090.ENSMUSP00000002572,10090.ENSMUSP00000003527,10090.ENSMUSP00000003912,10090.ENSMUSP00000004050,10090.ENSMUSP00000004587…	Ngfr,Cdh1,Grasp,Slc7a7,S100a4,Zfp276,Poldip2,Gmcl1,Ltbp1,Ppard,Cd320,Slc9a3r2,Supt5,Calr,Mmd,Clec11a,Ndrg2,Cnn2,Ulk2,Crabp2,Cd44,Wisp1,Prdx2,Mlxipl,Trim28,Mob1b,Pip4k2a,Gatad1,Hnrnpa0,Dnajb6,Ubqln4,Rala,Rarres2,Timp1,Tfcp2,Dguok,Tex261,Stc1,Eln,Fnta,Sdc4,Vtn,Wfdc2,Tnip1,Dync1h1,Ddit4,Avpr1a,Mdm2,Helb,Igfbp3,Sap30l,Ppm1d,Slc9a3r1,Rab15,Actn1,Psmc1,Evl,Naa35,Btf3,Aggf1,Fgf10,Samd8,Fam213a,Gfra2,Bcl…
GO:0006807	nitrogen compound metabolic process	345	6983	0.16	2.33e-13	10090.ENSMUSP00000000312,10090.ENSMUSP00000000940,10090.ENSMUSP00000001092,10090.ENSMUSP00000001595,10090.ENSMUSP00000001713,10090.ENSMUSP00000002320,10090.ENSMUSP00000002735,10090.ENSMUSP00000003527,10090.ENSMUSP00000003569,10090.ENSMUSP00000004050,10090.ENSMUSP00000004554,10090.ENSMUSP00000004920,10090.ENSMUSP00000005218,10090.ENSMUSP00000005507,10090.ENSMUSP00000005705,10090.ENSMUSP00000005810…	Cdh1,Nsun5,Zfp276,Fkbp10,Gstt1,Ppard,Clpp,Supt5,Inmt,Mmd,Rps5,Ulk2,Cd44,Mlxipl,Trim28,Mthfd2,Elovl1,Mgst1,Tfcp2,Dguok,Psmb1,Prpf3,Fnta,Foxred2,Rnf135,Tnip1,Cops6,Smpdl3a,Mdm2,Helb,Igfbp3,Sap30l,Ppm1d,Rrm2,Fdxr,Blmh,Psmc1,Nol8,Naa35,Btf3,Cwc27,Fgf10,Samd8,Galnt15,Mrpl57,Eif3h,Josd1,Naga,Polr3h,Bcl6,Rrn3,Bfar,Dhh,Leprel2,Trip6,Agap3,Pkmyt1,Lbh,Cyp1b1,Lvrn,Wdr45b,Irf7,Bach1,Fam20c,Tspan17,Gsta3,Ercc…
GO:0050789	regulation of biological process	436	9594	0.13	5.32e-13	10090.ENSMUSP00000000122,10090.ENSMUSP00000000312,10090.ENSMUSP00000000543,10090.ENSMUSP00000000984,10090.ENSMUSP00000001046,10090.ENSMUSP00000001092,10090.ENSMUSP00000001127,10090.ENSMUSP00000001185,10090.ENSMUSP00000001927,10090.ENSMUSP00000002320,10090.ENSMUSP00000002379,10090.ENSMUSP00000002572,10090.ENSMUSP00000003017,10090.ENSMUSP00000003527,10090.ENSMUSP00000003912,10090.ENSMUSP00000004050…	Ngfr,Cdh1,Grasp,Slc7a7,S100a4,Zfp276,Poldip2,Gmcl1,Ltbp1,Ppard,Cd320,Slc9a3r2,Tbxas1,Supt5,Calr,Mmd,Clec11a,Ndrg2,Cnn2,Ulk2,Crabp2,Cd44,Wisp1,Prdx2,Mlxipl,Trim28,Mob1b,Pip4k2a,Gatad1,Hnrnpa0,Dnajb6,Ubqln4,Rala,Rarres2,Timp1,Tfcp2,Dguok,Tex261,Stc1,Eln,Fnta,Sdc4,Vtn,Rnf135,Wfdc2,Tnip1,Dync1h1,Ddit4,Avpr1a,Mdm2,Helb,Igfbp3,Sap30l,Ppm1d,Slc9a3r1,Rab15,Actn1,Psmc1,Evl,Naa35,Btf3,Aggf1,Fgf10,Samd8,Fam…
GO:0050896	response to stimulus	328	6616	0.17	1.41e-12	10090.ENSMUSP00000000122,10090.ENSMUSP00000000312,10090.ENSMUSP00000000543,10090.ENSMUSP00000001109,10090.ENSMUSP00000001713,10090.ENSMUSP00000001927,10090.ENSMUSP00000002320,10090.ENSMUSP00000002379,10090.ENSMUSP00000003017,10090.ENSMUSP00000003569,10090.ENSMUSP00000003912,10090.ENSMUSP00000004232,10090.ENSMUSP00000004673,10090.ENSMUSP00000004784,10090.ENSMUSP00000004920,10090.ENSMUSP00000005218…	Ngfr,Cdh1,Grasp,Mfsd10,Gstt1,Ltbp1,Ppard,Cd320,Tbxas1,Inmt,Calr,Adh1,Ndrg2,Cnn2,Ulk2,Cd44,Wisp1,Prdx2,Mlxipl,Trim28,Mob1b,Hnrnpa0,Mgst1,Rala,Rarres2,Timp1,Fads1,Stc1,Fnta,Foxred2,Sdc4,Vtn,Rnf135,Tnip1,Myh4,Lrp11,Ddit4,Avpr1a,Mdm2,Helb,Ppm1d,Slc9a3r1,Blmh,Psmc1,Evl,Nol8,Aaed1,Fgf10,Gpx8,Fam213a,Gfra2,Bcl2l2,Ndufa6,Polr3h,Aco2,Bcl6,Robo1,Dhh,Cxcl13,Agap3,Tnfrsf21,Cyp1b1,Lvrn,Atp8b1,Slc1a1,Arl3,Irf7…
GO:0043170	macromolecule metabolic process	312	6225	0.17	2.85e-12	10090.ENSMUSP00000000312,10090.ENSMUSP00000000940,10090.ENSMUSP00000001092,10090.ENSMUSP00000001595,10090.ENSMUSP00000001713,10090.ENSMUSP00000002320,10090.ENSMUSP00000002735,10090.ENSMUSP00000003527,10090.ENSMUSP00000004050,10090.ENSMUSP00000004554,10090.ENSMUSP00000004920,10090.ENSMUSP00000005218,10090.ENSMUSP00000005507,10090.ENSMUSP00000005705,10090.ENSMUSP00000009877,10090.ENSMUSP00000010241…	Cdh1,Nsun5,Zfp276,Fkbp10,Gstt1,Ppard,Clpp,Supt5,Mmd,Rps5,Ulk2,Cd44,Mlxipl,Trim28,Tfcp2,Nxf1,Dguok,Psmb1,Prpf3,Fnta,Foxred2,Rnf135,Tnip1,Cops6,Mdm2,Helb,Glt8d2,Igfbp3,Sap30l,Ppm1d,Rrm2,Blmh,Psmc1,Nol8,Naa35,Btf3,Cwc27,Fgf10,Galnt15,Mrpl57,Eif3h,Josd1,Polr3h,Bcl6,Rrn3,Bfar,Dhh,Leprel2,Trip6,Agap3,Pkmyt1,Lbh,Cyp1b1,Lvrn,Wdr45b,Irf7,Bach1,Fam20c,Tspan17,Ercc5,Eif5b,Stk25,Ube2t,Smyd2,Atf3,Dusp12,Lmx1a…
GO:0048518	positive regulation of biological process	277	5340	0.18	5.33e-12	10090.ENSMUSP00000000122,10090.ENSMUSP00000000312,10090.ENSMUSP00000001046,10090.ENSMUSP00000001127,10090.ENSMUSP00000001927,10090.ENSMUSP00000002320,10090.ENSMUSP00000002379,10090.ENSMUSP00000003017,10090.ENSMUSP00000003527,10090.ENSMUSP00000003912,10090.ENSMUSP00000004050,10090.ENSMUSP00000004587,10090.ENSMUSP00000004784,10090.ENSMUSP00000005019,10090.ENSMUSP00000005218,10090.ENSMUSP00000005255…	Ngfr,Cdh1,S100a4,Poldip2,Ltbp1,Ppard,Cd320,Tbxas1,Supt5,Calr,Mmd,Clec11a,Cnn2,Crabp2,Cd44,Wisp1,Prdx2,Mlxipl,Trim28,Mob1b,Pip4k2a,Hnrnpa0,Rala,Rarres2,Timp1,Tfcp2,Tex261,Stc1,Fnta,Sdc4,Vtn,Rnf135,Tnip1,Dync1h1,Ddit4,Avpr1a,Mdm2,Igfbp3,Slc9a3r1,Actn1,Psmc1,Evl,Aggf1,Fgf10,Gfra2,Bcl6,Rrn3,Robo1,Cxcl13,Trip6,Tnfrsf21,Lbh,Cyp1b1,Slc1a1,Irf7,Bach1,Fam20c,Slc40a1,Stk25,Atf3,Dusp12,Lmx1a,Hc,Gsn,Nckap1,I…
GO:0048522	positive regulation of cellular process	256	4827	0.19	8.66e-12	10090.ENSMUSP00000000122,10090.ENSMUSP00000000312,10090.ENSMUSP00000001046,10090.ENSMUSP00000001127,10090.ENSMUSP00000002320,10090.ENSMUSP00000002379,10090.ENSMUSP00000003527,10090.ENSMUSP00000003912,10090.ENSMUSP00000004050,10090.ENSMUSP00000004587,10090.ENSMUSP00000005019,10090.ENSMUSP00000005218,10090.ENSMUSP00000005255,10090.ENSMUSP00000005292,10090.ENSMUSP00000005507,10090.ENSMUSP00000005705…	Ngfr,Cdh1,S100a4,Poldip2,Ppard,Cd320,Supt5,Calr,Mmd,Clec11a,Crabp2,Cd44,Wisp1,Prdx2,Mlxipl,Trim28,Mob1b,Pip4k2a,Rala,Rarres2,Timp1,Tfcp2,Tex261,Fnta,Sdc4,Vtn,Tnip1,Dync1h1,Ddit4,Avpr1a,Mdm2,Igfbp3,Slc9a3r1,Actn1,Psmc1,Evl,Aggf1,Fgf10,Gfra2,Bcl6,Rrn3,Robo1,Cxcl13,Trip6,Lbh,Cyp1b1,Irf7,Bach1,Fam20c,Slc40a1,Stk25,Atf3,Dusp12,Lmx1a,Hc,Gsn,Nckap1,Itgav,Fbn1,Mdk,Jag1,Spint1,Serp1,Nfkb1,Dnaja1,Psip1,Tnf…
GO:0031323	regulation of cellular metabolic process	274	5293	0.18	9.2e-12	10090.ENSMUSP00000000122,10090.ENSMUSP00000000312,10090.ENSMUSP00000000984,10090.ENSMUSP00000001092,10090.ENSMUSP00000001127,10090.ENSMUSP00000001185,10090.ENSMUSP00000002320,10090.ENSMUSP00000003527,10090.ENSMUSP00000003912,10090.ENSMUSP00000004050,10090.ENSMUSP00000004673,10090.ENSMUSP00000005218,10090.ENSMUSP00000005292,10090.ENSMUSP00000005507,10090.ENSMUSP00000005705,10090.ENSMUSP00000006424…	Ngfr,Cdh1,Slc7a7,Zfp276,Poldip2,Gmcl1,Ppard,Supt5,Calr,Mmd,Ndrg2,Cd44,Prdx2,Mlxipl,Trim28,Mob1b,Pip4k2a,Gatad1,Hnrnpa0,Dnajb6,Ubqln4,Rarres2,Timp1,Tfcp2,Fnta,Sdc4,Vtn,Wfdc2,Tnip1,Ddit4,Avpr1a,Mdm2,Helb,Igfbp3,Sap30l,Ppm1d,Slc9a3r1,Actn1,Psmc1,Btf3,Fgf10,Samd8,Gfra2,Bcl6,Rrn3,Robo1,Trip6,Pkmyt1,Lbh,Cyp1b1,Atp8b1,Irf7,Bach1,Fam20c,Prex2,Slc40a1,Eif5b,Stk25,Srp9,Smyd2,Atf3,Dusp12,Lmx1a,Hc,Gsn,Dnajc1…
GO:0019222	regulation of metabolic process	285	5616	0.18	1.99e-11	10090.ENSMUSP00000000122,10090.ENSMUSP00000000312,10090.ENSMUSP00000000984,10090.ENSMUSP00000001092,10090.ENSMUSP00000001127,10090.ENSMUSP00000001185,10090.ENSMUSP00000001927,10090.ENSMUSP00000002320,10090.ENSMUSP00000002379,10090.ENSMUSP00000003527,10090.ENSMUSP00000003912,10090.ENSMUSP00000004050,10090.ENSMUSP00000004673,10090.ENSMUSP00000004784,10090.ENSMUSP00000005218,10090.ENSMUSP00000005292…	Ngfr,Cdh1,Slc7a7,Zfp276,Poldip2,Gmcl1,Ltbp1,Ppard,Cd320,Supt5,Calr,Mmd,Ndrg2,Cnn2,Cd44,Prdx2,Mlxipl,Trim28,Mob1b,Pip4k2a,Gatad1,Hnrnpa0,Dnajb6,Ubqln4,Rarres2,Timp1,Tfcp2,Fnta,Sdc4,Vtn,Wfdc2,Tnip1,Ddit4,Avpr1a,Mdm2,Helb,Igfbp3,Sap30l,Ppm1d,Slc9a3r1,Actn1,Psmc1,Btf3,Fgf10,Samd8,Gfra2,Bcl6,Rrn3,Robo1,Dhh,Trip6,Pkmyt1,Lbh,Cyp1b1,Atp8b1,Irf7,Bach1,Fam20c,Prex2,Slc40a1,Eif5b,Stk25,Srp9,Smyd2,Atf3,Dusp1…
GO:1901564	organonitrogen compound metabolic process	238	4480	0.2	8.94e-11	10090.ENSMUSP00000000312,10090.ENSMUSP00000001595,10090.ENSMUSP00000001713,10090.ENSMUSP00000002320,10090.ENSMUSP00000002735,10090.ENSMUSP00000003569,10090.ENSMUSP00000004050,10090.ENSMUSP00000004554,10090.ENSMUSP00000004920,10090.ENSMUSP00000005218,10090.ENSMUSP00000005705,10090.ENSMUSP00000005810,10090.ENSMUSP00000006557,10090.ENSMUSP00000008684,10090.ENSMUSP00000014698,10090.ENSMUSP00000014913…	Cdh1,Fkbp10,Gstt1,Ppard,Clpp,Inmt,Mmd,Rps5,Ulk2,Cd44,Trim28,Mthfd2,Elovl1,Mgst1,Dguok,Psmb1,Fnta,Foxred2,Rnf135,Tnip1,Cops6,Mdm2,Igfbp3,Sap30l,Ppm1d,Fdxr,Blmh,Psmc1,Naa35,Cwc27,Fgf10,Samd8,Galnt15,Mrpl57,Eif3h,Josd1,Naga,Bfar,Dhh,Leprel2,Agap3,Pkmyt1,Lvrn,Wdr45b,Irf7,Bach1,Fam20c,Tspan17,Gsta3,Eif5b,Stk25,Ube2t,Smyd2,Dusp12,Psmb7,Hc,Gsn,Dnajc10,Cers6,Itgav,Chac1,Pcmtd2,Acss2,Ppm1l,Serp1,Mme,Usp1,…
GO:0042221	response to chemical	199	3532	0.22	1.16e-10	10090.ENSMUSP00000000122,10090.ENSMUSP00000000312,10090.ENSMUSP00000001109,10090.ENSMUSP00000001713,10090.ENSMUSP00000001927,10090.ENSMUSP00000002320,10090.ENSMUSP00000002379,10090.ENSMUSP00000003017,10090.ENSMUSP00000003569,10090.ENSMUSP00000003912,10090.ENSMUSP00000004232,10090.ENSMUSP00000005218,10090.ENSMUSP00000005292,10090.ENSMUSP00000005507,10090.ENSMUSP00000007980,10090.ENSMUSP00000008684…	Ngfr,Cdh1,Mfsd10,Gstt1,Ltbp1,Ppard,Cd320,Tbxas1,Inmt,Calr,Adh1,Cd44,Prdx2,Mlxipl,Hnrnpa0,Mgst1,Rarres2,Timp1,Fads1,Stc1,Fnta,Foxred2,Tnip1,Lrp11,Ddit4,Avpr1a,Mdm2,Blmh,Psmc1,Evl,Nol8,Aaed1,Fgf10,Gpx8,Fam213a,Gfra2,Robo1,Dhh,Cxcl13,Agap3,Tnfrsf21,Cyp1b1,Atp8b1,Slc1a1,Bach1,Gsta3,Slc40a1,Stk25,Atf3,Lmx1a,Mrc1,Slc2a8,Gsn,Dnajc10,Itgav,Fbn1,Mdk,Jag1,Chac1,Spint1,Crls1,Serp1,Mme,Nfkb1,Dnaja1,Tnfrsf1b,…
GO:0048523	negative regulation of cellular process	230	4336	0.19	3e-10	10090.ENSMUSP00000000122,10090.ENSMUSP00000000312,10090.ENSMUSP00000001127,10090.ENSMUSP00000002320,10090.ENSMUSP00000002572,10090.ENSMUSP00000003527,10090.ENSMUSP00000003912,10090.ENSMUSP00000004673,10090.ENSMUSP00000004784,10090.ENSMUSP00000004920,10090.ENSMUSP00000005218,10090.ENSMUSP00000005255,10090.ENSMUSP00000005292,10090.ENSMUSP00000005507,10090.ENSMUSP00000005705,10090.ENSMUSP00000007980…	Ngfr,Cdh1,Poldip2,Ppard,Slc9a3r2,Supt5,Calr,Ndrg2,Cnn2,Ulk2,Cd44,Wisp1,Prdx2,Mlxipl,Trim28,Hnrnpa0,Dnajb6,Ubqln4,Timp1,Dguok,Stc1,Fnta,Sdc4,Vtn,Wfdc2,Tnip1,Ddit4,Avpr1a,Mdm2,Helb,Igfbp3,Sap30l,Ppm1d,Slc9a3r1,Actn1,Psmc1,Evl,Naa35,Fgf10,Gfra2,Bcl2l2,Bcl6,Rrn3,Bfar,Robo1,Cxcl13,Leprel2,Pkmyt1,Tnfrsf21,Lbh,Cyp1b1,Atp8b1,Bach1,Prex2,Slc40a1,Ercc5,Srp9,Smyd2,Atf3,Rgs4,Lmx1a,Hc,Gsn,Dnajc10,Itgav,Fbn1,M…
GO:0080090	regulation of primary metabolic process	263	5184	0.18	3.32e-10	10090.ENSMUSP00000000122,10090.ENSMUSP00000000312,10090.ENSMUSP00000000984,10090.ENSMUSP00000001092,10090.ENSMUSP00000001185,10090.ENSMUSP00000002320,10090.ENSMUSP00000003527,10090.ENSMUSP00000003912,10090.ENSMUSP00000004050,10090.ENSMUSP00000004673,10090.ENSMUSP00000005218,10090.ENSMUSP00000005292,10090.ENSMUSP00000005507,10090.ENSMUSP00000005705,10090.ENSMUSP00000006424,10090.ENSMUSP00000007559…	Ngfr,Cdh1,Slc7a7,Zfp276,Gmcl1,Ppard,Supt5,Calr,Mmd,Ndrg2,Cd44,Prdx2,Mlxipl,Trim28,Mob1b,Gatad1,Hnrnpa0,Dnajb6,Ubqln4,Rarres2,Timp1,Tfcp2,Fnta,Sdc4,Vtn,Wfdc2,Tnip1,Ddit4,Avpr1a,Mdm2,Helb,Igfbp3,Sap30l,Ppm1d,Slc9a3r1,Actn1,Psmc1,Btf3,Fgf10,Samd8,Gfra2,Bcl6,Rrn3,Robo1,Dhh,Trip6,Lbh,Cyp1b1,Atp8b1,Irf7,Bach1,Prex2,Slc40a1,Eif5b,Stk25,Srp9,Smyd2,Atf3,Dusp12,Lmx1a,Hc,Gsn,Dnajc10,Itgav,Fbn1,Mdk,Jag1,Chac…
GO:0051171	regulation of nitrogen compound metabolic process	257	5052	0.18	5.18e-10	10090.ENSMUSP00000000122,10090.ENSMUSP00000000312,10090.ENSMUSP00000000984,10090.ENSMUSP00000001092,10090.ENSMUSP00000001185,10090.ENSMUSP00000002320,10090.ENSMUSP00000003527,10090.ENSMUSP00000003912,10090.ENSMUSP00000004050,10090.ENSMUSP00000004673,10090.ENSMUSP00000005218,10090.ENSMUSP00000005292,10090.ENSMUSP00000005507,10090.ENSMUSP00000005705,10090.ENSMUSP00000006424,10090.ENSMUSP00000007559…	Ngfr,Cdh1,Slc7a7,Zfp276,Gmcl1,Ppard,Supt5,Calr,Mmd,Ndrg2,Cd44,Prdx2,Mlxipl,Trim28,Mob1b,Gatad1,Hnrnpa0,Dnajb6,Ubqln4,Rarres2,Timp1,Tfcp2,Fnta,Sdc4,Vtn,Wfdc2,Tnip1,Ddit4,Mdm2,Helb,Igfbp3,Sap30l,Ppm1d,Slc9a3r1,Actn1,Psmc1,Btf3,Fgf10,Samd8,Gfra2,Bcl6,Rrn3,Robo1,Trip6,Lbh,Cyp1b1,Atp8b1,Irf7,Bach1,Prex2,Slc40a1,Eif5b,Stk25,Srp9,Smyd2,Atf3,Lmx1a,Hc,Gsn,Dnajc10,Itgav,Fbn1,Mdk,Jag1,Chac1,Spint1,Serp1,Tbx…
GO:0048519	negative regulation of biological process	245	4771	0.18	8.88e-10	10090.ENSMUSP00000000122,10090.ENSMUSP00000000312,10090.ENSMUSP00000001127,10090.ENSMUSP00000002320,10090.ENSMUSP00000002572,10090.ENSMUSP00000003527,10090.ENSMUSP00000003912,10090.ENSMUSP00000004673,10090.ENSMUSP00000004784,10090.ENSMUSP00000004920,10090.ENSMUSP00000005218,10090.ENSMUSP00000005255,10090.ENSMUSP00000005292,10090.ENSMUSP00000005507,10090.ENSMUSP00000005705,10090.ENSMUSP00000007980…	Ngfr,Cdh1,Poldip2,Ppard,Slc9a3r2,Supt5,Calr,Ndrg2,Cnn2,Ulk2,Cd44,Wisp1,Prdx2,Mlxipl,Trim28,Hnrnpa0,Dnajb6,Ubqln4,Timp1,Dguok,Stc1,Fnta,Sdc4,Vtn,Wfdc2,Tnip1,Ddit4,Avpr1a,Mdm2,Helb,Igfbp3,Sap30l,Ppm1d,Slc9a3r1,Actn1,Psmc1,Evl,Naa35,Fgf10,Gfra2,Bcl2l2,Bcl6,Rrn3,Bfar,Robo1,Cxcl13,Leprel2,Pkmyt1,Tnfrsf21,Lbh,Cyp1b1,Atp8b1,Bach1,Prex2,Slc40a1,Ercc5,Pde6d,Srp9,Smyd2,Atf3,Rgs4,Lmx1a,Hc,Gsn,Dnajc10,Itgav,…
GO:0019538	protein metabolic process	197	3580	0.21	1.02e-09	10090.ENSMUSP00000000312,10090.ENSMUSP00000001595,10090.ENSMUSP00000002320,10090.ENSMUSP00000002735,10090.ENSMUSP00000004050,10090.ENSMUSP00000004554,10090.ENSMUSP00000004920,10090.ENSMUSP00000005705,10090.ENSMUSP00000014698,10090.ENSMUSP00000014913,10090.ENSMUSP00000016138,10090.ENSMUSP00000016696,10090.ENSMUSP00000017839,10090.ENSMUSP00000018482,10090.ENSMUSP00000019638,10090.ENSMUSP00000020408…	Cdh1,Fkbp10,Ppard,Clpp,Mmd,Rps5,Ulk2,Trim28,Dguok,Psmb1,Fnta,Foxred2,Rnf135,Tnip1,Cops6,Mdm2,Igfbp3,Sap30l,Ppm1d,Blmh,Psmc1,Naa35,Cwc27,Fgf10,Galnt15,Mrpl57,Eif3h,Josd1,Bfar,Dhh,Leprel2,Agap3,Pkmyt1,Lvrn,Wdr45b,Irf7,Bach1,Fam20c,Tspan17,Eif5b,Stk25,Ube2t,Smyd2,Dusp12,Psmb7,Hc,Gsn,Dnajc10,Itgav,Pcmtd2,Ppm1l,Serp1,Mme,Usp1,Rnf19b,Psmc2,Srd5a3,Rpl6,Usp18,Ret,Tada3,Dmwd,Vps33b,Ctsc,Ccdc101,Ilk,Gas6,E…
GO:0030334	regulation of cell migration	70	805	0.41	1.43e-09	10090.ENSMUSP00000000312,10090.ENSMUSP00000002320,10090.ENSMUSP00000003912,10090.ENSMUSP00000004784,10090.ENSMUSP00000009425,10090.ENSMUSP00000009530,10090.ENSMUSP00000014957,10090.ENSMUSP00000017153,10090.ENSMUSP00000017488,10090.ENSMUSP00000020408,10090.ENSMUSP00000020702,10090.ENSMUSP00000021077,10090.ENSMUSP00000021689,10090.ENSMUSP00000022246,10090.ENSMUSP00000023600,10090.ENSMUSP00000023840…	Cdh1,Ppard,Calr,Cnn2,Rarres2,Timp1,Stc1,Sdc4,Vtn,Mdm2,Igfbp3,Slc9a3r1,Evl,Fgf10,Robo1,Cxcl13,Trip6,Cyp1b1,Hc,Itgav,Jag1,Gpnmb,Ret,Nox4,Ilk,Figf,Gas6,Angpt2,Sfrp1,Ednra,Mmp3,Arap3,Camk1d,Mif,Bag4,Thbs1,Dusp10,C3ar1,Slk,Plxnb2,Stard13,Fn1,Igf1,Gnai2,Prkca,Neo1,Adam10,Fpr2,Ackr3,Gcnt2,Postn,Col3a1,Srgap3,Med23,Tsc2,Adarb1,Fam89b,Ptn,Itga2b,Sema6d,Col18a1,Podn,Ptk2,Akt3,Thy1,Furin,Lmo4,Slit2,Ptprc,Ta…
GO:0060255	regulation of macromolecule metabolic process	262	5246	0.17	1.67e-09	10090.ENSMUSP00000000122,10090.ENSMUSP00000000312,10090.ENSMUSP00000001092,10090.ENSMUSP00000001185,10090.ENSMUSP00000002320,10090.ENSMUSP00000003527,10090.ENSMUSP00000003912,10090.ENSMUSP00000004050,10090.ENSMUSP00000004673,10090.ENSMUSP00000004784,10090.ENSMUSP00000005218,10090.ENSMUSP00000005292,10090.ENSMUSP00000005507,10090.ENSMUSP00000005705,10090.ENSMUSP00000006424,10090.ENSMUSP00000007559…	Ngfr,Cdh1,Zfp276,Gmcl1,Ppard,Supt5,Calr,Mmd,Ndrg2,Cnn2,Cd44,Prdx2,Mlxipl,Trim28,Mob1b,Gatad1,Hnrnpa0,Dnajb6,Ubqln4,Rarres2,Timp1,Tfcp2,Fnta,Sdc4,Vtn,Wfdc2,Tnip1,Ddit4,Mdm2,Helb,Igfbp3,Sap30l,Ppm1d,Slc9a3r1,Actn1,Psmc1,Btf3,Fgf10,Samd8,Gfra2,Bcl6,Rrn3,Robo1,Trip6,Lbh,Cyp1b1,Atp8b1,Irf7,Bach1,Prex2,Slc40a1,Eif5b,Stk25,Srp9,Smyd2,Atf3,Lmx1a,Hc,Gsn,Dnajc10,Itgav,Fbn1,Mdk,Jag1,Chac1,Spint1,Serp1,Tbx15…
GO:0040012	regulation of locomotion	76	924	0.39	1.87e-09	10090.ENSMUSP00000000312,10090.ENSMUSP00000002320,10090.ENSMUSP00000003912,10090.ENSMUSP00000004784,10090.ENSMUSP00000005705,10090.ENSMUSP00000009425,10090.ENSMUSP00000009530,10090.ENSMUSP00000014957,10090.ENSMUSP00000017153,10090.ENSMUSP00000017488,10090.ENSMUSP00000020408,10090.ENSMUSP00000020702,10090.ENSMUSP00000021077,10090.ENSMUSP00000021689,10090.ENSMUSP00000022246,10090.ENSMUSP00000023600…	Cdh1,Ppard,Calr,Cnn2,Trim28,Rarres2,Timp1,Stc1,Sdc4,Vtn,Mdm2,Igfbp3,Slc9a3r1,Evl,Fgf10,Robo1,Cxcl13,Trip6,Cyp1b1,Hc,Itgav,Jag1,Gpnmb,Ret,Nox4,Ilk,Figf,Gas6,Angpt2,Sfrp1,Ednra,Vps35,Mmp3,Arap3,Camk1d,Mif,Bag4,Thbs1,Dusp10,C3ar1,Slk,Plxnb2,Stard13,Fn1,Igf1,Gnai2,Ptrf,Prkca,Neo1,Adam10,Fpr2,Ackr3,Gcnt2,Postn,Col3a1,Srgap3,Usp14,Med23,Tsc2,Adarb1,Fam89b,Ptn,Itga2b,Sema6d,Col18a1,Podn,Ptk2,Akt3,Mid2,T…
GO:2000145	regulation of cell motility	72	849	0.4	1.87e-09	10090.ENSMUSP00000000312,10090.ENSMUSP00000002320,10090.ENSMUSP00000003912,10090.ENSMUSP00000004784,10090.ENSMUSP00000009425,10090.ENSMUSP00000009530,10090.ENSMUSP00000014957,10090.ENSMUSP00000017153,10090.ENSMUSP00000017488,10090.ENSMUSP00000020408,10090.ENSMUSP00000020702,10090.ENSMUSP00000021077,10090.ENSMUSP00000021689,10090.ENSMUSP00000022246,10090.ENSMUSP00000023600,10090.ENSMUSP00000023840…	Cdh1,Ppard,Calr,Cnn2,Rarres2,Timp1,Stc1,Sdc4,Vtn,Mdm2,Igfbp3,Slc9a3r1,Evl,Fgf10,Robo1,Cxcl13,Trip6,Cyp1b1,Hc,Itgav,Jag1,Gpnmb,Ret,Nox4,Ilk,Figf,Gas6,Angpt2,Sfrp1,Ednra,Mmp3,Arap3,Camk1d,Mif,Bag4,Thbs1,Dusp10,C3ar1,Slk,Plxnb2,Stard13,Fn1,Igf1,Gnai2,Ptrf,Prkca,Neo1,Adam10,Fpr2,Ackr3,Gcnt2,Postn,Col3a1,Srgap3,Med23,Tsc2,Adarb1,Fam89b,Ptn,Itga2b,Sema6d,Col18a1,Podn,Ptk2,Akt3,Thy1,Cfl1,Furin,Lmo4,Slit…
GO:0051270	regulation of cellular component movement	76	928	0.38	2.1e-09	10090.ENSMUSP00000000312,10090.ENSMUSP00000002320,10090.ENSMUSP00000003912,10090.ENSMUSP00000004784,10090.ENSMUSP00000009425,10090.ENSMUSP00000009530,10090.ENSMUSP00000014957,10090.ENSMUSP00000017153,10090.ENSMUSP00000017488,10090.ENSMUSP00000020408,10090.ENSMUSP00000020702,10090.ENSMUSP00000021077,10090.ENSMUSP00000021554,10090.ENSMUSP00000021689,10090.ENSMUSP00000022246,10090.ENSMUSP00000023151…	Cdh1,Ppard,Calr,Cnn2,Rarres2,Timp1,Stc1,Sdc4,Vtn,Mdm2,Igfbp3,Slc9a3r1,Actn1,Evl,Fgf10,Bcl6,Robo1,Cxcl13,Trip6,Cyp1b1,Hc,Itgav,Jag1,Gpnmb,Ret,Nox4,Ilk,Figf,Gas6,Angpt2,Sfrp1,Ednra,Mmp3,Arap3,Camk1d,Mif,Bag4,Thbs1,Dusp10,C3ar1,Slk,Plxnb2,Stard13,Fn1,Igf1,Gnai2,Ptrf,Prkca,Neo1,Adam10,Fpr2,Ackr3,Gcnt2,Postn,Atp1a2,Col3a1,Srgap3,Med23,Tsc2,Adarb1,Fam89b,Ptn,Itga2b,Sema6d,Col18a1,Podn,Ptk2,Akt3,Thy1,Cf…
GO:0010033	response to organic substance	152	2553	0.24	2.39e-09	10090.ENSMUSP00000000122,10090.ENSMUSP00000000312,10090.ENSMUSP00000001713,10090.ENSMUSP00000001927,10090.ENSMUSP00000002320,10090.ENSMUSP00000003017,10090.ENSMUSP00000003912,10090.ENSMUSP00000004232,10090.ENSMUSP00000005218,10090.ENSMUSP00000005292,10090.ENSMUSP00000005507,10090.ENSMUSP00000007980,10090.ENSMUSP00000008684,10090.ENSMUSP00000009530,10090.ENSMUSP00000010807,10090.ENSMUSP00000014957…	Ngfr,Cdh1,Gstt1,Ltbp1,Ppard,Tbxas1,Calr,Adh1,Cd44,Prdx2,Mlxipl,Hnrnpa0,Mgst1,Timp1,Fads1,Stc1,Fnta,Foxred2,Tnip1,Ddit4,Avpr1a,Mdm2,Psmc1,Evl,Nol8,Fgf10,Gfra2,Dhh,Cxcl13,Tnfrsf21,Cyp1b1,Atf3,Mrc1,Slc2a8,Gsn,Dnajc10,Itgav,Fbn1,Mdk,Jag1,Chac1,Spint1,Crls1,Serp1,Mme,Nfkb1,Dnaja1,Tnfrsf1b,Hmgcl,Psmc2,Khk,Usp18,Ret,Cyfip1,Ctsc,Nox4,Atp2a1,Fgf21,Ilk,Gas6,Angpt2,Erlin2,Sfrp1,Ednra,Mmp3,Tspo,Fbxo2,Bmp8a,F…
GO:0044260	cellular macromolecule metabolic process	260	5233	0.17	3.08e-09	10090.ENSMUSP00000000940,10090.ENSMUSP00000001092,10090.ENSMUSP00000001595,10090.ENSMUSP00000001713,10090.ENSMUSP00000002320,10090.ENSMUSP00000002735,10090.ENSMUSP00000003527,10090.ENSMUSP00000004050,10090.ENSMUSP00000004554,10090.ENSMUSP00000004920,10090.ENSMUSP00000005507,10090.ENSMUSP00000005705,10090.ENSMUSP00000009877,10090.ENSMUSP00000014698,10090.ENSMUSP00000014913,10090.ENSMUSP00000016138…	Nsun5,Zfp276,Fkbp10,Gstt1,Ppard,Clpp,Supt5,Mmd,Rps5,Ulk2,Mlxipl,Trim28,Tfcp2,Dguok,Psmb1,Fnta,Foxred2,Rnf135,Tnip1,Cops6,Mdm2,Helb,Igfbp3,Sap30l,Ppm1d,Rrm2,Psmc1,Naa35,Btf3,Cwc27,Fgf10,Galnt15,Mrpl57,Eif3h,Josd1,Polr3h,Bcl6,Rrn3,Bfar,Leprel2,Trip6,Agap3,Pkmyt1,Lbh,Cyp1b1,Wdr45b,Irf7,Bach1,Fam20c,Ercc5,Eif5b,Stk25,Ube2t,Smyd2,Atf3,Dusp12,Lmx1a,Psmb7,Dnajc10,Itgav,Pcmtd2,Ppm1l,Serp1,Tbx15,Nfkb1,Psi…
GO:0051716	cellular response to stimulus	255	5142	0.17	6.58e-09	10090.ENSMUSP00000000122,10090.ENSMUSP00000000312,10090.ENSMUSP00000000543,10090.ENSMUSP00000001713,10090.ENSMUSP00000001927,10090.ENSMUSP00000002320,10090.ENSMUSP00000003912,10090.ENSMUSP00000004673,10090.ENSMUSP00000004784,10090.ENSMUSP00000004920,10090.ENSMUSP00000005218,10090.ENSMUSP00000005255,10090.ENSMUSP00000005292,10090.ENSMUSP00000005507,10090.ENSMUSP00000005705,10090.ENSMUSP00000006424…	Ngfr,Cdh1,Grasp,Gstt1,Ltbp1,Ppard,Calr,Ndrg2,Cnn2,Ulk2,Cd44,Wisp1,Prdx2,Mlxipl,Trim28,Mob1b,Mgst1,Rala,Fads1,Stc1,Foxred2,Sdc4,Tnip1,Ddit4,Avpr1a,Mdm2,Helb,Ppm1d,Slc9a3r1,Psmc1,Evl,Nol8,Aaed1,Fgf10,Gpx8,Fam213a,Gfra2,Bcl2l2,Bcl6,Robo1,Dhh,Cxcl13,Agap3,Tnfrsf21,Cyp1b1,Lvrn,Arl3,Bach1,Tspan17,Prex2,Slc40a1,Ercc5,Pde6d,Stk25,Ube2t,Atf3,Rgs4,Mrc1,Slc2a8,Gsn,Nckap1,Dnajc10,Itgav,Fbn1,Jag1,Chac1,Spint1…
GO:0044267	cellular protein metabolic process	169	2995	0.22	6.84e-09	10090.ENSMUSP00000001595,10090.ENSMUSP00000002735,10090.ENSMUSP00000004050,10090.ENSMUSP00000004554,10090.ENSMUSP00000004920,10090.ENSMUSP00000005705,10090.ENSMUSP00000014698,10090.ENSMUSP00000014913,10090.ENSMUSP00000016138,10090.ENSMUSP00000016696,10090.ENSMUSP00000017839,10090.ENSMUSP00000019638,10090.ENSMUSP00000020408,10090.ENSMUSP00000020702,10090.ENSMUSP00000020826,10090.ENSMUSP00000020835…	Fkbp10,Clpp,Mmd,Rps5,Ulk2,Trim28,Dguok,Psmb1,Fnta,Foxred2,Rnf135,Cops6,Mdm2,Igfbp3,Sap30l,Ppm1d,Psmc1,Naa35,Cwc27,Fgf10,Galnt15,Mrpl57,Eif3h,Josd1,Bfar,Leprel2,Agap3,Pkmyt1,Wdr45b,Bach1,Fam20c,Eif5b,Stk25,Ube2t,Smyd2,Dusp12,Psmb7,Dnajc10,Itgav,Pcmtd2,Ppm1l,Serp1,Usp1,Rnf19b,Psmc2,Srd5a3,Rpl6,Usp18,Ret,Tada3,Dmwd,Vps33b,Ctsc,Ccdc101,Ilk,Gas6,Erlin2,Klhl2,Vps35,Egln1,Atr,Uba5,Nicn1,Tpst1,Alg5,Cops8…
GO:0032268	regulation of cellular protein metabolic process	142	2443	0.23	5.81e-08	10090.ENSMUSP00000000122,10090.ENSMUSP00000000312,10090.ENSMUSP00000003912,10090.ENSMUSP00000004050,10090.ENSMUSP00000004673,10090.ENSMUSP00000005218,10090.ENSMUSP00000005292,10090.ENSMUSP00000005507,10090.ENSMUSP00000006424,10090.ENSMUSP00000008733,10090.ENSMUSP00000008748,10090.ENSMUSP00000009425,10090.ENSMUSP00000009530,10090.ENSMUSP00000016138,10090.ENSMUSP00000017153,10090.ENSMUSP00000017488…	Ngfr,Cdh1,Calr,Mmd,Ndrg2,Cd44,Prdx2,Mlxipl,Mob1b,Dnajb6,Ubqln4,Rarres2,Timp1,Fnta,Sdc4,Vtn,Wfdc2,Tnip1,Ddit4,Mdm2,Igfbp3,Slc9a3r1,Psmc1,Fgf10,Gfra2,Bcl6,Robo1,Cyp1b1,Prex2,Eif5b,Stk25,Srp9,Atf3,Hc,Gsn,Dnajc10,Itgav,Fbn1,Chac1,Spint1,Serp1,Dnaja1,Tnfrsf1b,Rnf19b,Psmc2,Ppp1r35,Gpnmb,Ret,Tada3,Cyfip1,Ctsc,Nox4,Fgf21,Ilk,Gas6,Sfrp1,Ednra,Vps35,Gabarapl2,Vps11,Cops8,Tspo,Fbxo2,Bmp8a,Flt3,Mif,Edem2,Ser…
GO:0048731	system development	209	4072	0.18	5.81e-08	10090.ENSMUSP00000000122,10090.ENSMUSP00000000312,10090.ENSMUSP00000001927,10090.ENSMUSP00000002320,10090.ENSMUSP00000003912,10090.ENSMUSP00000004050,10090.ENSMUSP00000004673,10090.ENSMUSP00000004784,10090.ENSMUSP00000004920,10090.ENSMUSP00000005019,10090.ENSMUSP00000005218,10090.ENSMUSP00000005292,10090.ENSMUSP00000005705,10090.ENSMUSP00000006128,10090.ENSMUSP00000006912,10090.ENSMUSP00000008733…	Ngfr,Cdh1,Ltbp1,Ppard,Calr,Mmd,Ndrg2,Cnn2,Ulk2,Crabp2,Cd44,Prdx2,Trim28,Rcn1,Pip4k2a,Dnajb6,Rala,Rarres2,Nxf1,Dguok,Stc1,Eln,Sdc4,Vtn,Armc6,Ddit4,Avpr1a,Mdm2,Slc9a3r1,Actn1,Evl,Aggf1,Fgf10,Gfra2,Bcl2l2,Aco2,Bcl6,Rrn3,Robo1,Dhh,Cxcl13,Tnfrsf21,Lbh,Cyp1b1,Atp8b1,Arl3,Fam20c,Prex2,Gsta3,Slc40a1,Stk25,Smyd2,Atf3,Lmx1a,Gsn,Nckap1,Itgav,Fbn1,Mdk,Jag1,Chac1,Spint1,Serp1,Mme,Tbx15,Nfkb1,Usp1,Tnfrsf1b,Mfs…
GO:0006950	response to stress	161	2899	0.21	6.65e-08	10090.ENSMUSP00000000122,10090.ENSMUSP00000002320,10090.ENSMUSP00000003912,10090.ENSMUSP00000004784,10090.ENSMUSP00000004920,10090.ENSMUSP00000005218,10090.ENSMUSP00000005292,10090.ENSMUSP00000005705,10090.ENSMUSP00000007980,10090.ENSMUSP00000008684,10090.ENSMUSP00000009425,10090.ENSMUSP00000009530,10090.ENSMUSP00000010807,10090.ENSMUSP00000014957,10090.ENSMUSP00000016696,10090.ENSMUSP00000017153…	Ngfr,Ppard,Calr,Cnn2,Ulk2,Cd44,Prdx2,Trim28,Hnrnpa0,Mgst1,Rarres2,Timp1,Fads1,Stc1,Foxred2,Sdc4,Rnf135,Tnip1,Lrp11,Ddit4,Avpr1a,Mdm2,Helb,Ppm1d,Psmc1,Evl,Fgf10,Gpx8,Bcl2l2,Ndufa6,Polr3h,Aco2,Bcl6,Cxcl13,Agap3,Tnfrsf21,Cyp1b1,Irf7,Bach1,Ercc5,Stk25,Ube2t,Atf3,Mrc1,Slc2a8,Hc,Gsn,Dnajc10,Itgav,Mdk,Chac1,Serp1,Nfkb1,Dnaja1,Psip1,Usp1,Tnfrsf1b,Exo5,Hmgcl,Rnf19b,Psmc2,Plac8,Chchd6,Ret,Nox4,Atp2a1,Fgf21…
GO:1901700	response to oxygen-containing compound	96	1429	0.3	8.23e-08	10090.ENSMUSP00000000122,10090.ENSMUSP00000000312,10090.ENSMUSP00000001713,10090.ENSMUSP00000002320,10090.ENSMUSP00000003017,10090.ENSMUSP00000003912,10090.ENSMUSP00000004232,10090.ENSMUSP00000005292,10090.ENSMUSP00000005507,10090.ENSMUSP00000007980,10090.ENSMUSP00000008684,10090.ENSMUSP00000010807,10090.ENSMUSP00000014957,10090.ENSMUSP00000018482,10090.ENSMUSP00000019931,10090.ENSMUSP00000020308…	Ngfr,Cdh1,Gstt1,Ppard,Tbxas1,Calr,Adh1,Prdx2,Mlxipl,Hnrnpa0,Mgst1,Fads1,Stc1,Tnip1,Lrp11,Ddit4,Avpr1a,Mdm2,Fgf10,Dhh,Cxcl13,Agap3,Tnfrsf21,Cyp1b1,Stk25,Mrc1,Slc2a8,Gsn,Itgav,Fbn1,Jag1,Crls1,Nfkb1,Tnfrsf1b,Hmgcl,Khk,Ret,Cyfip1,Nox4,Atp2a1,Fgf21,Gas6,Angpt2,Sfrp1,Ednra,Egln1,Mmp3,Tspo,Irf8,Edem2,Serpina3g,Cldn5,Thbs1,Ogt,Dusp10,Igf1,Gnai2,Rab11fip2,Insig1,Prkca,Fpr2,Cebpb,Postn,Snrnp70,Homer1,Gpx1,…
GO:0051246	regulation of protein metabolic process	148	2612	0.22	1.09e-07	10090.ENSMUSP00000000122,10090.ENSMUSP00000000312,10090.ENSMUSP00000003912,10090.ENSMUSP00000004050,10090.ENSMUSP00000004673,10090.ENSMUSP00000005218,10090.ENSMUSP00000005292,10090.ENSMUSP00000005507,10090.ENSMUSP00000006424,10090.ENSMUSP00000008733,10090.ENSMUSP00000008748,10090.ENSMUSP00000009425,10090.ENSMUSP00000009530,10090.ENSMUSP00000016138,10090.ENSMUSP00000017153,10090.ENSMUSP00000017488…	Ngfr,Cdh1,Calr,Mmd,Ndrg2,Cd44,Prdx2,Mlxipl,Mob1b,Dnajb6,Ubqln4,Rarres2,Timp1,Fnta,Sdc4,Vtn,Wfdc2,Tnip1,Ddit4,Mdm2,Igfbp3,Slc9a3r1,Psmc1,Fgf10,Gfra2,Bcl6,Robo1,Cyp1b1,Prex2,Eif5b,Stk25,Srp9,Atf3,Hc,Gsn,Dnajc10,Itgav,Fbn1,Chac1,Spint1,Serp1,Nfkb1,Dnaja1,Tnfrsf1b,Rnf19b,Psmc2,Ppp1r35,Gpnmb,Ret,Tada3,Cyfip1,Ctsc,Nox4,Fgf21,Ilk,Gas6,Sfrp1,Ednra,Vps35,Gabarapl2,Vps11,Cops8,Tspo,Fbxo2,Bmp8a,Flt3,Mif,Ede…
GO:0009893	positive regulation of metabolic process	172	3215	0.2	1.96e-07	10090.ENSMUSP00000000122,10090.ENSMUSP00000000312,10090.ENSMUSP00000001927,10090.ENSMUSP00000002320,10090.ENSMUSP00000003527,10090.ENSMUSP00000003912,10090.ENSMUSP00000004050,10090.ENSMUSP00000004784,10090.ENSMUSP00000005218,10090.ENSMUSP00000005292,10090.ENSMUSP00000005507,10090.ENSMUSP00000005705,10090.ENSMUSP00000006424,10090.ENSMUSP00000006912,10090.ENSMUSP00000007980,10090.ENSMUSP00000009425…	Ngfr,Cdh1,Ltbp1,Ppard,Supt5,Calr,Mmd,Cnn2,Cd44,Prdx2,Mlxipl,Trim28,Mob1b,Pip4k2a,Hnrnpa0,Rarres2,Tfcp2,Fnta,Sdc4,Vtn,Tnip1,Avpr1a,Mdm2,Igfbp3,Actn1,Psmc1,Fgf10,Gfra2,Bcl6,Rrn3,Robo1,Lbh,Cyp1b1,Irf7,Bach1,Slc40a1,Stk25,Atf3,Dusp12,Lmx1a,Gsn,Itgav,Fbn1,Mdk,Jag1,Serp1,Nfkb1,Psip1,Tnfrsf1b,Rnf19b,Psmc2,Plac8,Gpnmb,Tra2a,Ret,Atf7ip,Tada3,Ctsc,Nox4,Ndufc2,Fgf21,Ilk,Gas6,Erlin2,Sfrp1,Ednra,Vps35,Egln1,V…
GO:0007275	multicellular organism development	227	4603	0.16	2.04e-07	10090.ENSMUSP00000000122,10090.ENSMUSP00000000312,10090.ENSMUSP00000001185,10090.ENSMUSP00000001927,10090.ENSMUSP00000002320,10090.ENSMUSP00000003912,10090.ENSMUSP00000004050,10090.ENSMUSP00000004673,10090.ENSMUSP00000004784,10090.ENSMUSP00000004920,10090.ENSMUSP00000005019,10090.ENSMUSP00000005218,10090.ENSMUSP00000005292,10090.ENSMUSP00000005705,10090.ENSMUSP00000006128,10090.ENSMUSP00000006912…	Ngfr,Cdh1,Gmcl1,Ltbp1,Ppard,Calr,Mmd,Ndrg2,Cnn2,Ulk2,Crabp2,Cd44,Prdx2,Trim28,Rcn1,Pip4k2a,Dnajb6,Rala,Rarres2,Nxf1,Dguok,Stc1,Eln,Sdc4,Vtn,Armc6,Ddit4,Avpr1a,Mdm2,Slc9a3r1,Actn1,Evl,Btf3,Aggf1,Fgf10,Gfra2,Bcl2l2,Aco2,Bcl6,Rrn3,Robo1,Dhh,Cxcl13,Tnfrsf21,Lbh,Cyp1b1,Atp8b1,Arl3,Fam20c,Prex2,Gsta3,Slc40a1,Ercc5,Stk25,Smyd2,Atf3,Lmx1a,Hc,Gsn,Nckap1,Itgav,Fbn1,Mdk,Jag1,Chac1,Spint1,Serp1,Mme,Tbx15,Nfk…
GO:0009605	response to external stimulus	120	2021	0.24	4.84e-07	10090.ENSMUSP00000000122,10090.ENSMUSP00000001713,10090.ENSMUSP00000002320,10090.ENSMUSP00000004784,10090.ENSMUSP00000004920,10090.ENSMUSP00000005292,10090.ENSMUSP00000005705,10090.ENSMUSP00000007980,10090.ENSMUSP00000008684,10090.ENSMUSP00000009425,10090.ENSMUSP00000010807,10090.ENSMUSP00000014957,10090.ENSMUSP00000017839,10090.ENSMUSP00000018482,10090.ENSMUSP00000019931,10090.ENSMUSP00000020308…	Ngfr,Gstt1,Ppard,Cnn2,Ulk2,Prdx2,Trim28,Hnrnpa0,Mgst1,Rarres2,Fads1,Stc1,Rnf135,Tnip1,Lrp11,Ddit4,Avpr1a,Mdm2,Ppm1d,Evl,Fgf10,Polr3h,Robo1,Cxcl13,Tnfrsf21,Irf7,Pde6d,Xpr1,Atf3,Lmx1a,Mrc1,Hc,Gsn,Itgav,Nfkb1,Tnfrsf1b,Hmgcl,Rnf19b,Plac8,Usp18,Fgf21,Figf,Gas6,Angpt2,Sfrp1,Ednra,Gabarapl2,Rab27a,Hsd3b7,Bloc1s5,C1qc,Tspo,Bmp8a,Flt3,Irf8,Rtp4,Mif,Mfhas1,Itga9,Thbs1,Ogt,Dusp10,Eif4g1,C3ar1,Ackr2,Il17rc,I…
GO:0050793	regulation of developmental process	139	2475	0.22	6.44e-07	10090.ENSMUSP00000000122,10090.ENSMUSP00000000312,10090.ENSMUSP00000002320,10090.ENSMUSP00000003912,10090.ENSMUSP00000004050,10090.ENSMUSP00000004920,10090.ENSMUSP00000005019,10090.ENSMUSP00000005218,10090.ENSMUSP00000005255,10090.ENSMUSP00000005292,10090.ENSMUSP00000009425,10090.ENSMUSP00000009530,10090.ENSMUSP00000014698,10090.ENSMUSP00000020408,10090.ENSMUSP00000020702,10090.ENSMUSP00000021077…	Ngfr,Cdh1,Ppard,Calr,Mmd,Ulk2,Crabp2,Cd44,Wisp1,Prdx2,Rarres2,Timp1,Dguok,Mdm2,Igfbp3,Slc9a3r1,Aggf1,Fgf10,Fam213a,Bcl6,Rrn3,Robo1,Tnfrsf21,Lbh,Cyp1b1,Fam20c,Stk25,Lmx1a,Hc,Itgav,Fbn1,Jag1,Spint1,Serp1,Tnfrsf1b,Plac8,Ret,Cyfip1,Tyrobp,Ilk,Figf,Gas6,Angpt2,Tnfsf13b,Sfrp1,Ddhd2,Ednra,Vps35,Egln1,Phldb1,Arap3,Bloc1s5,C1qc,Camk1d,Tspo,Ypel3,Flt3,Asb4,Mif,Cldn5,Nfkbid,Srrt,Gna11,Thbs1,Dusp10,Gpc1,Eif4…
GO:0051128	regulation of cellular component organization	133	2337	0.23	6.82e-07	10090.ENSMUSP00000000122,10090.ENSMUSP00000002320,10090.ENSMUSP00000003912,10090.ENSMUSP00000004784,10090.ENSMUSP00000004920,10090.ENSMUSP00000005019,10090.ENSMUSP00000005218,10090.ENSMUSP00000005255,10090.ENSMUSP00000005705,10090.ENSMUSP00000006912,10090.ENSMUSP00000008733,10090.ENSMUSP00000008748,10090.ENSMUSP00000009003,10090.ENSMUSP00000014698,10090.ENSMUSP00000015138,10090.ENSMUSP00000017153…	Ngfr,Ppard,Calr,Cnn2,Ulk2,Crabp2,Cd44,Wisp1,Trim28,Pip4k2a,Dnajb6,Ubqln4,Rala,Dguok,Eln,Sdc4,Vtn,Dync1h1,Avpr1a,Mdm2,Igfbp3,Slc9a3r1,Psmc1,Evl,Bcl6,Rrn3,Robo1,Cxcl13,Atp8b1,Stk25,Lmx1a,Gsn,Nckap1,Itgav,Arfgap1,Wisp2,Tnfrsf1b,Psmc2,Ret,Atf7ip,Tada3,Cyfip1,Nox4,Ilk,Gas6,Gpm6a,Sfrp1,Ddhd2,Vps35,Mmp3,Phldb1,Vps11,Rab27a,Atr,Arap3,Hsd3b7,Camk1d,Tspo,Irf8,Mif,Bag4,Ogt,Plekhm1,Eif4g1,Acd,Nek6,Slk,Plxnb2…
GO:2000146	negative regulation of cell motility	31	254	0.56	8.05e-07	10090.ENSMUSP00000002320,10090.ENSMUSP00000003912,10090.ENSMUSP00000004784,10090.ENSMUSP00000009530,10090.ENSMUSP00000014957,10090.ENSMUSP00000020702,10090.ENSMUSP00000021077,10090.ENSMUSP00000021689,10090.ENSMUSP00000023600,10090.ENSMUSP00000023840,10090.ENSMUSP00000024894,10090.ENSMUSP00000028233,10090.ENSMUSP00000028735,10090.ENSMUSP00000033182,10090.ENSMUSP00000033846,10090.ENSMUSP00000033952…	Ppard,Calr,Cnn2,Timp1,Stc1,Igfbp3,Slc9a3r1,Evl,Robo1,Cxcl13,Cyp1b1,Hc,Jag1,Ilk,Angpt2,Sfrp1,Arap3,Mif,Thbs1,Dusp10,Stard13,Col3a1,Srgap3,Adarb1,Ptn,Sema6d,Podn,Ptk2,Thy1,Cfl1,Slit2
GO:0030336	negative regulation of cell migration	30	241	0.57	9.2e-07	10090.ENSMUSP00000002320,10090.ENSMUSP00000003912,10090.ENSMUSP00000004784,10090.ENSMUSP00000009530,10090.ENSMUSP00000014957,10090.ENSMUSP00000020702,10090.ENSMUSP00000021077,10090.ENSMUSP00000021689,10090.ENSMUSP00000023600,10090.ENSMUSP00000023840,10090.ENSMUSP00000024894,10090.ENSMUSP00000028233,10090.ENSMUSP00000028735,10090.ENSMUSP00000033182,10090.ENSMUSP00000033846,10090.ENSMUSP00000033952…	Ppard,Calr,Cnn2,Timp1,Stc1,Igfbp3,Slc9a3r1,Evl,Robo1,Cxcl13,Cyp1b1,Hc,Jag1,Ilk,Angpt2,Sfrp1,Arap3,Mif,Thbs1,Dusp10,Stard13,Col3a1,Srgap3,Adarb1,Ptn,Sema6d,Podn,Ptk2,Thy1,Slit2
GO:0051271	negative regulation of cellular component movement	32	272	0.54	9.75e-07	10090.ENSMUSP00000002320,10090.ENSMUSP00000003912,10090.ENSMUSP00000004784,10090.ENSMUSP00000009530,10090.ENSMUSP00000014957,10090.ENSMUSP00000020702,10090.ENSMUSP00000021077,10090.ENSMUSP00000021554,10090.ENSMUSP00000021689,10090.ENSMUSP00000023600,10090.ENSMUSP00000023840,10090.ENSMUSP00000024894,10090.ENSMUSP00000028233,10090.ENSMUSP00000028735,10090.ENSMUSP00000033182,10090.ENSMUSP00000033846…	Ppard,Calr,Cnn2,Timp1,Stc1,Igfbp3,Slc9a3r1,Actn1,Evl,Robo1,Cxcl13,Cyp1b1,Hc,Jag1,Ilk,Angpt2,Sfrp1,Arap3,Mif,Thbs1,Dusp10,Stard13,Col3a1,Srgap3,Adarb1,Ptn,Sema6d,Podn,Ptk2,Thy1,Cfl1,Slit2
GO:0040013	negative regulation of locomotion	33	288	0.53	1e-06	10090.ENSMUSP00000002320,10090.ENSMUSP00000003912,10090.ENSMUSP00000004784,10090.ENSMUSP00000005705,10090.ENSMUSP00000009530,10090.ENSMUSP00000014957,10090.ENSMUSP00000020702,10090.ENSMUSP00000021077,10090.ENSMUSP00000021689,10090.ENSMUSP00000023600,10090.ENSMUSP00000023840,10090.ENSMUSP00000024894,10090.ENSMUSP00000028233,10090.ENSMUSP00000028735,10090.ENSMUSP00000033182,10090.ENSMUSP00000033846…	Ppard,Calr,Cnn2,Trim28,Timp1,Stc1,Igfbp3,Slc9a3r1,Evl,Robo1,Cxcl13,Cyp1b1,Hc,Jag1,Ilk,Angpt2,Sfrp1,Arap3,Mif,Thbs1,Dusp10,Stard13,Col3a1,Srgap3,Adarb1,Ptn,Sema6d,Podn,Ptk2,Mid2,Thy1,Cfl1,Slit2
GO:0070887	cellular response to chemical stimulus	130	2287	0.22	1.01e-06	10090.ENSMUSP00000000122,10090.ENSMUSP00000000312,10090.ENSMUSP00000001713,10090.ENSMUSP00000001927,10090.ENSMUSP00000002320,10090.ENSMUSP00000003912,10090.ENSMUSP00000005218,10090.ENSMUSP00000005292,10090.ENSMUSP00000005507,10090.ENSMUSP00000008684,10090.ENSMUSP00000014957,10090.ENSMUSP00000018482,10090.ENSMUSP00000020308,10090.ENSMUSP00000020323,10090.ENSMUSP00000020408,10090.ENSMUSP00000021689…	Ngfr,Cdh1,Gstt1,Ltbp1,Ppard,Calr,Cd44,Prdx2,Mlxipl,Mgst1,Stc1,Tnip1,Ddit4,Avpr1a,Mdm2,Evl,Nol8,Aaed1,Fgf10,Gpx8,Fam213a,Gfra2,Cxcl13,Agap3,Tnfrsf21,Cyp1b1,Bach1,Slc40a1,Stk25,Atf3,Mrc1,Slc2a8,Gsn,Fbn1,Spint1,Serp1,Mme,Nfkb1,Dnaja1,Tnfrsf1b,Ret,Cyfip1,Nox4,Fgf21,Ilk,Gas6,Angpt2,Sfrp1,Mmp3,Hsd3b7,Tspo,Bmp8a,Sepw1,Flt3,Irf8,Edem2,Cldn5,Srrt,Itga9,Bag4,Thbs1,Ogt,Gstt2,Ackr2,Trex1,Rbm15,Fn1,Il17rc,Igf…
GO:0048583	regulation of response to stimulus	182	3552	0.18	1.04e-06	10090.ENSMUSP00000000122,10090.ENSMUSP00000000312,10090.ENSMUSP00000001046,10090.ENSMUSP00000002320,10090.ENSMUSP00000002379,10090.ENSMUSP00000002572,10090.ENSMUSP00000003912,10090.ENSMUSP00000004587,10090.ENSMUSP00000004673,10090.ENSMUSP00000005019,10090.ENSMUSP00000005218,10090.ENSMUSP00000005255,10090.ENSMUSP00000005292,10090.ENSMUSP00000005705,10090.ENSMUSP00000009425,10090.ENSMUSP00000009530…	Ngfr,Cdh1,S100a4,Ppard,Cd320,Slc9a3r2,Calr,Clec11a,Ndrg2,Crabp2,Cd44,Wisp1,Prdx2,Trim28,Rarres2,Timp1,Stc1,Fnta,Rnf135,Tnip1,Ddit4,Mdm2,Helb,Igfbp3,Slc9a3r1,Fgf10,Gfra2,Bcl2l2,Bcl6,Rrn3,Bfar,Robo1,Cxcl13,Trip6,Tnfrsf21,Lbh,Cyp1b1,Irf7,Fam20c,Prex2,Stk25,Smyd2,Atf3,Rgs4,Lmx1a,Hc,Gsn,Itgav,Fbn1,Mdk,Jag1,Chac1,Wisp2,Nfkb1,Dnaja1,Usp1,Tnfrsf1b,Rgs12,Gpnmb,Usp18,Ret,Cyfip1,Vps33b,Ctsc,Nox4,Ndufc2,Fgf2…
GO:0009966	regulation of signal transduction	152	2823	0.2	1.27e-06	10090.ENSMUSP00000000122,10090.ENSMUSP00000000312,10090.ENSMUSP00000001046,10090.ENSMUSP00000002320,10090.ENSMUSP00000002379,10090.ENSMUSP00000002572,10090.ENSMUSP00000003912,10090.ENSMUSP00000004587,10090.ENSMUSP00000004673,10090.ENSMUSP00000005019,10090.ENSMUSP00000005218,10090.ENSMUSP00000005292,10090.ENSMUSP00000009530,10090.ENSMUSP00000014957,10090.ENSMUSP00000016138,10090.ENSMUSP00000018482…	Ngfr,Cdh1,S100a4,Ppard,Cd320,Slc9a3r2,Calr,Clec11a,Ndrg2,Crabp2,Cd44,Prdx2,Timp1,Stc1,Fnta,Tnip1,Ddit4,Mdm2,Igfbp3,Slc9a3r1,Fgf10,Gfra2,Bcl2l2,Bcl6,Rrn3,Bfar,Robo1,Cxcl13,Trip6,Lbh,Cyp1b1,Irf7,Fam20c,Prex2,Stk25,Smyd2,Atf3,Rgs4,Lmx1a,Gsn,Itgav,Fbn1,Mdk,Jag1,Chac1,Wisp2,Nfkb1,Dnaja1,Rgs12,Gpnmb,Ret,Cyfip1,Ctsc,Nox4,Ndufc2,Fgf21,Ilk,Figf,Gas6,Tnfsf13b,Sfrp1,Ednra,Vps35,Egln1,Mmp3,Atr,Uba5,Arap3,Aka…
GO:0010604	positive regulation of macromolecule metabolic process	158	3004	0.19	2.66e-06	10090.ENSMUSP00000000122,10090.ENSMUSP00000000312,10090.ENSMUSP00000002320,10090.ENSMUSP00000003527,10090.ENSMUSP00000003912,10090.ENSMUSP00000004050,10090.ENSMUSP00000004784,10090.ENSMUSP00000005218,10090.ENSMUSP00000005292,10090.ENSMUSP00000005507,10090.ENSMUSP00000005705,10090.ENSMUSP00000007980,10090.ENSMUSP00000009425,10090.ENSMUSP00000009877,10090.ENSMUSP00000016138,10090.ENSMUSP00000017153…	Ngfr,Cdh1,Ppard,Supt5,Calr,Mmd,Cnn2,Cd44,Prdx2,Mlxipl,Trim28,Hnrnpa0,Rarres2,Tfcp2,Fnta,Sdc4,Vtn,Tnip1,Mdm2,Igfbp3,Actn1,Psmc1,Fgf10,Gfra2,Bcl6,Rrn3,Robo1,Lbh,Cyp1b1,Irf7,Bach1,Slc40a1,Stk25,Atf3,Lmx1a,Gsn,Itgav,Fbn1,Mdk,Jag1,Serp1,Nfkb1,Psip1,Tnfrsf1b,Rnf19b,Psmc2,Plac8,Gpnmb,Tra2a,Ret,Atf7ip,Tada3,Ctsc,Nox4,Fgf21,Ilk,Gas6,Erlin2,Sfrp1,Ednra,Vps35,Egln1,Vps11,Rab27a,Atr,Cops8,Bmp8a,Abhd14b,Flt3,…
GO:0045595	regulation of cell differentiation	105	1751	0.25	2.69e-06	10090.ENSMUSP00000000122,10090.ENSMUSP00000000312,10090.ENSMUSP00000002320,10090.ENSMUSP00000003912,10090.ENSMUSP00000004050,10090.ENSMUSP00000004920,10090.ENSMUSP00000005019,10090.ENSMUSP00000005218,10090.ENSMUSP00000005255,10090.ENSMUSP00000005292,10090.ENSMUSP00000009425,10090.ENSMUSP00000014698,10090.ENSMUSP00000020408,10090.ENSMUSP00000020702,10090.ENSMUSP00000022246,10090.ENSMUSP00000022317…	Ngfr,Cdh1,Ppard,Calr,Mmd,Ulk2,Crabp2,Cd44,Wisp1,Prdx2,Rarres2,Dguok,Mdm2,Igfbp3,Fgf10,Fam213a,Bcl6,Rrn3,Robo1,Tnfrsf21,Lbh,Fam20c,Stk25,Lmx1a,Itgav,Fbn1,Jag1,Spint1,Ret,Cyfip1,Tyrobp,Ilk,Gas6,Sfrp1,Phldb1,Bloc1s5,C1qc,Camk1d,Tspo,Flt3,Asb4,Mif,Cldn5,Nfkbid,Srrt,Gna11,Dusp10,Gpc1,Eif4g1,Mustn1,Ush2a,Plxnb2,Zadh2,Rbm15,Fn1,Atat1,Igf1,Adamts12,No66,Nrep,Cbfb,Insig1,Prkca,Neo1,Setd3,Klf13,Cebpb,Gcnt2…
GO:0051248	negative regulation of protein metabolic process	74	1079	0.31	3.06e-06	10090.ENSMUSP00000000312,10090.ENSMUSP00000003912,10090.ENSMUSP00000004673,10090.ENSMUSP00000005218,10090.ENSMUSP00000005507,10090.ENSMUSP00000008733,10090.ENSMUSP00000009530,10090.ENSMUSP00000017488,10090.ENSMUSP00000017867,10090.ENSMUSP00000018482,10090.ENSMUSP00000020308,10090.ENSMUSP00000020408,10090.ENSMUSP00000020702,10090.ENSMUSP00000021077,10090.ENSMUSP00000022699,10090.ENSMUSP00000027056…	Cdh1,Calr,Ndrg2,Cd44,Mlxipl,Dnajb6,Timp1,Vtn,Wfdc2,Tnip1,Ddit4,Mdm2,Igfbp3,Slc9a3r1,Gfra2,Prex2,Srp9,Atf3,Hc,Dnajc10,Itgav,Chac1,Spint1,Nfkb1,Dnaja1,Tnfrsf1b,Ppp1r35,Ilk,Gas6,Sfrp1,Vps35,Gabarapl2,Tspo,Mif,Serpina3g,Mfhas1,Thbs1,Ogt,Dusp10,Eif4g1,Paip2b,Cmya5,Igf1,Hexim1,Gnai2,Prkca,Syncrip,Taf7,Mdm4,Gpx1,Ppp1r10,Usp14,Tsc2,Adarb1,Rybp,Enpp1,Ephb2,Podn,Ythdf3,Arrb2,Irf1,Nr1h3,Thy1,Foxp3,Pde4d,Fur…
GO:0032501	multicellular organismal process	269	5888	0.13	3.11e-06	10090.ENSMUSP00000000122,10090.ENSMUSP00000000312,10090.ENSMUSP00000001185,10090.ENSMUSP00000001927,10090.ENSMUSP00000002320,10090.ENSMUSP00000002572,10090.ENSMUSP00000003017,10090.ENSMUSP00000003912,10090.ENSMUSP00000004050,10090.ENSMUSP00000004232,10090.ENSMUSP00000004587,10090.ENSMUSP00000004673,10090.ENSMUSP00000004784,10090.ENSMUSP00000004920,10090.ENSMUSP00000005019,10090.ENSMUSP00000005218…	Ngfr,Cdh1,Gmcl1,Ltbp1,Ppard,Slc9a3r2,Tbxas1,Calr,Mmd,Adh1,Clec11a,Ndrg2,Cnn2,Ulk2,Crabp2,Cd44,Prdx2,Mlxipl,Trim28,Rcn1,Pip4k2a,Dnajb6,Rala,Rarres2,Timp1,Nxf1,Dguok,Stc1,Eln,Sdc4,Vtn,Myh4,Armc6,Lrp11,Ddit4,Avpr1a,Mdm2,Igfbp3,Slc9a3r1,Actn1,Evl,Btf3,Aggf1,Fgf10,Gfra2,Bcl2l2,Aco2,Bcl6,Rrn3,Robo1,Dhh,Cxcl13,Tnfrsf21,Lbh,Cyp1b1,Lvrn,Atp8b1,Arl3,Irf7,Fam20c,Prex2,Gsta3,Slc40a1,Ercc5,Pde6d,Stk25,Smyd2,A…
GO:0032269	negative regulation of cellular protein metabolic process	71	1020	0.31	3.33e-06	10090.ENSMUSP00000000312,10090.ENSMUSP00000003912,10090.ENSMUSP00000004673,10090.ENSMUSP00000005218,10090.ENSMUSP00000005507,10090.ENSMUSP00000008733,10090.ENSMUSP00000009530,10090.ENSMUSP00000017488,10090.ENSMUSP00000017867,10090.ENSMUSP00000018482,10090.ENSMUSP00000020308,10090.ENSMUSP00000020408,10090.ENSMUSP00000020702,10090.ENSMUSP00000021077,10090.ENSMUSP00000022699,10090.ENSMUSP00000027056…	Cdh1,Calr,Ndrg2,Cd44,Mlxipl,Dnajb6,Timp1,Vtn,Wfdc2,Tnip1,Ddit4,Mdm2,Igfbp3,Slc9a3r1,Gfra2,Prex2,Srp9,Atf3,Hc,Dnajc10,Chac1,Spint1,Dnaja1,Tnfrsf1b,Ppp1r35,Ilk,Gas6,Sfrp1,Vps35,Gabarapl2,Tspo,Mif,Serpina3g,Mfhas1,Thbs1,Ogt,Dusp10,Eif4g1,Paip2b,Cmya5,Igf1,Hexim1,Gnai2,Prkca,Syncrip,Taf7,Gpx1,Ppp1r10,Usp14,Tsc2,Adarb1,Rybp,Enpp1,Ephb2,Podn,Ythdf3,Arrb2,Irf1,Nr1h3,Thy1,Foxp3,Pde4d,Furin,Derl2,Wars,Sli…
GO:0040017	positive regulation of locomotion	47	550	0.4	3.51e-06	10090.ENSMUSP00000003912,10090.ENSMUSP00000009425,10090.ENSMUSP00000017488,10090.ENSMUSP00000020408,10090.ENSMUSP00000022246,10090.ENSMUSP00000023840,10090.ENSMUSP00000024119,10090.ENSMUSP00000024894,10090.ENSMUSP00000028499,10090.ENSMUSP00000031840,10090.ENSMUSP00000032201,10090.ENSMUSP00000032781,10090.ENSMUSP00000033182,10090.ENSMUSP00000033751,10090.ENSMUSP00000033828,10090.ENSMUSP00000034029…	Calr,Rarres2,Vtn,Mdm2,Fgf10,Cxcl13,Trip6,Cyp1b1,Itgav,Gpnmb,Ret,Nox4,Ilk,Figf,Gas6,Ednra,Vps35,Mmp3,Camk1d,Mif,Bag4,Thbs1,C3ar1,Fn1,Igf1,Gnai2,Ptrf,Prkca,Adam10,Fpr2,Ackr3,Gcnt2,Postn,Med23,Tsc2,Fam89b,Itga2b,Sema6d,Col18a1,Ptk2,Akt3,Thy1,Cfl1,Furin,Slit2,Ptprc,Tac1
GO:0048856	anatomical structure development	232	4912	0.14	3.53e-06	10090.ENSMUSP00000000122,10090.ENSMUSP00000000312,10090.ENSMUSP00000001127,10090.ENSMUSP00000001185,10090.ENSMUSP00000001927,10090.ENSMUSP00000002320,10090.ENSMUSP00000003912,10090.ENSMUSP00000004050,10090.ENSMUSP00000004673,10090.ENSMUSP00000004784,10090.ENSMUSP00000004920,10090.ENSMUSP00000005019,10090.ENSMUSP00000005218,10090.ENSMUSP00000005292,10090.ENSMUSP00000005705,10090.ENSMUSP00000006128…	Ngfr,Cdh1,Poldip2,Gmcl1,Ltbp1,Ppard,Calr,Mmd,Ndrg2,Cnn2,Ulk2,Crabp2,Cd44,Prdx2,Trim28,Rcn1,Pip4k2a,Dnajb6,Rala,Rarres2,Nxf1,Dguok,Stc1,Eln,Sdc4,Vtn,Armc6,Ddit4,Avpr1a,Mdm2,Slc9a3r1,Actn1,Evl,Btf3,Aggf1,Fgf10,Gfra2,Bcl2l2,Aco2,Bcl6,Rrn3,Robo1,Dhh,Cxcl13,Tnfrsf21,Lbh,Cyp1b1,Atp8b1,Arl3,Fam20c,Prex2,Gsta3,Slc40a1,Ercc5,Stk25,Smyd2,Atf3,Lmx1a,Hc,Gsn,Nckap1,Itgav,Fbn1,Mdk,Jag1,Chac1,Spint1,Serp1,Mme,T…
GO:0051272	positive regulation of cellular component movement	46	533	0.41	3.63e-06	10090.ENSMUSP00000003912,10090.ENSMUSP00000009425,10090.ENSMUSP00000017488,10090.ENSMUSP00000020408,10090.ENSMUSP00000022246,10090.ENSMUSP00000023151,10090.ENSMUSP00000023840,10090.ENSMUSP00000024119,10090.ENSMUSP00000024894,10090.ENSMUSP00000028499,10090.ENSMUSP00000031840,10090.ENSMUSP00000032201,10090.ENSMUSP00000032781,10090.ENSMUSP00000033182,10090.ENSMUSP00000033751,10090.ENSMUSP00000033828…	Calr,Rarres2,Vtn,Mdm2,Fgf10,Bcl6,Cxcl13,Trip6,Cyp1b1,Itgav,Gpnmb,Ret,Nox4,Ilk,Figf,Gas6,Ednra,Mmp3,Camk1d,Mif,Bag4,Thbs1,C3ar1,Fn1,Igf1,Gnai2,Ptrf,Prkca,Adam10,Fpr2,Ackr3,Gcnt2,Postn,Med23,Tsc2,Fam89b,Itga2b,Sema6d,Col18a1,Ptk2,Akt3,Thy1,Cfl1,Furin,Ptprc,Tac1
GO:0031325	positive regulation of cellular metabolic process	157	3004	0.19	3.85e-06	10090.ENSMUSP00000000122,10090.ENSMUSP00000000312,10090.ENSMUSP00000002320,10090.ENSMUSP00000003527,10090.ENSMUSP00000004050,10090.ENSMUSP00000005218,10090.ENSMUSP00000005292,10090.ENSMUSP00000005507,10090.ENSMUSP00000005705,10090.ENSMUSP00000006424,10090.ENSMUSP00000006912,10090.ENSMUSP00000009425,10090.ENSMUSP00000009877,10090.ENSMUSP00000016138,10090.ENSMUSP00000017153,10090.ENSMUSP00000017488…	Ngfr,Cdh1,Ppard,Supt5,Mmd,Cd44,Prdx2,Mlxipl,Trim28,Mob1b,Pip4k2a,Rarres2,Tfcp2,Fnta,Sdc4,Vtn,Tnip1,Avpr1a,Mdm2,Igfbp3,Actn1,Psmc1,Fgf10,Gfra2,Bcl6,Rrn3,Robo1,Lbh,Cyp1b1,Irf7,Bach1,Slc40a1,Stk25,Atf3,Dusp12,Lmx1a,Gsn,Itgav,Fbn1,Mdk,Jag1,Serp1,Nfkb1,Psip1,Tnfrsf1b,Rnf19b,Psmc2,Plac8,Gpnmb,Tra2a,Ret,Atf7ip,Tada3,Ctsc,Nox4,Ndufc2,Fgf21,Ilk,Gas6,Erlin2,Sfrp1,Ednra,Vps35,Egln1,Vps11,Rab27a,Atr,Cops8,Ts…
GO:0031324	negative regulation of cellular metabolic process	130	2357	0.21	4.37e-06	10090.ENSMUSP00000000312,10090.ENSMUSP00000001127,10090.ENSMUSP00000002320,10090.ENSMUSP00000003527,10090.ENSMUSP00000003912,10090.ENSMUSP00000004673,10090.ENSMUSP00000005218,10090.ENSMUSP00000005292,10090.ENSMUSP00000005507,10090.ENSMUSP00000005705,10090.ENSMUSP00000007980,10090.ENSMUSP00000008733,10090.ENSMUSP00000008748,10090.ENSMUSP00000009530,10090.ENSMUSP00000017488,10090.ENSMUSP00000017867…	Cdh1,Poldip2,Ppard,Supt5,Calr,Ndrg2,Cd44,Prdx2,Mlxipl,Trim28,Hnrnpa0,Dnajb6,Ubqln4,Timp1,Vtn,Wfdc2,Tnip1,Ddit4,Mdm2,Helb,Igfbp3,Sap30l,Ppm1d,Slc9a3r1,Gfra2,Bcl6,Pkmyt1,Atp8b1,Bach1,Prex2,Srp9,Smyd2,Atf3,Hc,Dnajc10,Itgav,Chac1,Spint1,Tbx15,Nfkb1,Dnaja1,Tnfrsf1b,Ppp1r35,Cbx3,Atf7ip,Ndufc2,Ilk,Gas6,Erlin2,Sfrp1,Vps35,Gabarapl2,Mmp3,Tipin,Atr,Tspo,Mxd4,Rbm42,Irf8,Mif,Serpina3g,Erf,Mfhas1,Bag4,Thbs1,O…
GO:0042127	regulation of cell population proliferation	97	1594	0.25	4.37e-06	10090.ENSMUSP00000000122,10090.ENSMUSP00000000312,10090.ENSMUSP00000002320,10090.ENSMUSP00000002379,10090.ENSMUSP00000003912,10090.ENSMUSP00000004587,10090.ENSMUSP00000004673,10090.ENSMUSP00000004784,10090.ENSMUSP00000005218,10090.ENSMUSP00000005255,10090.ENSMUSP00000005507,10090.ENSMUSP00000009530,10090.ENSMUSP00000016138,10090.ENSMUSP00000017153,10090.ENSMUSP00000020323,10090.ENSMUSP00000020408…	Ngfr,Cdh1,Ppard,Cd320,Calr,Clec11a,Ndrg2,Cnn2,Cd44,Wisp1,Mlxipl,Timp1,Fnta,Sdc4,Avpr1a,Mdm2,Igfbp3,Slc9a3r1,Aggf1,Fgf10,Bcl6,Robo1,Cxcl13,Leprel2,Tnfrsf21,Lbh,Cyp1b1,Smyd2,Atf3,Itgav,Jag1,Spint1,Wisp2,Tnfrsf1b,Plac8,Gpnmb,Nox4,Fgf21,Ilk,Figf,Gas6,Tnfsf13b,Sfrp1,Ednra,Tipin,Cops8,Tspo,Fbxo2,Flt3,Mif,Kmt2c,Thbs1,Dusp10,Eif4g1,C3ar1,Mustn1,Rictor,Fn1,Igf1,Gnai2,Prkca,Adam10,Klf13,Fzd5,Mdm4,Cebpb,Gcn…
GO:0048513	animal organ development	157	3012	0.19	4.37e-06	10090.ENSMUSP00000000122,10090.ENSMUSP00000000312,10090.ENSMUSP00000001927,10090.ENSMUSP00000002320,10090.ENSMUSP00000003912,10090.ENSMUSP00000004673,10090.ENSMUSP00000004784,10090.ENSMUSP00000005218,10090.ENSMUSP00000005292,10090.ENSMUSP00000005705,10090.ENSMUSP00000006128,10090.ENSMUSP00000006912,10090.ENSMUSP00000008733,10090.ENSMUSP00000009425,10090.ENSMUSP00000014957,10090.ENSMUSP00000015138…	Ngfr,Cdh1,Ltbp1,Ppard,Calr,Ndrg2,Cnn2,Cd44,Prdx2,Trim28,Rcn1,Pip4k2a,Dnajb6,Rarres2,Stc1,Eln,Sdc4,Vtn,Armc6,Ddit4,Avpr1a,Mdm2,Slc9a3r1,Actn1,Fgf10,Bcl2l2,Aco2,Bcl6,Robo1,Dhh,Cxcl13,Lbh,Cyp1b1,Atp8b1,Arl3,Fam20c,Gsta3,Slc40a1,Smyd2,Atf3,Lmx1a,Nckap1,Itgav,Fbn1,Mdk,Jag1,Spint1,Serp1,Mme,Tbx15,Nfkb1,Tnfrsf1b,Mfsd2a,Hmgcl,Gpnmb,Ret,Vps33b,Nox4,Tyrobp,Ilk,Gas6,Angpt2,Gpm6a,Sfrp1,Ednra,Egln1,Galnt11,Bl…
GO:2000147	positive regulation of cell motility	45	519	0.41	4.37e-06	10090.ENSMUSP00000003912,10090.ENSMUSP00000009425,10090.ENSMUSP00000017488,10090.ENSMUSP00000020408,10090.ENSMUSP00000022246,10090.ENSMUSP00000023840,10090.ENSMUSP00000024119,10090.ENSMUSP00000024894,10090.ENSMUSP00000028499,10090.ENSMUSP00000031840,10090.ENSMUSP00000032201,10090.ENSMUSP00000032781,10090.ENSMUSP00000033182,10090.ENSMUSP00000033751,10090.ENSMUSP00000033828,10090.ENSMUSP00000034029…	Calr,Rarres2,Vtn,Mdm2,Fgf10,Cxcl13,Trip6,Cyp1b1,Itgav,Gpnmb,Ret,Nox4,Ilk,Figf,Gas6,Ednra,Mmp3,Camk1d,Mif,Bag4,Thbs1,C3ar1,Fn1,Igf1,Gnai2,Ptrf,Prkca,Adam10,Fpr2,Ackr3,Gcnt2,Postn,Med23,Tsc2,Fam89b,Itga2b,Sema6d,Col18a1,Ptk2,Akt3,Thy1,Cfl1,Furin,Ptprc,Tac1
GO:0032502	developmental process	242	5213	0.14	5.71e-06	10090.ENSMUSP00000000122,10090.ENSMUSP00000000312,10090.ENSMUSP00000001127,10090.ENSMUSP00000001185,10090.ENSMUSP00000001927,10090.ENSMUSP00000002320,10090.ENSMUSP00000003912,10090.ENSMUSP00000004050,10090.ENSMUSP00000004673,10090.ENSMUSP00000004784,10090.ENSMUSP00000004920,10090.ENSMUSP00000005019,10090.ENSMUSP00000005218,10090.ENSMUSP00000005292,10090.ENSMUSP00000005705,10090.ENSMUSP00000006128…	Ngfr,Cdh1,Poldip2,Gmcl1,Ltbp1,Ppard,Calr,Mmd,Ndrg2,Cnn2,Ulk2,Crabp2,Cd44,Prdx2,Trim28,Rcn1,Pip4k2a,Dnajb6,Rala,Rarres2,Nxf1,Fads1,Dguok,Stc1,Eln,Sdc4,Vtn,Armc6,Ddit4,Avpr1a,Mdm2,Nudcd2,Igfbp3,Slc9a3r1,Actn1,Evl,Btf3,Aggf1,Fgf10,Gfra2,Bcl2l2,Aco2,Bcl6,Rrn3,Robo1,Dhh,Cxcl13,Tnfrsf21,Lbh,Cyp1b1,Atp8b1,Arl3,Fam20c,Prex2,Gsta3,Slc40a1,Ercc5,Stk25,Smyd2,Atf3,Lmx1a,Hc,Gsn,Nckap1,Itgav,Fbn1,Mdk,Jag1,Chac…
GO:0043412	macromolecule modification	141	2636	0.2	5.71e-06	10090.ENSMUSP00000000940,10090.ENSMUSP00000001595,10090.ENSMUSP00000001713,10090.ENSMUSP00000004050,10090.ENSMUSP00000004920,10090.ENSMUSP00000005705,10090.ENSMUSP00000014698,10090.ENSMUSP00000016138,10090.ENSMUSP00000017839,10090.ENSMUSP00000019638,10090.ENSMUSP00000020408,10090.ENSMUSP00000020702,10090.ENSMUSP00000020826,10090.ENSMUSP00000020835,10090.ENSMUSP00000022038,10090.ENSMUSP00000022228…	Nsun5,Fkbp10,Gstt1,Mmd,Ulk2,Trim28,Dguok,Fnta,Rnf135,Cops6,Mdm2,Igfbp3,Sap30l,Ppm1d,Naa35,Cwc27,Fgf10,Galnt15,Josd1,Bfar,Leprel2,Pkmyt1,Cyp1b1,Wdr45b,Bach1,Fam20c,Stk25,Ube2t,Smyd2,Dusp12,Itgav,Pcmtd2,Ppm1l,Serp1,Usp1,Rnf19b,Srd5a3,Usp18,Ret,Atf7ip,Tada3,Dmwd,Vps33b,Ccdc101,Ilk,Gas6,Klhl2,Egln1,Atr,Uba5,Nicn1,Tpst1,Alg5,Cops8,Galnt11,Camk1d,Fbxo2,Flt3,Asb4,Edem2,Rnmtl1,Dph5,Kmt2c,Thbs1,Pigk,Ogt,D…
GO:0010628	positive regulation of gene expression	106	1811	0.24	5.74e-06	10090.ENSMUSP00000000122,10090.ENSMUSP00000000312,10090.ENSMUSP00000002320,10090.ENSMUSP00000003527,10090.ENSMUSP00000003912,10090.ENSMUSP00000004784,10090.ENSMUSP00000005218,10090.ENSMUSP00000005507,10090.ENSMUSP00000005705,10090.ENSMUSP00000007980,10090.ENSMUSP00000009877,10090.ENSMUSP00000018482,10090.ENSMUSP00000020408,10090.ENSMUSP00000021595,10090.ENSMUSP00000022246,10090.ENSMUSP00000023363…	Ngfr,Cdh1,Ppard,Supt5,Calr,Cnn2,Cd44,Mlxipl,Trim28,Hnrnpa0,Tfcp2,Tnip1,Mdm2,Psmc1,Fgf10,Rrn3,Robo1,Lbh,Cyp1b1,Irf7,Bach1,Slc40a1,Atf3,Lmx1a,Gsn,Mdk,Jag1,Serp1,Nfkb1,Psip1,Psmc2,Plac8,Tra2a,Ret,Atf7ip,Tada3,Ilk,Gas6,Erlin2,Sfrp1,Vps35,Egln1,Rab27a,Abhd14b,Irf8,Thbs1,Ogt,Ss18,Alx4,Wdr43,Mustn1,Mical2,Rbm15,Fn1,Igf1,Edrf1,Cbfb,Insig1,Syncrip,Mlxip,Taf7,Setd3,Mllt11,Klf13,Fzd5,Nup98,Cebpb,Ash2l,Psmc3…
GO:0071310	cellular response to organic substance	108	1858	0.23	5.82e-06	10090.ENSMUSP00000000122,10090.ENSMUSP00000000312,10090.ENSMUSP00000001927,10090.ENSMUSP00000002320,10090.ENSMUSP00000003912,10090.ENSMUSP00000005218,10090.ENSMUSP00000005507,10090.ENSMUSP00000014957,10090.ENSMUSP00000018482,10090.ENSMUSP00000020308,10090.ENSMUSP00000020323,10090.ENSMUSP00000020408,10090.ENSMUSP00000021689,10090.ENSMUSP00000021824,10090.ENSMUSP00000022246,10090.ENSMUSP00000022699…	Ngfr,Cdh1,Ltbp1,Ppard,Calr,Cd44,Mlxipl,Stc1,Tnip1,Ddit4,Avpr1a,Mdm2,Evl,Nol8,Fgf10,Gfra2,Cxcl13,Tnfrsf21,Cyp1b1,Atf3,Mrc1,Slc2a8,Gsn,Fbn1,Spint1,Serp1,Mme,Nfkb1,Dnaja1,Tnfrsf1b,Ret,Cyfip1,Nox4,Fgf21,Ilk,Gas6,Angpt2,Sfrp1,Mmp3,Tspo,Bmp8a,Flt3,Irf8,Edem2,Cldn5,Srrt,Bag4,Ogt,Gstt2,Ackr2,Trex1,Rbm15,Fn1,Il17rc,Igf1,Gnai2,Adamts12,Cdc42ep2,Rab11fip2,Insig1,Prkca,Syncrip,Taf7,Fpr2,Ackr3,Syp,Cebpb,Gcnt2…
GO:0030155	regulation of cell adhesion	50	624	0.37	6.81e-06	10090.ENSMUSP00000000312,10090.ENSMUSP00000003912,10090.ENSMUSP00000005218,10090.ENSMUSP00000005292,10090.ENSMUSP00000017153,10090.ENSMUSP00000017488,10090.ENSMUSP00000023151,10090.ENSMUSP00000023840,10090.ENSMUSP00000024708,10090.ENSMUSP00000024894,10090.ENSMUSP00000028175,10090.ENSMUSP00000028239,10090.ENSMUSP00000028499,10090.ENSMUSP00000028735,10090.ENSMUSP00000031840,10090.ENSMUSP00000032201…	Cdh1,Calr,Cd44,Prdx2,Sdc4,Vtn,Bcl6,Cxcl13,Tnfrsf21,Cyp1b1,Cytip,Gsn,Itgav,Jag1,Gpnmb,Ret,Vps33b,Ilk,Angpt2,Tnfsf13b,Nfkbid,Bag4,Thbs1,Dusp10,Slk,Plxnb2,Fn1,Igf1,Cbfb,Prkca,Adam10,Cebpb,Gcnt2,Postn,Adamts18,Tsc2,Nlrp3,Ptn,H2-T23,Cd47,Tnc,Irf1,Ptk2,Thy1,Foxp3,Cyth3,Cfl1,Spock2,Gstp1,Ptprc
GO:0010941	regulation of cell death	98	1640	0.25	7.42e-06	10090.ENSMUSP00000000122,10090.ENSMUSP00000000312,10090.ENSMUSP00000002320,10090.ENSMUSP00000005218,10090.ENSMUSP00000005255,10090.ENSMUSP00000005292,10090.ENSMUSP00000008733,10090.ENSMUSP00000009530,10090.ENSMUSP00000014892,10090.ENSMUSP00000016138,10090.ENSMUSP00000020308,10090.ENSMUSP00000020408,10090.ENSMUSP00000020702,10090.ENSMUSP00000021077,10090.ENSMUSP00000021595,10090.ENSMUSP00000022038…	Ngfr,Cdh1,Ppard,Cd44,Wisp1,Prdx2,Dnajb6,Timp1,Tex261,Fnta,Ddit4,Mdm2,Igfbp3,Slc9a3r1,Psmc1,Naa35,Fgf10,Bcl2l2,Bcl6,Rrn3,Bfar,Robo1,Tnfrsf21,Cyp1b1,Slc40a1,Ercc5,Stk25,Atf3,Gsn,Itgav,Mdk,Wisp2,Nfkb1,Dnaja1,Tnfrsf1b,Plac8,Gpnmb,Ret,Ctsc,Nox4,Ndufc2,Fgf21,Ilk,Gas6,Sfrp1,Ednra,Vps35,Egln1,Mmp3,Camk1d,Tspo,Bmp8a,Mif,Sct,Nfkbid,Thbs1,Ogt,Eif4g1,Alx4,Nek6,Slk,Fn1,Taok1,Igf1,Gnai2,Fbxo10,Uaca,Prkca,Neo1,…
GO:0032879	regulation of localization	138	2579	0.2	7.42e-06	10090.ENSMUSP00000000122,10090.ENSMUSP00000000312,10090.ENSMUSP00000002320,10090.ENSMUSP00000003912,10090.ENSMUSP00000004050,10090.ENSMUSP00000004784,10090.ENSMUSP00000005705,10090.ENSMUSP00000008733,10090.ENSMUSP00000009003,10090.ENSMUSP00000009425,10090.ENSMUSP00000009530,10090.ENSMUSP00000014957,10090.ENSMUSP00000017153,10090.ENSMUSP00000017488,10090.ENSMUSP00000018851,10090.ENSMUSP00000020323…	Ngfr,Cdh1,Ppard,Calr,Mmd,Cnn2,Trim28,Dnajb6,Rala,Rarres2,Timp1,Stc1,Sdc4,Vtn,Dync1h1,Avpr1a,Mdm2,Igfbp3,Slc9a3r1,Rab15,Actn1,Evl,Fgf10,Bcl6,Robo1,Cxcl13,Trip6,Tnfrsf21,Cyp1b1,Hc,Gsn,Nckap1,Itgav,Jag1,Arfgap1,Serp1,Dnaja1,Tnfrsf1b,Gpnmb,Ret,Cyfip1,Nox4,Fgf21,Ilk,Figf,Gas6,Angpt2,Sfrp1,Ednra,Vps35,Mmp3,Vps11,Rab27a,Arap3,Camk1d,Tspo,Bmp8a,Flt3,Mif,Edem2,Sct,Mfhas1,Bag4,Thbs1,Ogt,Dusp10,C3ar1,Slk,Pl…
GO:0009892	negative regulation of metabolic process	138	2584	0.2	8.08e-06	10090.ENSMUSP00000000312,10090.ENSMUSP00000001127,10090.ENSMUSP00000002320,10090.ENSMUSP00000003527,10090.ENSMUSP00000003912,10090.ENSMUSP00000004673,10090.ENSMUSP00000005218,10090.ENSMUSP00000005292,10090.ENSMUSP00000005507,10090.ENSMUSP00000005705,10090.ENSMUSP00000007980,10090.ENSMUSP00000008733,10090.ENSMUSP00000008748,10090.ENSMUSP00000009530,10090.ENSMUSP00000016138,10090.ENSMUSP00000017488…	Cdh1,Poldip2,Ppard,Supt5,Calr,Ndrg2,Cd44,Prdx2,Mlxipl,Trim28,Hnrnpa0,Dnajb6,Ubqln4,Timp1,Fnta,Vtn,Wfdc2,Tnip1,Ddit4,Mdm2,Helb,Igfbp3,Sap30l,Ppm1d,Slc9a3r1,Gfra2,Bcl6,Robo1,Pkmyt1,Atp8b1,Bach1,Prex2,Srp9,Smyd2,Atf3,Hc,Dnajc10,Itgav,Chac1,Spint1,Tbx15,Nfkb1,Dnaja1,Tnfrsf1b,Ppp1r35,Cbx3,Atf7ip,Ndufc2,Ilk,Gas6,Erlin2,Sfrp1,Vps35,Gabarapl2,Mmp3,Tipin,Atr,Tspo,Mxd4,Edc4,Rbm42,Irf8,Mif,Smg7,Serpina3g,Er…
GO:0023051	regulation of signaling	161	3150	0.18	8.08e-06	10090.ENSMUSP00000000122,10090.ENSMUSP00000000312,10090.ENSMUSP00000001046,10090.ENSMUSP00000002320,10090.ENSMUSP00000002379,10090.ENSMUSP00000002572,10090.ENSMUSP00000003912,10090.ENSMUSP00000004587,10090.ENSMUSP00000004673,10090.ENSMUSP00000005019,10090.ENSMUSP00000005218,10090.ENSMUSP00000005292,10090.ENSMUSP00000009530,10090.ENSMUSP00000014957,10090.ENSMUSP00000016138,10090.ENSMUSP00000018482…	Ngfr,Cdh1,S100a4,Ppard,Cd320,Slc9a3r2,Calr,Clec11a,Ndrg2,Crabp2,Cd44,Prdx2,Timp1,Stc1,Fnta,Tnip1,Ddit4,Avpr1a,Mdm2,Igfbp3,Slc9a3r1,Fgf10,Gfra2,Bcl2l2,Bcl6,Rrn3,Bfar,Robo1,Cxcl13,Trip6,Lbh,Cyp1b1,Irf7,Fam20c,Prex2,Stk25,Smyd2,Atf3,Rgs4,Lmx1a,Gsn,Itgav,Fbn1,Mdk,Jag1,Chac1,Wisp2,Serp1,Nfkb1,Dnaja1,Rgs12,Gpnmb,Ret,Cyfip1,Ctsc,Nox4,Ndufc2,Fgf21,Ilk,Figf,Gas6,Tnfsf13b,Sfrp1,Ednra,Vps35,Egln1,Mmp3,Atr,U…
GO:1902531	regulation of intracellular signal transduction	96	1599	0.25	8.08e-06	10090.ENSMUSP00000000122,10090.ENSMUSP00000001046,10090.ENSMUSP00000002320,10090.ENSMUSP00000002572,10090.ENSMUSP00000003912,10090.ENSMUSP00000004673,10090.ENSMUSP00000005218,10090.ENSMUSP00000005292,10090.ENSMUSP00000018482,10090.ENSMUSP00000020308,10090.ENSMUSP00000020408,10090.ENSMUSP00000020702,10090.ENSMUSP00000021077,10090.ENSMUSP00000022246,10090.ENSMUSP00000022699,10090.ENSMUSP00000022806…	Ngfr,S100a4,Ppard,Slc9a3r2,Calr,Ndrg2,Cd44,Prdx2,Tnip1,Ddit4,Mdm2,Igfbp3,Slc9a3r1,Fgf10,Gfra2,Bcl2l2,Bcl6,Rrn3,Robo1,Trip6,Cyp1b1,Prex2,Stk25,Smyd2,Atf3,Itgav,Dnaja1,Gpnmb,Ret,Nox4,Ndufc2,Fgf21,Ilk,Gas6,Sfrp1,Ednra,Egln1,Mmp3,Atr,Arap3,Akap12,Cops8,Bmp8a,Mif,Sct,Nfkbid,Mfhas1,Bag4,Thbs1,Ogt,Dusp10,Cmya5,Rictor,Fn1,Taok1,Igf1,Hexim1,Gnai2,Uaca,Prkca,Fpr2,Fzd5,F10,Ackr3,Gcnt2,Entpd5,Arhgap35,Notch2…
GO:0010646	regulation of cell communication	160	3130	0.18	8.71e-06	10090.ENSMUSP00000000122,10090.ENSMUSP00000000312,10090.ENSMUSP00000001046,10090.ENSMUSP00000002320,10090.ENSMUSP00000002379,10090.ENSMUSP00000002572,10090.ENSMUSP00000003912,10090.ENSMUSP00000004587,10090.ENSMUSP00000004673,10090.ENSMUSP00000005019,10090.ENSMUSP00000005218,10090.ENSMUSP00000005292,10090.ENSMUSP00000009530,10090.ENSMUSP00000014957,10090.ENSMUSP00000016138,10090.ENSMUSP00000018482…	Ngfr,Cdh1,S100a4,Ppard,Cd320,Slc9a3r2,Calr,Clec11a,Ndrg2,Crabp2,Cd44,Prdx2,Timp1,Stc1,Fnta,Tnip1,Ddit4,Avpr1a,Mdm2,Igfbp3,Slc9a3r1,Fgf10,Gfra2,Bcl2l2,Bcl6,Rrn3,Bfar,Robo1,Cxcl13,Trip6,Lbh,Cyp1b1,Irf7,Fam20c,Prex2,Stk25,Smyd2,Atf3,Rgs4,Lmx1a,Gsn,Itgav,Fbn1,Mdk,Jag1,Chac1,Wisp2,Serp1,Nfkb1,Dnaja1,Rgs12,Gpnmb,Ret,Cyfip1,Ctsc,Nox4,Ndufc2,Fgf21,Ilk,Figf,Gas6,Tnfsf13b,Sfrp1,Ednra,Vps35,Egln1,Mmp3,Atr,U…
GO:0030335	positive regulation of cell migration	43	500	0.4	8.71e-06	10090.ENSMUSP00000003912,10090.ENSMUSP00000009425,10090.ENSMUSP00000017488,10090.ENSMUSP00000020408,10090.ENSMUSP00000022246,10090.ENSMUSP00000023840,10090.ENSMUSP00000024119,10090.ENSMUSP00000024894,10090.ENSMUSP00000028499,10090.ENSMUSP00000031840,10090.ENSMUSP00000032201,10090.ENSMUSP00000032781,10090.ENSMUSP00000033182,10090.ENSMUSP00000033751,10090.ENSMUSP00000033828,10090.ENSMUSP00000034029…	Calr,Rarres2,Vtn,Mdm2,Fgf10,Cxcl13,Trip6,Cyp1b1,Itgav,Gpnmb,Ret,Nox4,Ilk,Figf,Gas6,Ednra,Mmp3,Camk1d,Mif,Bag4,Thbs1,C3ar1,Fn1,Igf1,Gnai2,Prkca,Adam10,Fpr2,Ackr3,Gcnt2,Postn,Med23,Tsc2,Fam89b,Itga2b,Sema6d,Col18a1,Ptk2,Akt3,Thy1,Furin,Ptprc,Tac1
GO:1901701	cellular response to oxygen-containing compound	62	870	0.32	8.77e-06	10090.ENSMUSP00000000122,10090.ENSMUSP00000000312,10090.ENSMUSP00000002320,10090.ENSMUSP00000005292,10090.ENSMUSP00000005507,10090.ENSMUSP00000008684,10090.ENSMUSP00000014957,10090.ENSMUSP00000018482,10090.ENSMUSP00000020308,10090.ENSMUSP00000020323,10090.ENSMUSP00000020408,10090.ENSMUSP00000024123,10090.ENSMUSP00000024894,10090.ENSMUSP00000027498,10090.ENSMUSP00000028045,10090.ENSMUSP00000028129…	Ngfr,Cdh1,Ppard,Prdx2,Mlxipl,Mgst1,Stc1,Tnip1,Ddit4,Avpr1a,Mdm2,Agap3,Cyp1b1,Stk25,Mrc1,Slc2a8,Fbn1,Nfkb1,Tnfrsf1b,Ret,Cyfip1,Nox4,Fgf21,Gas6,Sfrp1,Mmp3,Tspo,Irf8,Thbs1,Ogt,Igf1,Gnai2,Rab11fip2,Insig1,Prkca,Fpr2,Cebpb,Snrnp70,Gpx1,Col5a2,Tnip2,Col3a1,Kdm6b,Folr2,Id1,Adcy6,Tsc2,Nlrp3,Ptn,Enpp1,Tnc,Irf1,Ptk2,Akt3,Nr1h3,Cfl1,Pde4d,Mpv17,Becn1,Slit2,Gstp1,Rnf4
GO:0065008	regulation of biological quality	171	3420	0.17	1.11e-05	10090.ENSMUSP00000000122,10090.ENSMUSP00000000312,10090.ENSMUSP00000002320,10090.ENSMUSP00000002572,10090.ENSMUSP00000002840,10090.ENSMUSP00000003017,10090.ENSMUSP00000003912,10090.ENSMUSP00000004232,10090.ENSMUSP00000004554,10090.ENSMUSP00000004920,10090.ENSMUSP00000005019,10090.ENSMUSP00000005218,10090.ENSMUSP00000005292,10090.ENSMUSP00000005507,10090.ENSMUSP00000007980,10090.ENSMUSP00000014957…	Ngfr,Cdh1,Ppard,Slc9a3r2,Pex6,Tbxas1,Calr,Adh1,Rps5,Ulk2,Crabp2,Cd44,Prdx2,Mlxipl,Hnrnpa0,Stc1,Eln,Avpr1a,Mdm2,Igfbp3,Slc9a3r1,Evl,Fgf10,Bcl6,Rrn3,Cxcl13,Cyp1b1,Lvrn,Atp8b1,Slc1a1,Slc40a1,Cyp27a1,Xpr1,Gsn,Nckap1,Dnajc10,Itgav,Fbn1,Serp1,Nfkb1,Aqp7,Tnfrsf1b,Ret,Tada3,Cyfip1,Vps33b,Nox4,Ndufc2,Atp2a1,Fgf21,Ilk,Gas6,Tnfsf13b,Sfrp1,Ednra,Vps35,Atp13a1,Egln1,Rab27a,Atr,Arap3,Ipo9,Tspo,Bmp8a,Flt3,Mif,S…
GO:0044087	regulation of cellular component biogenesis	61	863	0.32	1.42e-05	10090.ENSMUSP00000006912,10090.ENSMUSP00000008733,10090.ENSMUSP00000009003,10090.ENSMUSP00000015138,10090.ENSMUSP00000017153,10090.ENSMUSP00000018851,10090.ENSMUSP00000021595,10090.ENSMUSP00000021689,10090.ENSMUSP00000022292,10090.ENSMUSP00000023363,10090.ENSMUSP00000023840,10090.ENSMUSP00000025482,10090.ENSMUSP00000028239,10090.ENSMUSP00000028386,10090.ENSMUSP00000030769,10090.ENSMUSP00000032335…	Pip4k2a,Dnajb6,Rala,Eln,Sdc4,Dync1h1,Psmc1,Evl,Samd8,Rrn3,Cxcl13,Atp8b1,Gsn,Nckap1,Psmc2,Atf7ip,Cyfip1,Nox4,Gpm6a,Vps35,Mmp3,Phldb1,Vps11,Atr,Irf8,Bag4,Plekhm1,Eif4g1,Wdr43,Slk,Rictor,Atat1,Cdc42ep2,Insig1,Prkca,Fzd5,Psmc3,Arhgap35,Hspa1a,Id1,Plekhg2,Il1rap,Synpo,Slitrk1,Ephb2,Usp36,Cdc42ep4,Ptk2,Fam98a,Rab7,Odf2,Dctn1,Thy1,Cfl1,Lmo4,Ift20,Becn1,Wars,Slit2,Rnf4,Tac1
GO:0071840	cellular component organization or biogenesis	221	4730	0.14	1.51e-05	10090.ENSMUSP00000000122,10090.ENSMUSP00000000312,10090.ENSMUSP00000000940,10090.ENSMUSP00000001127,10090.ENSMUSP00000001595,10090.ENSMUSP00000002735,10090.ENSMUSP00000002818,10090.ENSMUSP00000002840,10090.ENSMUSP00000003912,10090.ENSMUSP00000004554,10090.ENSMUSP00000004784,10090.ENSMUSP00000004920,10090.ENSMUSP00000005019,10090.ENSMUSP00000005218,10090.ENSMUSP00000005705,10090.ENSMUSP00000007559…	Ngfr,Cdh1,Nsun5,Poldip2,Fkbp10,Clpp,Ykt6,Pex6,Calr,Rps5,Cnn2,Ulk2,Crabp2,Cd44,Trim28,Gatad1,Mgst1,Dnajb6,Rala,Stc1,Eln,Prpf3,Fnta,Sdc4,Vtn,Myo1b,Dync1h1,Ddit4,Mdm2,Helb,Sap30l,Ppm1d,Rrm2,Slc9a3r1,Gosr2,Actn1,Evl,Nol8,Fgf10,Bcl6,Rrn3,Robo1,Cyp1b1,Atp8b1,Slc1a1,Arl3,Wdr45b,Prex2,Coa5,Stk25,Smyd2,Lmx1a,Slc2a8,Gsn,Nckap1,Itgav,Spint1,Rpf1,Psip1,Hmgcl,Grpel1,Ddx51,Rpl6,Cbx3,Chchd6,Tmem43,Ret,Tada3,Cyf…
GO:0007155	cell adhesion	53	705	0.35	1.56e-05	10090.ENSMUSP00000000312,10090.ENSMUSP00000002320,10090.ENSMUSP00000005218,10090.ENSMUSP00000005255,10090.ENSMUSP00000008733,10090.ENSMUSP00000017488,10090.ENSMUSP00000018482,10090.ENSMUSP00000021554,10090.ENSMUSP00000022189,10090.ENSMUSP00000023600,10090.ENSMUSP00000024119,10090.ENSMUSP00000024894,10090.ENSMUSP00000028499,10090.ENSMUSP00000028633,10090.ENSMUSP00000029188,10090.ENSMUSP00000031840…	Cdh1,Ppard,Cd44,Wisp1,Dnajb6,Vtn,Tnip1,Actn1,Aggf1,Robo1,Trip6,Cyp1b1,Itgav,Fbn1,Wisp2,Gpnmb,Ret,Lyve1,Ilk,Gas6,Sfrp1,Ctnnal1,Tgfbi,Erf,Cldn5,Itga9,Thbs1,Plxnb2,Fn1,Adamts12,Prkca,Neo1,Adam12,Omd,Ackr3,Elmo2,Postn,Cdh11,Col3a1,Tm9sf4,Id1,Itga2b,Cd47,Col18a1,Col13a1,Tnc,Vcan,Ptk2,Col4a3,Thy1,Slit2,Ptprc,Adam23
GO:0051173	positive regulation of nitrogen compound metabolic process	148	2866	0.18	1.56e-05	10090.ENSMUSP00000000122,10090.ENSMUSP00000000312,10090.ENSMUSP00000002320,10090.ENSMUSP00000003527,10090.ENSMUSP00000004050,10090.ENSMUSP00000005218,10090.ENSMUSP00000005292,10090.ENSMUSP00000005507,10090.ENSMUSP00000005705,10090.ENSMUSP00000009425,10090.ENSMUSP00000009877,10090.ENSMUSP00000016138,10090.ENSMUSP00000017153,10090.ENSMUSP00000017488,10090.ENSMUSP00000018482,10090.ENSMUSP00000020408…	Ngfr,Cdh1,Ppard,Supt5,Mmd,Cd44,Prdx2,Mlxipl,Trim28,Rarres2,Tfcp2,Fnta,Sdc4,Vtn,Tnip1,Mdm2,Igfbp3,Actn1,Psmc1,Fgf10,Gfra2,Bcl6,Rrn3,Robo1,Lbh,Cyp1b1,Irf7,Bach1,Slc40a1,Stk25,Atf3,Lmx1a,Gsn,Itgav,Fbn1,Mdk,Jag1,Serp1,Nfkb1,Psip1,Tnfrsf1b,Rnf19b,Psmc2,Plac8,Gpnmb,Tra2a,Ret,Atf7ip,Tada3,Ctsc,Nox4,Ndufc2,Fgf21,Ilk,Gas6,Erlin2,Sfrp1,Ednra,Vps35,Egln1,Vps11,Atr,Cops8,Bmp8a,Abhd14b,Flt3,Irf8,Mif,Edem2,Mfh…
GO:0050790	regulation of catalytic activity	114	2057	0.21	2.02e-05	10090.ENSMUSP00000000122,10090.ENSMUSP00000000312,10090.ENSMUSP00000002320,10090.ENSMUSP00000004050,10090.ENSMUSP00000005218,10090.ENSMUSP00000005292,10090.ENSMUSP00000006424,10090.ENSMUSP00000008733,10090.ENSMUSP00000009530,10090.ENSMUSP00000016138,10090.ENSMUSP00000017153,10090.ENSMUSP00000017488,10090.ENSMUSP00000017867,10090.ENSMUSP00000020408,10090.ENSMUSP00000020702,10090.ENSMUSP00000021077…	Ngfr,Cdh1,Ppard,Mmd,Cd44,Prdx2,Mob1b,Dnajb6,Timp1,Fnta,Sdc4,Vtn,Wfdc2,Mdm2,Igfbp3,Slc9a3r1,Fgf10,Bcl6,Robo1,Cxcl13,Agap3,Pkmyt1,Prex2,Pde6d,Stk25,Dusp12,Rgs4,Hc,Gsn,Dnajc10,Fbn1,Arfgap2,Spint1,Arfgap1,Nfkb1,Dnaja1,Tnfrsf1b,Rgs12,Grpel1,Ppp1r35,Calu,Ret,Ctsc,Nox4,Ilk,Gas6,Sfrp1,Egln1,Arap3,Cops8,Mif,Serpina3g,Psenen,Bag4,Thbs1,Psme4,Dusp10,Acd,Nek6,Slk,Cmya5,Plxnb2,Rictor,Stard13,Fn1,Taok1,Igf1,He…
GO:0044089	positive regulation of cellular component biogenesis	42	501	0.39	2.03e-05	10090.ENSMUSP00000006912,10090.ENSMUSP00000009003,10090.ENSMUSP00000017153,10090.ENSMUSP00000018851,10090.ENSMUSP00000021595,10090.ENSMUSP00000021689,10090.ENSMUSP00000023840,10090.ENSMUSP00000028239,10090.ENSMUSP00000028386,10090.ENSMUSP00000030769,10090.ENSMUSP00000032629,10090.ENSMUSP00000032781,10090.ENSMUSP00000033915,10090.ENSMUSP00000034497,10090.ENSMUSP00000034611,10090.ENSMUSP00000034980…	Pip4k2a,Rala,Sdc4,Dync1h1,Psmc1,Evl,Cxcl13,Gsn,Nckap1,Psmc2,Cyfip1,Nox4,Gpm6a,Mmp3,Phldb1,Atr,Irf8,Bag4,Plekhm1,Eif4g1,Wdr43,Rictor,Atat1,Cdc42ep2,Prkca,Psmc3,Arhgap35,Hspa1a,Id1,Il1rap,Synpo,Slitrk1,Ephb2,Cdc42ep4,Fam98a,Rab7,Dctn1,Thy1,Cfl1,Becn1,Wars,Tac1
GO:0051093	negative regulation of developmental process	66	979	0.3	2.03e-05	10090.ENSMUSP00000000122,10090.ENSMUSP00000002320,10090.ENSMUSP00000003912,10090.ENSMUSP00000004920,10090.ENSMUSP00000005218,10090.ENSMUSP00000005292,10090.ENSMUSP00000009530,10090.ENSMUSP00000014698,10090.ENSMUSP00000020408,10090.ENSMUSP00000022246,10090.ENSMUSP00000023151,10090.ENSMUSP00000023600,10090.ENSMUSP00000024708,10090.ENSMUSP00000024857,10090.ENSMUSP00000028003,10090.ENSMUSP00000028499…	Ngfr,Ppard,Calr,Ulk2,Cd44,Prdx2,Timp1,Dguok,Mdm2,Fgf10,Bcl6,Robo1,Tnfrsf21,Lbh,Lmx1a,Itgav,Fbn1,Jag1,Plac8,Gas6,Angpt2,Sfrp1,C1qc,Tspo,Flt3,Mif,Nfkbid,Thbs1,Dusp10,Ush2a,Zadh2,Stard13,Rbm15,Igf1,Adamts12,No66,Cbfb,Insig1,Neo1,Klf13,Postn,Map2,Il15ra,Dennd5a,Col5a2,Col3a1,Trio,Id1,Adcy6,Zhx2,Tsc2,Ptn,Sort1,Enpp1,Ephb2,Irf1,Asxl1,Ptk2,Akt3,Rnf10,Tsc22d3,Col4a3,Thy1,Foxp3,Cfl1,Slit2
GO:0045596	negative regulation of cell differentiation	53	724	0.33	3.09e-05	10090.ENSMUSP00000000122,10090.ENSMUSP00000002320,10090.ENSMUSP00000003912,10090.ENSMUSP00000004920,10090.ENSMUSP00000005218,10090.ENSMUSP00000005292,10090.ENSMUSP00000014698,10090.ENSMUSP00000020408,10090.ENSMUSP00000022246,10090.ENSMUSP00000023151,10090.ENSMUSP00000024857,10090.ENSMUSP00000028003,10090.ENSMUSP00000028499,10090.ENSMUSP00000028633,10090.ENSMUSP00000028735,10090.ENSMUSP00000033952…	Ngfr,Ppard,Calr,Ulk2,Cd44,Prdx2,Dguok,Mdm2,Fgf10,Bcl6,Lbh,Lmx1a,Itgav,Fbn1,Jag1,Sfrp1,C1qc,Tspo,Flt3,Nfkbid,Dusp10,Ush2a,Zadh2,Rbm15,Igf1,Adamts12,No66,Cbfb,Insig1,Neo1,Klf13,Postn,Map2,Il15ra,Dennd5a,Col5a2,Col3a1,Trio,Id1,Adcy6,Zhx2,Tsc2,Ptn,Sort1,Enpp1,Ephb2,Irf1,Asxl1,Ptk2,Rnf10,Thy1,Foxp3,Slit2
GO:1901698	response to nitrogen compound	65	971	0.3	3.09e-05	10090.ENSMUSP00000000122,10090.ENSMUSP00000000312,10090.ENSMUSP00000008684,10090.ENSMUSP00000010807,10090.ENSMUSP00000014957,10090.ENSMUSP00000016696,10090.ENSMUSP00000020323,10090.ENSMUSP00000020408,10090.ENSMUSP00000021595,10090.ENSMUSP00000028129,10090.ENSMUSP00000028239,10090.ENSMUSP00000028392,10090.ENSMUSP00000028499,10090.ENSMUSP00000028633,10090.ENSMUSP00000028735,10090.ENSMUSP00000028835…	Ngfr,Cdh1,Mgst1,Fads1,Stc1,Foxred2,Avpr1a,Mdm2,Psmc1,Slc2a8,Gsn,Dnajc10,Itgav,Fbn1,Jag1,Crls1,Nfkb1,Psmc2,Khk,Cyfip1,Nox4,Atp2a1,Fgf21,Erlin2,Sfrp1,Ednra,Egln1,Mmp3,Tspo,Fbxo2,Edem2,Serpina3g,Srrt,Thbs1,Ogt,Igf1,Gnai2,Fpr2,Sec61b,Cebpb,Psmc3,Homer1,Col5a2,Col3a1,Folr2,Id1,Adcy6,Tsc2,Nlrp3,Ptn,Sort1,Enpp1,Irf1,Ptk2,Akt3,Cfl1,Pde4d,Srr,Derl2,Faf2,Crem,Slit2,Gstp1,Rnf4,Tac1
GO:0051239	regulation of multicellular organismal process	146	2858	0.18	3.25e-05	10090.ENSMUSP00000000122,10090.ENSMUSP00000000312,10090.ENSMUSP00000002320,10090.ENSMUSP00000003017,10090.ENSMUSP00000003912,10090.ENSMUSP00000004050,10090.ENSMUSP00000004673,10090.ENSMUSP00000004920,10090.ENSMUSP00000005019,10090.ENSMUSP00000005218,10090.ENSMUSP00000005255,10090.ENSMUSP00000005292,10090.ENSMUSP00000009530,10090.ENSMUSP00000014698,10090.ENSMUSP00000014957,10090.ENSMUSP00000017839…	Ngfr,Cdh1,Ppard,Tbxas1,Calr,Mmd,Ndrg2,Ulk2,Crabp2,Cd44,Wisp1,Prdx2,Timp1,Dguok,Stc1,Rnf135,Avpr1a,Mdm2,Slc9a3r1,Evl,Aggf1,Fgf10,Fam213a,Bcl6,Rrn3,Robo1,Cxcl13,Tnfrsf21,Lbh,Cyp1b1,Slc1a1,Irf7,Fam20c,Stk25,Lmx1a,Hc,Itgav,Fbn1,Jag1,Spint1,Serp1,Nfkb1,Tnfrsf1b,Plac8,Gpnmb,Ret,Cyfip1,Vps33b,Tyrobp,Atp2a1,Ilk,Figf,Gas6,Angpt2,Sfrp1,Ednra,Egln1,Phldb1,C1qc,Camk1d,Tspo,Flt3,Irf8,Asb4,Mif,Sct,Cldn5,Nfkbid…
GO:0010468	regulation of gene expression	180	3720	0.15	3.45e-05	10090.ENSMUSP00000000122,10090.ENSMUSP00000000312,10090.ENSMUSP00000001092,10090.ENSMUSP00000001185,10090.ENSMUSP00000002320,10090.ENSMUSP00000003527,10090.ENSMUSP00000003912,10090.ENSMUSP00000004784,10090.ENSMUSP00000005218,10090.ENSMUSP00000005292,10090.ENSMUSP00000005507,10090.ENSMUSP00000005705,10090.ENSMUSP00000007559,10090.ENSMUSP00000007980,10090.ENSMUSP00000008733,10090.ENSMUSP00000009877…	Ngfr,Cdh1,Zfp276,Gmcl1,Ppard,Supt5,Calr,Cnn2,Cd44,Prdx2,Mlxipl,Trim28,Gatad1,Hnrnpa0,Dnajb6,Tfcp2,Tnip1,Mdm2,Sap30l,Ppm1d,Psmc1,Btf3,Fgf10,Bcl6,Rrn3,Robo1,Trip6,Lbh,Cyp1b1,Atp8b1,Irf7,Bach1,Slc40a1,Eif5b,Srp9,Smyd2,Atf3,Lmx1a,Gsn,Fbn1,Mdk,Jag1,Chac1,Serp1,Tbx15,Nfkb1,Psip1,Tnfrsf1b,Psmc2,Plac8,Tra2a,Cbx3,Ret,Atf7ip,Tada3,Cyfip1,Ccdc101,Ilk,Gas6,Erlin2,Sfrp1,Vps35,Egln1,Rab27a,Camk1d,Bmp8a,Abhd14b…
GO:0006464	cellular protein modification process	130	2471	0.19	3.59e-05	10090.ENSMUSP00000001595,10090.ENSMUSP00000004050,10090.ENSMUSP00000004920,10090.ENSMUSP00000005705,10090.ENSMUSP00000014698,10090.ENSMUSP00000016138,10090.ENSMUSP00000017839,10090.ENSMUSP00000019638,10090.ENSMUSP00000020408,10090.ENSMUSP00000020702,10090.ENSMUSP00000020826,10090.ENSMUSP00000020835,10090.ENSMUSP00000022038,10090.ENSMUSP00000022228,10090.ENSMUSP00000022246,10090.ENSMUSP00000022460…	Fkbp10,Mmd,Ulk2,Trim28,Dguok,Fnta,Rnf135,Cops6,Mdm2,Igfbp3,Sap30l,Ppm1d,Naa35,Cwc27,Fgf10,Galnt15,Josd1,Bfar,Leprel2,Pkmyt1,Wdr45b,Bach1,Fam20c,Stk25,Ube2t,Smyd2,Dusp12,Itgav,Pcmtd2,Ppm1l,Serp1,Usp1,Rnf19b,Srd5a3,Usp18,Ret,Tada3,Dmwd,Vps33b,Ccdc101,Ilk,Gas6,Klhl2,Egln1,Atr,Uba5,Nicn1,Tpst1,Alg5,Cops8,Galnt11,Camk1d,Fbxo2,Flt3,Asb4,Edem2,Dph5,Kmt2c,Thbs1,Pigk,Ogt,Dusp10,Ptpdc1,C1galt1,Rnf13,Nek6,S…
GO:0033273	response to vitamin	15	82	0.73	4.01e-05	10090.ENSMUSP00000001713,10090.ENSMUSP00000002320,10090.ENSMUSP00000010807,10090.ENSMUSP00000014957,10090.ENSMUSP00000020408,10090.ENSMUSP00000028239,10090.ENSMUSP00000033828,10090.ENSMUSP00000033952,10090.ENSMUSP00000037039,10090.ENSMUSP00000072773,10090.ENSMUSP00000091692,10090.ENSMUSP00000099073,10090.ENSMUSP00000102995,10090.ENSMUSP00000119369,10090.ENSMUSP00000129565	Gstt1,Ppard,Fads1,Stc1,Mdm2,Gsn,Gas6,Sfrp1,Tspo,Postn,Folr2,Ptn,Tnc,Becn1,Gstp1
GO:0051130	positive regulation of cellular component organization	75	1197	0.27	4.01e-05	10090.ENSMUSP00000000122,10090.ENSMUSP00000003912,10090.ENSMUSP00000005019,10090.ENSMUSP00000005705,10090.ENSMUSP00000006912,10090.ENSMUSP00000009003,10090.ENSMUSP00000017153,10090.ENSMUSP00000017488,10090.ENSMUSP00000018851,10090.ENSMUSP00000020702,10090.ENSMUSP00000021595,10090.ENSMUSP00000021689,10090.ENSMUSP00000023151,10090.ENSMUSP00000023363,10090.ENSMUSP00000023600,10090.ENSMUSP00000023840…	Ngfr,Calr,Crabp2,Trim28,Pip4k2a,Rala,Sdc4,Vtn,Dync1h1,Igfbp3,Psmc1,Evl,Bcl6,Rrn3,Robo1,Cxcl13,Stk25,Gsn,Nckap1,Psmc2,Ret,Cyfip1,Nox4,Ilk,Gas6,Gpm6a,Ddhd2,Vps35,Mmp3,Phldb1,Rab27a,Atr,Camk1d,Irf8,Mif,Bag4,Ogt,Plekhm1,Eif4g1,Acd,Slk,Plxnb2,Rictor,Fn1,Atat1,Igf1,Cdc42ep2,Prkca,Mllt11,Psmc3,Arhgap35,Ppp1r10,Hspa1a,Id1,Il1rap,Tsc2,Synpo,Anapc11,Slitrk1,Ptn,Cd47,Ephb2,Cdc42ep4,Arrb2,Ptk2,Fam98a,Dctn1,T…
GO:0051707	response to other organism	68	1050	0.28	4.62e-05	10090.ENSMUSP00000000122,10090.ENSMUSP00000002320,10090.ENSMUSP00000005292,10090.ENSMUSP00000005705,10090.ENSMUSP00000007980,10090.ENSMUSP00000008684,10090.ENSMUSP00000009425,10090.ENSMUSP00000017839,10090.ENSMUSP00000018482,10090.ENSMUSP00000020308,10090.ENSMUSP00000020835,10090.ENSMUSP00000021689,10090.ENSMUSP00000022246,10090.ENSMUSP00000023113,10090.ENSMUSP00000023840,10090.ENSMUSP00000024708…	Ngfr,Ppard,Prdx2,Trim28,Hnrnpa0,Mgst1,Rarres2,Rnf135,Tnip1,Ddit4,Ppm1d,Evl,Fgf10,Polr3h,Cxcl13,Tnfrsf21,Irf7,Xpr1,Mrc1,Hc,Gsn,Itgav,Nfkb1,Tnfrsf1b,Rnf19b,Plac8,Usp18,Ednra,Rab27a,C1qc,Tspo,Flt3,Irf8,Rtp4,Mif,Mfhas1,Ogt,Dusp10,Il17rc,Hexim1,Cdc42ep2,Syncrip,Fzd5,Cebpb,Notch2,Gpx1,Tnip2,Hist2h2be,Usp14,Il1rap,Nlrp3,H2-T23,Cd47,Cdc42ep4,Trim59,Irf1,Ptk2,Tlr5,Nr1h3,Mid2,Foxp3,Cfl1,Pde4d,Srr,Becn1,Gst…
GO:0009889	regulation of biosynthetic process	175	3613	0.16	4.65e-05	10090.ENSMUSP00000000122,10090.ENSMUSP00000000312,10090.ENSMUSP00000001092,10090.ENSMUSP00000001185,10090.ENSMUSP00000001927,10090.ENSMUSP00000002320,10090.ENSMUSP00000003527,10090.ENSMUSP00000003912,10090.ENSMUSP00000005292,10090.ENSMUSP00000005507,10090.ENSMUSP00000005705,10090.ENSMUSP00000007559,10090.ENSMUSP00000008733,10090.ENSMUSP00000009877,10090.ENSMUSP00000016138,10090.ENSMUSP00000018482…	Ngfr,Cdh1,Zfp276,Gmcl1,Ltbp1,Ppard,Supt5,Calr,Prdx2,Mlxipl,Trim28,Gatad1,Dnajb6,Tfcp2,Fnta,Tnip1,Ddit4,Avpr1a,Mdm2,Sap30l,Ppm1d,Actn1,Psmc1,Btf3,Fgf10,Samd8,Bcl6,Rrn3,Dhh,Trip6,Lbh,Cyp1b1,Atp8b1,Irf7,Bach1,Slc40a1,Eif5b,Srp9,Smyd2,Atf3,Lmx1a,Itgav,Fbn1,Mdk,Jag1,Serp1,Tbx15,Nfkb1,Psip1,Psmc2,Plac8,Cbx3,Ret,Atf7ip,Tada3,Cyfip1,Nox4,Ndufc2,Ccdc101,Ilk,Gas6,Erlin2,Sfrp1,Vps35,Egln1,Rab27a,Tipin,Atr,C…
GO:0010605	negative regulation of macromolecule metabolic process	125	2373	0.19	5.39e-05	10090.ENSMUSP00000000312,10090.ENSMUSP00000002320,10090.ENSMUSP00000003527,10090.ENSMUSP00000003912,10090.ENSMUSP00000004673,10090.ENSMUSP00000005218,10090.ENSMUSP00000005507,10090.ENSMUSP00000005705,10090.ENSMUSP00000007980,10090.ENSMUSP00000008733,10090.ENSMUSP00000009530,10090.ENSMUSP00000016138,10090.ENSMUSP00000017488,10090.ENSMUSP00000017867,10090.ENSMUSP00000018482,10090.ENSMUSP00000020308…	Cdh1,Ppard,Supt5,Calr,Ndrg2,Cd44,Mlxipl,Trim28,Hnrnpa0,Dnajb6,Timp1,Fnta,Vtn,Wfdc2,Tnip1,Ddit4,Mdm2,Helb,Igfbp3,Sap30l,Ppm1d,Slc9a3r1,Gfra2,Bcl6,Robo1,Atp8b1,Bach1,Prex2,Srp9,Smyd2,Atf3,Hc,Dnajc10,Itgav,Chac1,Spint1,Tbx15,Nfkb1,Dnaja1,Tnfrsf1b,Ppp1r35,Cbx3,Atf7ip,Ilk,Gas6,Sfrp1,Vps35,Gabarapl2,Tipin,Atr,Tspo,Mxd4,Edc4,Rbm42,Irf8,Mif,Smg7,Serpina3g,Erf,Srrt,Mfhas1,Bag4,Thbs1,Ogt,Dusp10,Eif4g1,Acd,…
GO:0031329	regulation of cellular catabolic process	48	641	0.34	5.39e-05	10090.ENSMUSP00000001127,10090.ENSMUSP00000003527,10090.ENSMUSP00000005507,10090.ENSMUSP00000006912,10090.ENSMUSP00000007980,10090.ENSMUSP00000008748,10090.ENSMUSP00000009530,10090.ENSMUSP00000020308,10090.ENSMUSP00000020408,10090.ENSMUSP00000020702,10090.ENSMUSP00000021595,10090.ENSMUSP00000030336,10090.ENSMUSP00000030584,10090.ENSMUSP00000030769,10090.ENSMUSP00000032779,10090.ENSMUSP00000033099…	Poldip2,Supt5,Mlxipl,Pip4k2a,Hnrnpa0,Ubqln4,Timp1,Ddit4,Mdm2,Igfbp3,Psmc1,Tnfrsf1b,Rnf19b,Psmc2,Ctsc,Fgf21,Vps35,Gabarapl2,Vps11,Tspo,Mif,Edem2,Smg7,Ogt,Eif4g1,Igf1,Syncrip,Psmc3,Entpd5,Thrap3,Gpx1,Usp14,Tsc2,Anapc11,Rybp,Usp36,Ythdf3,Ptk2,Zc3h14,Mid2,Furin,Derl2,Ift20,Becn1,Dda1,Abhd5,Uchl5,Taf9
GO:0051172	negative regulation of nitrogen compound metabolic process	118	2206	0.2	5.59e-05	10090.ENSMUSP00000000312,10090.ENSMUSP00000002320,10090.ENSMUSP00000003527,10090.ENSMUSP00000003912,10090.ENSMUSP00000004673,10090.ENSMUSP00000005218,10090.ENSMUSP00000005507,10090.ENSMUSP00000005705,10090.ENSMUSP00000007980,10090.ENSMUSP00000008733,10090.ENSMUSP00000009530,10090.ENSMUSP00000017488,10090.ENSMUSP00000017867,10090.ENSMUSP00000018482,10090.ENSMUSP00000020308,10090.ENSMUSP00000020408…	Cdh1,Ppard,Supt5,Calr,Ndrg2,Cd44,Mlxipl,Trim28,Hnrnpa0,Dnajb6,Timp1,Vtn,Wfdc2,Tnip1,Ddit4,Mdm2,Helb,Igfbp3,Sap30l,Ppm1d,Slc9a3r1,Gfra2,Bcl6,Atp8b1,Bach1,Prex2,Srp9,Smyd2,Atf3,Hc,Dnajc10,Itgav,Chac1,Spint1,Tbx15,Nfkb1,Dnaja1,Tnfrsf1b,Ppp1r35,Cbx3,Atf7ip,Ilk,Gas6,Sfrp1,Vps35,Gabarapl2,Tipin,Atr,Tspo,Mxd4,Rbm42,Irf8,Mif,Serpina3g,Erf,Mfhas1,Bag4,Thbs1,Ogt,Dusp10,Eif4g1,Acd,Paip2b,Cmya5,Rbm15,Igf1,He…
GO:0010243	response to organonitrogen compound	59	867	0.3	5.64e-05	10090.ENSMUSP00000000122,10090.ENSMUSP00000000312,10090.ENSMUSP00000008684,10090.ENSMUSP00000010807,10090.ENSMUSP00000014957,10090.ENSMUSP00000016696,10090.ENSMUSP00000020323,10090.ENSMUSP00000020408,10090.ENSMUSP00000021595,10090.ENSMUSP00000028129,10090.ENSMUSP00000028239,10090.ENSMUSP00000028392,10090.ENSMUSP00000028633,10090.ENSMUSP00000028735,10090.ENSMUSP00000028835,10090.ENSMUSP00000029812…	Ngfr,Cdh1,Mgst1,Fads1,Stc1,Foxred2,Avpr1a,Mdm2,Psmc1,Slc2a8,Gsn,Dnajc10,Fbn1,Jag1,Crls1,Nfkb1,Psmc2,Khk,Cyfip1,Nox4,Atp2a1,Fgf21,Erlin2,Sfrp1,Ednra,Mmp3,Tspo,Fbxo2,Edem2,Serpina3g,Ogt,Igf1,Fpr2,Sec61b,Cebpb,Psmc3,Homer1,Col5a2,Col3a1,Folr2,Id1,Adcy6,Tsc2,Nlrp3,Ptn,Sort1,Enpp1,Irf1,Ptk2,Akt3,Cfl1,Pde4d,Srr,Derl2,Faf2,Crem,Slit2,Gstp1,Tac1
GO:0051241	negative regulation of multicellular organismal process	74	1191	0.26	5.9e-05	10090.ENSMUSP00000000122,10090.ENSMUSP00000003912,10090.ENSMUSP00000004673,10090.ENSMUSP00000004920,10090.ENSMUSP00000005218,10090.ENSMUSP00000005292,10090.ENSMUSP00000009530,10090.ENSMUSP00000014698,10090.ENSMUSP00000014957,10090.ENSMUSP00000020323,10090.ENSMUSP00000020408,10090.ENSMUSP00000021689,10090.ENSMUSP00000023151,10090.ENSMUSP00000023600,10090.ENSMUSP00000023840,10090.ENSMUSP00000024708…	Ngfr,Calr,Ndrg2,Ulk2,Cd44,Prdx2,Timp1,Dguok,Stc1,Avpr1a,Mdm2,Evl,Bcl6,Robo1,Cxcl13,Tnfrsf21,Lmx1a,Fbn1,Jag1,Nfkb1,Tnfrsf1b,Plac8,Gpnmb,Atp2a1,Gas6,Angpt2,Sfrp1,C1qc,Tspo,Flt3,Sct,Nfkbid,Thbs1,Dusp10,Stard13,Rbm15,Fn1,Igf1,Gnai2,Adamts12,No66,Cbfb,Prkca,Neo1,Klf13,Map2,Il15ra,Dennd5a,Atp1a2,Col5a2,Col3a1,Adamts18,Id1,Adcy6,Zhx2,Tsc2,Nlrp3,Ptn,Enpp1,Ephb2,Arrb2,Irf1,Ptk2,Nr1h3,Rnf10,Tsc22d3,Col4a3,…
GO:0009607	response to biotic stimulus	69	1083	0.27	6.08e-05	10090.ENSMUSP00000000122,10090.ENSMUSP00000002320,10090.ENSMUSP00000005292,10090.ENSMUSP00000005705,10090.ENSMUSP00000007980,10090.ENSMUSP00000008684,10090.ENSMUSP00000009425,10090.ENSMUSP00000017839,10090.ENSMUSP00000018482,10090.ENSMUSP00000020308,10090.ENSMUSP00000020835,10090.ENSMUSP00000021689,10090.ENSMUSP00000022246,10090.ENSMUSP00000023113,10090.ENSMUSP00000023840,10090.ENSMUSP00000024708…	Ngfr,Ppard,Prdx2,Trim28,Hnrnpa0,Mgst1,Rarres2,Rnf135,Tnip1,Ddit4,Ppm1d,Evl,Fgf10,Polr3h,Cxcl13,Tnfrsf21,Irf7,Xpr1,Mrc1,Hc,Gsn,Itgav,Nfkb1,Tnfrsf1b,Rnf19b,Plac8,Usp18,Ednra,Rab27a,C1qc,Tspo,Flt3,Irf8,Rtp4,Mif,Mfhas1,Ogt,Dusp10,Il17rc,Hexim1,Cdc42ep2,Syncrip,Fzd5,Cebpb,Notch2,Gpx1,Tnip2,Hist2h2be,Usp14,Il1rap,Nlrp3,H2-T23,Cd47,Cdc42ep4,Trim59,Irf1,Ptk2,Tlr5,Nr1h3,Rbms3,Mid2,Foxp3,Cfl1,Pde4d,Srr,Bec…
GO:0051336	regulation of hydrolase activity	71	1128	0.27	6.29e-05	10090.ENSMUSP00000000122,10090.ENSMUSP00000000312,10090.ENSMUSP00000005218,10090.ENSMUSP00000008733,10090.ENSMUSP00000009530,10090.ENSMUSP00000016138,10090.ENSMUSP00000017488,10090.ENSMUSP00000017867,10090.ENSMUSP00000020408,10090.ENSMUSP00000020702,10090.ENSMUSP00000022246,10090.ENSMUSP00000023151,10090.ENSMUSP00000023600,10090.ENSMUSP00000023840,10090.ENSMUSP00000024123,10090.ENSMUSP00000024701…	Ngfr,Cdh1,Cd44,Dnajb6,Timp1,Fnta,Vtn,Wfdc2,Mdm2,Igfbp3,Fgf10,Bcl6,Robo1,Cxcl13,Agap3,Pkmyt1,Prex2,Pde6d,Rgs4,Hc,Gsn,Dnajc10,Arfgap2,Spint1,Arfgap1,Dnaja1,Tnfrsf1b,Rgs12,Grpel1,Ppp1r35,Ret,Ctsc,Gas6,Egln1,Arap3,Serpina3g,Bag4,Thbs1,Psme4,Cmya5,Plxnb2,Rictor,Stard13,Fn1,Igf1,Gnai2,Cdc42ep2,Uaca,Ppp4r1,Arhgap35,Sox7,Gpx1,Ppp1r10,Ppp1r3c,Srgap3,Usp14,Tsc2,Nlrp3,Sort1,Cdc42ep4,Arrb2,Vcan,Nr1h3,Gapvd1,…
GO:0048585	negative regulation of response to stimulus	87	1496	0.23	8.19e-05	10090.ENSMUSP00000000122,10090.ENSMUSP00000000312,10090.ENSMUSP00000002320,10090.ENSMUSP00000002572,10090.ENSMUSP00000003912,10090.ENSMUSP00000004673,10090.ENSMUSP00000005218,10090.ENSMUSP00000005292,10090.ENSMUSP00000018482,10090.ENSMUSP00000020308,10090.ENSMUSP00000020408,10090.ENSMUSP00000020449,10090.ENSMUSP00000021077,10090.ENSMUSP00000022246,10090.ENSMUSP00000022806,10090.ENSMUSP00000023151…	Ngfr,Cdh1,Ppard,Slc9a3r2,Calr,Ndrg2,Cd44,Prdx2,Tnip1,Ddit4,Mdm2,Helb,Slc9a3r1,Fgf10,Bcl2l2,Bcl6,Rrn3,Bfar,Robo1,Cxcl13,Lbh,Prex2,Atf3,Rgs4,Hc,Itgav,Fbn1,Chac1,Nfkb1,Dnaja1,Tnfrsf1b,Rgs12,Ndufc2,Gas6,Angpt2,Sfrp1,Vps35,Egln1,Mmp3,Arap3,Mif,Nfkbid,Mfhas1,Thbs1,Ogt,Dusp10,Gpc1,Cmya5,Igf1,Gnai2,Adamts12,Insig1,Uaca,Prkca,Neo1,Ackr3,Arhgap35,Gpx1,Ppp1r10,Tspan6,Htra3,Col3a1,Hist2h2be,Usp14,Adamts18,Ts…
GO:0019219	regulation of nucleobase-containing compound metabolic process	165	3407	0.16	9.88e-05	10090.ENSMUSP00000000122,10090.ENSMUSP00000000312,10090.ENSMUSP00000001092,10090.ENSMUSP00000001185,10090.ENSMUSP00000002320,10090.ENSMUSP00000003527,10090.ENSMUSP00000003912,10090.ENSMUSP00000005292,10090.ENSMUSP00000005507,10090.ENSMUSP00000005705,10090.ENSMUSP00000007559,10090.ENSMUSP00000007980,10090.ENSMUSP00000008733,10090.ENSMUSP00000009877,10090.ENSMUSP00000018482,10090.ENSMUSP00000020308…	Ngfr,Cdh1,Zfp276,Gmcl1,Ppard,Supt5,Calr,Prdx2,Mlxipl,Trim28,Gatad1,Hnrnpa0,Dnajb6,Tfcp2,Tnip1,Ddit4,Mdm2,Helb,Igfbp3,Sap30l,Ppm1d,Actn1,Psmc1,Btf3,Fgf10,Bcl6,Rrn3,Trip6,Lbh,Cyp1b1,Atp8b1,Irf7,Bach1,Slc40a1,Smyd2,Atf3,Lmx1a,Fbn1,Mdk,Jag1,Tbx15,Nfkb1,Psip1,Usp1,Tnfrsf1b,Psmc2,Plac8,Tra2a,Cbx3,Ret,Atf7ip,Tada3,Nox4,Ndufc2,Ccdc101,Ilk,Gas6,Erlin2,Sfrp1,Egln1,Tipin,Atr,Camk1d,Tspo,Bmp8a,Abhd14b,Mxd4,R…
GO:0065009	regulation of molecular function	152	3081	0.16	0.00011	10090.ENSMUSP00000000122,10090.ENSMUSP00000000312,10090.ENSMUSP00000002320,10090.ENSMUSP00000002379,10090.ENSMUSP00000002572,10090.ENSMUSP00000004050,10090.ENSMUSP00000004587,10090.ENSMUSP00000005218,10090.ENSMUSP00000005292,10090.ENSMUSP00000005705,10090.ENSMUSP00000006424,10090.ENSMUSP00000008733,10090.ENSMUSP00000009530,10090.ENSMUSP00000014957,10090.ENSMUSP00000016138,10090.ENSMUSP00000017153…	Ngfr,Cdh1,Ppard,Cd320,Slc9a3r2,Mmd,Clec11a,Cd44,Prdx2,Trim28,Mob1b,Dnajb6,Timp1,Stc1,Fnta,Sdc4,Vtn,Wfdc2,Mdm2,Igfbp3,Slc9a3r1,Fgf10,Bcl6,Robo1,Cxcl13,Agap3,Pkmyt1,Cyp1b1,Prex2,Pde6d,Stk25,Dusp12,Rgs4,Hc,Gsn,Dnajc10,Fbn1,Mdk,Arfgap2,Jag1,Spint1,Arfgap1,Wisp2,Nfkb1,Dnaja1,Tnfrsf1b,Rgs12,Grpel1,Ppp1r35,Calu,Gpnmb,Ret,Ctsc,Nox4,Fgf21,Ilk,Figf,Gas6,Tnfsf13b,Sfrp1,Egln1,Atr,Arap3,Cops8,Camk1d,Bmp8a,Mif…
GO:0072359	circulatory system development	59	889	0.29	0.00011	10090.ENSMUSP00000000122,10090.ENSMUSP00000001927,10090.ENSMUSP00000002320,10090.ENSMUSP00000003912,10090.ENSMUSP00000020408,10090.ENSMUSP00000022189,10090.ENSMUSP00000022246,10090.ENSMUSP00000023600,10090.ENSMUSP00000024894,10090.ENSMUSP00000027897,10090.ENSMUSP00000028386,10090.ENSMUSP00000028499,10090.ENSMUSP00000028633,10090.ENSMUSP00000028735,10090.ENSMUSP00000028783,10090.ENSMUSP00000030336…	Ngfr,Ltbp1,Ppard,Calr,Mdm2,Aggf1,Fgf10,Robo1,Cyp1b1,Smyd2,Nckap1,Itgav,Fbn1,Jag1,Spint1,Tnfrsf1b,Nox4,Ilk,Figf,Angpt2,Ednra,Egln1,Galnt11,Tgfbi,Gna11,Thbs1,C1galt1,Mical2,Rbm15,Fn1,Igf1,Hexim1,Ubiad1,Prkca,Fzd5,Mdm4,Ackr3,Notch2,Gpx1,Col3a1,Kdm6b,Id1,Dnaaf3,Tsc2,Ttn,Ptn,Col18a1,Ephb2,Anks6,Vcan,Asxl1,Ptk2,Brpf1,Thy1,Lmo4,Ift20,Becn1,Wars,Slit2
GO:0007162	negative regulation of cell adhesion	26	256	0.48	0.00013	10090.ENSMUSP00000000312,10090.ENSMUSP00000005218,10090.ENSMUSP00000005292,10090.ENSMUSP00000017153,10090.ENSMUSP00000023151,10090.ENSMUSP00000024708,10090.ENSMUSP00000024894,10090.ENSMUSP00000028735,10090.ENSMUSP00000031840,10090.ENSMUSP00000033846,10090.ENSMUSP00000042317,10090.ENSMUSP00000044903,10090.ENSMUSP00000051731,10090.ENSMUSP00000059382,10090.ENSMUSP00000063839,10090.ENSMUSP00000069850…	Cdh1,Cd44,Prdx2,Sdc4,Bcl6,Tnfrsf21,Cyp1b1,Jag1,Gpnmb,Angpt2,Nfkbid,Thbs1,Plxnb2,Cbfb,Adam10,Cebpb,Gcnt2,Postn,Adamts18,Tnc,Irf1,Ptk2,Foxp3,Cfl1,Gstp1,Ptprc
GO:0009058	biosynthetic process	176	3707	0.15	0.00013	10090.ENSMUSP00000001092,10090.ENSMUSP00000002320,10090.ENSMUSP00000003017,10090.ENSMUSP00000003527,10090.ENSMUSP00000004232,10090.ENSMUSP00000004554,10090.ENSMUSP00000005507,10090.ENSMUSP00000005705,10090.ENSMUSP00000006557,10090.ENSMUSP00000009877,10090.ENSMUSP00000010807,10090.ENSMUSP00000014698,10090.ENSMUSP00000018186,10090.ENSMUSP00000018482,10090.ENSMUSP00000020022,10090.ENSMUSP00000020449…	Zfp276,Ppard,Tbxas1,Supt5,Adh1,Rps5,Mlxipl,Trim28,Elovl1,Tfcp2,Fads1,Dguok,Cyb5r3,Tnip1,Smpdl3a,Helb,Glt8d2,Sap30l,Rrm2,Fdxr,Btf3,Samd8,Galnt15,Mrpl57,Eif3h,Polr3h,Bcl6,Rrn3,Leprel2,Trip6,Lbh,Cyp1b1,Wdr45b,Irf7,Bach1,Eif5b,Cyp27a1,Smyd2,Atf3,Lmx1a,Cers6,Crls1,Acss2,Serp1,Tbx15,Nfkb1,Psip1,Hmgcl,Cmpk1,Khk,Srd5a3,Nudt9,Rpl6,Cbx3,Atf7ip,Bcat1,Tada3,Cmas,Ccdc101,Tipin,Alg5,Galnt11,Hsd3b7,Tspo,Mxd4,Ir…
GO:0032101	regulation of response to external stimulus	55	811	0.3	0.00013	10090.ENSMUSP00000002320,10090.ENSMUSP00000003912,10090.ENSMUSP00000005218,10090.ENSMUSP00000005292,10090.ENSMUSP00000009425,10090.ENSMUSP00000017839,10090.ENSMUSP00000018482,10090.ENSMUSP00000022246,10090.ENSMUSP00000023151,10090.ENSMUSP00000023600,10090.ENSMUSP00000023840,10090.ENSMUSP00000026571,10090.ENSMUSP00000028233,10090.ENSMUSP00000029812,10090.ENSMUSP00000030336,10090.ENSMUSP00000032198…	Ppard,Calr,Cd44,Prdx2,Rarres2,Rnf135,Tnip1,Fgf10,Bcl6,Robo1,Cxcl13,Irf7,Hc,Nfkb1,Tnfrsf1b,Usp18,Vps33b,Ndufc2,Figf,Gas6,Angpt2,Ednra,Vps35,Camk1d,Mif,Mfhas1,Thbs1,Dusp10,C3ar1,Rictor,Fn1,Il17rc,Hexim1,Adamts12,Uaca,Prkca,Neo1,Adam10,Fpr2,Gpx1,Tspan6,Tnip2,Usp14,Adamts18,Nlrp3,H2-T23,Cd47,Arrb2,Irf1,Tlr5,Nr1h3,Foxp3,Slit2,Gstp1,Tac1
GO:0042981	regulation of apoptotic process	85	1476	0.23	0.00015	10090.ENSMUSP00000000122,10090.ENSMUSP00000000312,10090.ENSMUSP00000002320,10090.ENSMUSP00000005218,10090.ENSMUSP00000005292,10090.ENSMUSP00000008733,10090.ENSMUSP00000009530,10090.ENSMUSP00000014892,10090.ENSMUSP00000016138,10090.ENSMUSP00000020408,10090.ENSMUSP00000020702,10090.ENSMUSP00000021077,10090.ENSMUSP00000022038,10090.ENSMUSP00000022246,10090.ENSMUSP00000022806,10090.ENSMUSP00000023151…	Ngfr,Cdh1,Ppard,Cd44,Prdx2,Dnajb6,Timp1,Tex261,Fnta,Mdm2,Igfbp3,Slc9a3r1,Naa35,Fgf10,Bcl2l2,Bcl6,Rrn3,Bfar,Robo1,Tnfrsf21,Cyp1b1,Slc40a1,Ercc5,Stk25,Atf3,Gsn,Itgav,Mdk,Nfkb1,Dnaja1,Tnfrsf1b,Plac8,Ret,Ctsc,Nox4,Fgf21,Ilk,Gas6,Sfrp1,Ednra,Egln1,Camk1d,Tspo,Bmp8a,Mif,Sct,Nfkbid,Thbs1,Alx4,Nek6,Slk,Fn1,Taok1,Igf1,Gnai2,Fbxo10,Uaca,Prkca,Mllt11,Mdm4,Ackr3,Cebpb,Sox7,Notch2,Gpx1,Ppp1r10,Tnip2,Id1,Rybp,…
GO:0034641	cellular nitrogen compound metabolic process	196	4247	0.13	0.00017	10090.ENSMUSP00000000940,10090.ENSMUSP00000001092,10090.ENSMUSP00000001713,10090.ENSMUSP00000002320,10090.ENSMUSP00000003527,10090.ENSMUSP00000004554,10090.ENSMUSP00000005507,10090.ENSMUSP00000005705,10090.ENSMUSP00000005810,10090.ENSMUSP00000008684,10090.ENSMUSP00000009877,10090.ENSMUSP00000014698,10090.ENSMUSP00000015892,10090.ENSMUSP00000020022,10090.ENSMUSP00000020449,10090.ENSMUSP00000020826…	Nsun5,Zfp276,Gstt1,Ppard,Supt5,Rps5,Mlxipl,Trim28,Mthfd2,Mgst1,Tfcp2,Dguok,Prpf3,Smpdl3a,Helb,Sap30l,Ppm1d,Rrm2,Fdxr,Nol8,Btf3,Samd8,Mrpl57,Eif3h,Naga,Polr3h,Bcl6,Rrn3,Trip6,Lbh,Cyp1b1,Lvrn,Irf7,Bach1,Fam20c,Gsta3,Ercc5,Eif5b,Ube2t,Smyd2,Atf3,Lmx1a,Cers6,Chac1,Acss2,Mme,Tbx15,Nfkb1,Rpf1,Psip1,Usp1,Exo5,Hmgcl,Cmpk1,Khk,Nudt9,Zcchc8,Ddx51,Rpl6,Tra2a,Cbx3,Atf7ip,Tada3,Cmas,Ndufc2,Ccdc101,Mak16,Rexo2…
GO:0045785	positive regulation of cell adhesion	33	383	0.41	0.00017	10090.ENSMUSP00000000312,10090.ENSMUSP00000003912,10090.ENSMUSP00000005218,10090.ENSMUSP00000017153,10090.ENSMUSP00000017488,10090.ENSMUSP00000023151,10090.ENSMUSP00000023840,10090.ENSMUSP00000028499,10090.ENSMUSP00000032201,10090.ENSMUSP00000033182,10090.ENSMUSP00000033892,10090.ENSMUSP00000042317,10090.ENSMUSP00000044725,10090.ENSMUSP00000044903,10090.ENSMUSP00000045838,10090.ENSMUSP00000054499…	Cdh1,Calr,Cd44,Sdc4,Vtn,Bcl6,Cxcl13,Itgav,Ret,Ilk,Tnfsf13b,Nfkbid,Bag4,Thbs1,Dusp10,Fn1,Igf1,Cbfb,Prkca,Gcnt2,Tsc2,Nlrp3,Ptn,H2-T23,Cd47,Irf1,Ptk2,Thy1,Foxp3,Cyth3,Cfl1,Spock2,Ptprc
GO:0051174	regulation of phosphorus metabolic process	92	1651	0.22	0.0002	10090.ENSMUSP00000000122,10090.ENSMUSP00000004050,10090.ENSMUSP00000004673,10090.ENSMUSP00000005218,10090.ENSMUSP00000005292,10090.ENSMUSP00000005507,10090.ENSMUSP00000006424,10090.ENSMUSP00000009425,10090.ENSMUSP00000017153,10090.ENSMUSP00000017488,10090.ENSMUSP00000018482,10090.ENSMUSP00000020308,10090.ENSMUSP00000020702,10090.ENSMUSP00000021077,10090.ENSMUSP00000022246,10090.ENSMUSP00000022699…	Ngfr,Mmd,Ndrg2,Cd44,Prdx2,Mlxipl,Mob1b,Rarres2,Sdc4,Vtn,Tnip1,Ddit4,Igfbp3,Slc9a3r1,Fgf10,Gfra2,Robo1,Pkmyt1,Fam20c,Prex2,Stk25,Atf3,Dusp12,Dnajc10,Itgav,Fbn1,Dnaja1,Ppp1r35,Gpnmb,Ret,Tada3,Nox4,Ndufc2,Fgf21,Ilk,Gas6,Sfrp1,Ednra,Cops8,Tspo,Bmp8a,Flt3,Mif,Mfhas1,Bag4,Thbs1,Ogt,Dusp10,Eif4g1,Nek6,Slk,Cmya5,Plxnb2,Rictor,Fn1,Taok1,Igf1,Hexim1,Gnai2,Prkca,Taf7,Fpr2,Fzd5,Ackr3,Gcnt2,Entpd5,Ppp4r1,Notc…
GO:0051896	regulation of protein kinase B signaling	19	153	0.56	0.00021	10090.ENSMUSP00000000122,10090.ENSMUSP00000021077,10090.ENSMUSP00000032201,10090.ENSMUSP00000032781,10090.ENSMUSP00000033182,10090.ENSMUSP00000033828,10090.ENSMUSP00000034497,10090.ENSMUSP00000044135,10090.ENSMUSP00000044725,10090.ENSMUSP00000044903,10090.ENSMUSP00000051809,10090.ENSMUSP00000056668,10090.ENSMUSP00000068389,10090.ENSMUSP00000070942,10090.ENSMUSP00000081010,10090.ENSMUSP00000094986…	Ngfr,Slc9a3r1,Ret,Nox4,Ilk,Gas6,Mmp3,Mfhas1,Bag4,Thbs1,Rictor,Igf1,F10,Gcnt2,Gpx1,Tsc2,Otud3,Arrb2,Ptk2
GO:1902532	negative regulation of intracellular signal transduction	40	521	0.36	0.00021	10090.ENSMUSP00000002572,10090.ENSMUSP00000004673,10090.ENSMUSP00000005218,10090.ENSMUSP00000018482,10090.ENSMUSP00000020308,10090.ENSMUSP00000020408,10090.ENSMUSP00000021077,10090.ENSMUSP00000022806,10090.ENSMUSP00000023151,10090.ENSMUSP00000023363,10090.ENSMUSP00000027056,10090.ENSMUSP00000027941,10090.ENSMUSP00000030118,10090.ENSMUSP00000032882,10090.ENSMUSP00000033952,10090.ENSMUSP00000034469…	Slc9a3r2,Ndrg2,Cd44,Tnip1,Ddit4,Mdm2,Slc9a3r1,Bcl2l2,Bcl6,Rrn3,Prex2,Atf3,Dnaja1,Ndufc2,Sfrp1,Egln1,Mmp3,Arap3,Mif,Nfkbid,Thbs1,Dusp10,Cmya5,Igf1,Gnai2,Uaca,Prkca,Ackr3,Arhgap35,Gpx1,Tspan6,Tsc2,Otud3,Nlrp3,Ephb2,Podn,Trim59,Irf1,Slit2,Gstp1
GO:0008284	positive regulation of cell population proliferation	59	913	0.28	0.00022	10090.ENSMUSP00000000122,10090.ENSMUSP00000002320,10090.ENSMUSP00000002379,10090.ENSMUSP00000003912,10090.ENSMUSP00000004587,10090.ENSMUSP00000005255,10090.ENSMUSP00000005507,10090.ENSMUSP00000009530,10090.ENSMUSP00000016138,10090.ENSMUSP00000020323,10090.ENSMUSP00000020408,10090.ENSMUSP00000022189,10090.ENSMUSP00000022246,10090.ENSMUSP00000023151,10090.ENSMUSP00000024857,10090.ENSMUSP00000027941…	Ngfr,Ppard,Cd320,Calr,Clec11a,Wisp1,Mlxipl,Timp1,Fnta,Avpr1a,Mdm2,Aggf1,Fgf10,Bcl6,Lbh,Atf3,Itgav,Plac8,Fgf21,Ilk,Figf,Gas6,Tnfsf13b,Sfrp1,Ednra,Tipin,Tspo,Mif,Kmt2c,Thbs1,Eif4g1,C3ar1,Mustn1,Rictor,Fn1,Igf1,Gnai2,Prkca,Adam10,Mdm4,Gcnt2,Ash2l,Notch2,Folr2,Id1,Ptn,H2-T23,Cd47,Col18a1,Tnc,Gjc2,Ptk2,Akt3,Fam98a,Foxp3,Paxbp1,Derl2,Ptprc,Tac1
GO:0009894	regulation of catabolic process	51	745	0.31	0.00022	10090.ENSMUSP00000001127,10090.ENSMUSP00000003527,10090.ENSMUSP00000005507,10090.ENSMUSP00000006912,10090.ENSMUSP00000007980,10090.ENSMUSP00000008748,10090.ENSMUSP00000009425,10090.ENSMUSP00000009530,10090.ENSMUSP00000020308,10090.ENSMUSP00000020408,10090.ENSMUSP00000020702,10090.ENSMUSP00000021595,10090.ENSMUSP00000030336,10090.ENSMUSP00000030584,10090.ENSMUSP00000030769,10090.ENSMUSP00000032779…	Poldip2,Supt5,Mlxipl,Pip4k2a,Hnrnpa0,Ubqln4,Rarres2,Timp1,Ddit4,Mdm2,Igfbp3,Psmc1,Tnfrsf1b,Rnf19b,Psmc2,Ctsc,Fgf21,Vps35,Gabarapl2,Vps11,Tspo,Mif,Edem2,Smg7,Ogt,Eif4g1,Igf1,Syncrip,Mdm4,Psmc3,Entpd5,Thrap3,Gpx1,Usp14,Tsc2,Anapc11,Rybp,Usp36,Ythdf3,Ptk2,Zc3h14,Mid2,Rab7,Furin,Derl2,Ift20,Becn1,Dda1,Abhd5,Uchl5,Taf9
GO:0016043	cellular component organization	207	4560	0.13	0.00022	10090.ENSMUSP00000000122,10090.ENSMUSP00000000312,10090.ENSMUSP00000001127,10090.ENSMUSP00000001595,10090.ENSMUSP00000002735,10090.ENSMUSP00000002818,10090.ENSMUSP00000002840,10090.ENSMUSP00000003912,10090.ENSMUSP00000004554,10090.ENSMUSP00000004784,10090.ENSMUSP00000004920,10090.ENSMUSP00000005019,10090.ENSMUSP00000005218,10090.ENSMUSP00000005705,10090.ENSMUSP00000007559,10090.ENSMUSP00000008684…	Ngfr,Cdh1,Poldip2,Fkbp10,Clpp,Ykt6,Pex6,Calr,Rps5,Cnn2,Ulk2,Crabp2,Cd44,Trim28,Gatad1,Mgst1,Dnajb6,Rala,Stc1,Eln,Prpf3,Fnta,Sdc4,Vtn,Myo1b,Dync1h1,Ddit4,Mdm2,Helb,Sap30l,Ppm1d,Rrm2,Slc9a3r1,Gosr2,Actn1,Evl,Fgf10,Bcl6,Rrn3,Robo1,Cyp1b1,Atp8b1,Slc1a1,Arl3,Wdr45b,Prex2,Coa5,Stk25,Smyd2,Lmx1a,Slc2a8,Gsn,Nckap1,Itgav,Spint1,Rpf1,Psip1,Hmgcl,Grpel1,Rpl6,Cbx3,Chchd6,Tmem43,Ret,Tada3,Cyfip1,Vps33b,Nox4,N…
GO:0006508	proteolysis	64	1024	0.27	0.00023	10090.ENSMUSP00000002735,10090.ENSMUSP00000014913,10090.ENSMUSP00000016696,10090.ENSMUSP00000019638,10090.ENSMUSP00000020408,10090.ENSMUSP00000021197,10090.ENSMUSP00000021595,10090.ENSMUSP00000023061,10090.ENSMUSP00000023365,10090.ENSMUSP00000023737,10090.ENSMUSP00000024123,10090.ENSMUSP00000025358,10090.ENSMUSP00000028083,10090.ENSMUSP00000028392,10090.ENSMUSP00000029400,10090.ENSMUSP00000030289…	Clpp,Psmb1,Foxred2,Cops6,Mdm2,Blmh,Psmc1,Josd1,Bfar,Dhh,Agap3,Lvrn,Psmb7,Dnajc10,Mme,Usp1,Psmc2,Usp18,Ret,Dmwd,Ctsc,Erlin2,Sfrp1,Vps35,Mmp3,Cops8,Fbxo2,Edem2,Psmd7,Psenen,Prss23,Pigk,Ogt,Psme4,Nhlrc1,Adamts12,Fbxo10,Adam10,Adam12,Sec61b,F10,Nup98,Psmc3,Ggt5,Ubap1,Htra3,Usp14,Adamts18,Otud3,Amz2,Usp36,Arrb2,Nln,Asxl1,Furin,Ece2,Derl2,Faf2,Ermp1,Aph1c,Adam23,Cul9,Rnf4,Uchl5
GO:0045936	negative regulation of phosphate metabolic process	42	567	0.34	0.00027	10090.ENSMUSP00000004673,10090.ENSMUSP00000005507,10090.ENSMUSP00000018482,10090.ENSMUSP00000020308,10090.ENSMUSP00000020702,10090.ENSMUSP00000021077,10090.ENSMUSP00000022699,10090.ENSMUSP00000024701,10090.ENSMUSP00000027056,10090.ENSMUSP00000027941,10090.ENSMUSP00000028392,10090.ENSMUSP00000030118,10090.ENSMUSP00000031739,10090.ENSMUSP00000033182,10090.ENSMUSP00000033952,10090.ENSMUSP00000037039…	Ndrg2,Mlxipl,Tnip1,Ddit4,Igfbp3,Slc9a3r1,Gfra2,Pkmyt1,Prex2,Atf3,Dnajc10,Dnaja1,Ppp1r35,Ilk,Sfrp1,Tspo,Mfhas1,Bag4,Ogt,Dusp10,Eif4g1,Cmya5,Igf1,Hexim1,Gnai2,Prkca,Taf7,Ppp1r10,Tsc2,Adarb1,Enpp1,Ephb2,Podn,Arrb2,Irf1,Thy1,Pde4d,Wars,Slit2,Cdkn1c,Gstp1,Ptprc
GO:0019220	regulation of phosphate metabolic process	91	1650	0.21	0.0003	10090.ENSMUSP00000000122,10090.ENSMUSP00000004050,10090.ENSMUSP00000004673,10090.ENSMUSP00000005218,10090.ENSMUSP00000005292,10090.ENSMUSP00000005507,10090.ENSMUSP00000006424,10090.ENSMUSP00000009425,10090.ENSMUSP00000017153,10090.ENSMUSP00000017488,10090.ENSMUSP00000018482,10090.ENSMUSP00000020308,10090.ENSMUSP00000020702,10090.ENSMUSP00000021077,10090.ENSMUSP00000022246,10090.ENSMUSP00000022699…	Ngfr,Mmd,Ndrg2,Cd44,Prdx2,Mlxipl,Mob1b,Rarres2,Sdc4,Vtn,Tnip1,Ddit4,Igfbp3,Slc9a3r1,Fgf10,Gfra2,Robo1,Pkmyt1,Prex2,Stk25,Atf3,Dusp12,Dnajc10,Itgav,Fbn1,Dnaja1,Ppp1r35,Gpnmb,Ret,Tada3,Nox4,Ndufc2,Fgf21,Ilk,Gas6,Sfrp1,Ednra,Cops8,Tspo,Bmp8a,Flt3,Mif,Mfhas1,Bag4,Thbs1,Ogt,Dusp10,Eif4g1,Nek6,Slk,Cmya5,Plxnb2,Rictor,Fn1,Taok1,Igf1,Hexim1,Gnai2,Prkca,Taf7,Fpr2,Fzd5,Ackr3,Gcnt2,Entpd5,Ppp4r1,Notch2,Ppp1…
GO:2000026	regulation of multicellular organismal development	104	1961	0.19	0.00031	10090.ENSMUSP00000000122,10090.ENSMUSP00000000312,10090.ENSMUSP00000002320,10090.ENSMUSP00000003912,10090.ENSMUSP00000004050,10090.ENSMUSP00000004920,10090.ENSMUSP00000005019,10090.ENSMUSP00000005218,10090.ENSMUSP00000005255,10090.ENSMUSP00000005292,10090.ENSMUSP00000009530,10090.ENSMUSP00000014698,10090.ENSMUSP00000020408,10090.ENSMUSP00000022189,10090.ENSMUSP00000022246,10090.ENSMUSP00000022317…	Ngfr,Cdh1,Ppard,Calr,Mmd,Ulk2,Crabp2,Cd44,Wisp1,Prdx2,Timp1,Dguok,Mdm2,Aggf1,Fgf10,Fam213a,Bcl6,Rrn3,Robo1,Tnfrsf21,Lbh,Cyp1b1,Fam20c,Stk25,Lmx1a,Hc,Fbn1,Jag1,Spint1,Ret,Cyfip1,Tyrobp,Ilk,Figf,Gas6,Angpt2,Sfrp1,Ednra,Egln1,Phldb1,C1qc,Camk1d,Tspo,Flt3,Asb4,Mif,Cldn5,Nfkbid,Srrt,Thbs1,Dusp10,Gpc1,Eif4g1,C3ar1,Mustn1,Plxnb2,Stard13,Rbm15,Fn1,Igf1,Adamts12,Nrep,Cbfb,Prkca,Neo1,Adam12,Omd,Klf13,Cebpb…
GO:0007399	nervous system development	113	2181	0.18	0.00032	10090.ENSMUSP00000000122,10090.ENSMUSP00000000312,10090.ENSMUSP00000002320,10090.ENSMUSP00000003912,10090.ENSMUSP00000004050,10090.ENSMUSP00000004673,10090.ENSMUSP00000004920,10090.ENSMUSP00000005019,10090.ENSMUSP00000005218,10090.ENSMUSP00000009003,10090.ENSMUSP00000010241,10090.ENSMUSP00000014698,10090.ENSMUSP00000017153,10090.ENSMUSP00000017488,10090.ENSMUSP00000020308,10090.ENSMUSP00000020323…	Ngfr,Cdh1,Ppard,Calr,Mmd,Ndrg2,Ulk2,Crabp2,Cd44,Rala,Nxf1,Dguok,Sdc4,Vtn,Ddit4,Avpr1a,Mdm2,Slc9a3r1,Evl,Fgf10,Gfra2,Bcl6,Rrn3,Robo1,Dhh,Tnfrsf21,Atp8b1,Arl3,Prex2,Stk25,Lmx1a,Gsn,Nckap1,Mdk,Jag1,Chac1,Spint1,Mfsd2a,Ret,Cyfip1,Tmem126a,Ilk,Figf,Gas6,Gpm6a,Sfrp1,Ednra,Bloc1s5,Camk1d,Tspo,Nhsl1,Mif,Sct,Cldn5,Srrt,Dusp10,Gpc1,Eif4g1,Ush2a,Plxnb2,Fn1,Taok1,Atat1,Igf1,Nrep,Prkca,Neo1,Fpr2,Nab1,Fut10,Ce…
GO:0002376	immune system process	93	1703	0.21	0.00034	10090.ENSMUSP00000000122,10090.ENSMUSP00000002379,10090.ENSMUSP00000003912,10090.ENSMUSP00000004784,10090.ENSMUSP00000005292,10090.ENSMUSP00000005705,10090.ENSMUSP00000006912,10090.ENSMUSP00000009425,10090.ENSMUSP00000017488,10090.ENSMUSP00000017839,10090.ENSMUSP00000018482,10090.ENSMUSP00000019679,10090.ENSMUSP00000020308,10090.ENSMUSP00000021554,10090.ENSMUSP00000021689,10090.ENSMUSP00000022246…	Ngfr,Cd320,Calr,Cnn2,Prdx2,Trim28,Pip4k2a,Rarres2,Vtn,Rnf135,Tnip1,Armc6,Ddit4,Actn1,Evl,Fgf10,Polr3h,Bcl6,Cxcl13,Tnfrsf21,Irf7,Fam20c,Slc40a1,Mrc1,Hc,Gsn,Itgav,Jag1,Nfkb1,Tnfrsf1b,Rnf19b,Ret,Vps33b,Ctsc,Tyrobp,Gas6,Angpt2,Tnfsf13b,Sfrp1,Rab27a,Hsd3b7,C1qc,Flt3,Irf8,Rtp4,Mif,Serpina3g,Nfkbid,Mfhas1,Itga9,Dhrs7b,Cd300ld,C3ar1,Rbm15,Il17rc,Hexim1,Cbfb,Cdc42ep2,Prkca,Syncrip,Adam10,Fpr2,Fzd5,Cebpb,M…
GO:1901576	organic substance biosynthetic process	171	3651	0.14	0.00035	10090.ENSMUSP00000001092,10090.ENSMUSP00000002320,10090.ENSMUSP00000003017,10090.ENSMUSP00000003527,10090.ENSMUSP00000004232,10090.ENSMUSP00000004554,10090.ENSMUSP00000005507,10090.ENSMUSP00000005705,10090.ENSMUSP00000006557,10090.ENSMUSP00000009877,10090.ENSMUSP00000010807,10090.ENSMUSP00000014698,10090.ENSMUSP00000018186,10090.ENSMUSP00000018482,10090.ENSMUSP00000020022,10090.ENSMUSP00000020449…	Zfp276,Ppard,Tbxas1,Supt5,Adh1,Rps5,Mlxipl,Trim28,Elovl1,Tfcp2,Fads1,Dguok,Cyb5r3,Tnip1,Smpdl3a,Helb,Glt8d2,Sap30l,Rrm2,Fdxr,Btf3,Samd8,Galnt15,Mrpl57,Eif3h,Polr3h,Bcl6,Rrn3,Trip6,Lbh,Wdr45b,Irf7,Bach1,Eif5b,Cyp27a1,Smyd2,Atf3,Lmx1a,Cers6,Crls1,Acss2,Serp1,Tbx15,Nfkb1,Psip1,Hmgcl,Cmpk1,Khk,Srd5a3,Nudt9,Rpl6,Cbx3,Atf7ip,Bcat1,Tada3,Cmas,Ccdc101,Tipin,Alg5,Galnt11,Hsd3b7,Tspo,Mxd4,Irf8,Mif,Smg7,Erf…
GO:0045935	positive regulation of nucleobase-containing compound metabolic process	94	1732	0.2	0.00037	10090.ENSMUSP00000000122,10090.ENSMUSP00000000312,10090.ENSMUSP00000002320,10090.ENSMUSP00000003527,10090.ENSMUSP00000005507,10090.ENSMUSP00000005705,10090.ENSMUSP00000009877,10090.ENSMUSP00000018482,10090.ENSMUSP00000020702,10090.ENSMUSP00000021554,10090.ENSMUSP00000021595,10090.ENSMUSP00000022246,10090.ENSMUSP00000023363,10090.ENSMUSP00000024857,10090.ENSMUSP00000024894,10090.ENSMUSP00000026571…	Ngfr,Cdh1,Ppard,Supt5,Mlxipl,Trim28,Tfcp2,Tnip1,Igfbp3,Actn1,Psmc1,Fgf10,Rrn3,Lbh,Cyp1b1,Irf7,Bach1,Slc40a1,Atf3,Lmx1a,Mdk,Jag1,Nfkb1,Psip1,Tnfrsf1b,Psmc2,Plac8,Tra2a,Ret,Atf7ip,Tada3,Nox4,Ndufc2,Ilk,Erlin2,Sfrp1,Egln1,Atr,Abhd14b,Irf8,Mif,Ogt,Ss18,Alx4,C3ar1,Acd,Wdr43,Mical2,Rbm15,Igf1,Edrf1,Cbfb,Insig1,Mlxip,Taf7,Setd3,Mllt11,Klf13,Fzd5,Nup98,Cebpb,Ash2l,Psmc3,Entpd5,Snrnp70,Sox7,Thrap3,Ppp1r10…
GO:0001932	regulation of protein phosphorylation	78	1362	0.23	0.00041	10090.ENSMUSP00000000122,10090.ENSMUSP00000004050,10090.ENSMUSP00000004673,10090.ENSMUSP00000005218,10090.ENSMUSP00000005292,10090.ENSMUSP00000005507,10090.ENSMUSP00000006424,10090.ENSMUSP00000009425,10090.ENSMUSP00000017153,10090.ENSMUSP00000017488,10090.ENSMUSP00000018482,10090.ENSMUSP00000020308,10090.ENSMUSP00000020702,10090.ENSMUSP00000021077,10090.ENSMUSP00000022246,10090.ENSMUSP00000022699…	Ngfr,Mmd,Ndrg2,Cd44,Prdx2,Mlxipl,Mob1b,Rarres2,Sdc4,Vtn,Tnip1,Ddit4,Igfbp3,Slc9a3r1,Fgf10,Gfra2,Robo1,Prex2,Stk25,Atf3,Dnajc10,Itgav,Fbn1,Dnaja1,Gpnmb,Ret,Tada3,Nox4,Fgf21,Ilk,Gas6,Sfrp1,Ednra,Cops8,Bmp8a,Flt3,Mif,Mfhas1,Bag4,Thbs1,Ogt,Dusp10,Eif4g1,Nek6,Slk,Plxnb2,Rictor,Fn1,Taok1,Igf1,Hexim1,Gnai2,Prkca,Taf7,Fpr2,Fzd5,Ackr3,Gcnt2,Notch2,Id1,Tsc2,Adarb1,Ttn,Enpp1,Ephb2,Podn,Arrb2,Gjc2,Irf1,Ptk2,…
GO:0009056	catabolic process	83	1478	0.22	0.00041	10090.ENSMUSP00000002320,10090.ENSMUSP00000002735,10090.ENSMUSP00000004232,10090.ENSMUSP00000004920,10090.ENSMUSP00000005218,10090.ENSMUSP00000005292,10090.ENSMUSP00000008748,10090.ENSMUSP00000011526,10090.ENSMUSP00000014913,10090.ENSMUSP00000016696,10090.ENSMUSP00000020022,10090.ENSMUSP00000020408,10090.ENSMUSP00000021197,10090.ENSMUSP00000021595,10090.ENSMUSP00000023088,10090.ENSMUSP00000023365…	Ppard,Clpp,Adh1,Ulk2,Cd44,Prdx2,Ubqln4,Dhdh,Psmb1,Foxred2,Smpdl3a,Mdm2,Blmh,Psmc1,Naga,Bfar,Agap3,Cyp1b1,Lvrn,Wdr45b,Echs1,Gsta3,Psmb7,Dnajc10,Chac1,Usp1,Psmc2,Khk,Srd5a3,Nudt9,Usp18,Bcat1,Ctsc,Lyve1,Erlin2,Ddhd2,Gabarapl2,Mmp3,Vps11,Hsd3b7,Fbxo2,Edc4,Galm,Edem2,Smg7,Psmd7,Enpp6,Psme4,Gpc1,Plekhm1,Aox3,Nhlrc1,Adamts12,Fbxo10,Tmem150a,Sec61b,Psmc3,Ggt5,Ubap1,Acot7,Thrap3,Gpx1,Gpx3,Hspa1a,Usp14,Zhx…
GO:0043086	negative regulation of catalytic activity	51	765	0.29	0.00041	10090.ENSMUSP00000005218,10090.ENSMUSP00000008733,10090.ENSMUSP00000009530,10090.ENSMUSP00000017488,10090.ENSMUSP00000017867,10090.ENSMUSP00000020408,10090.ENSMUSP00000024701,10090.ENSMUSP00000027056,10090.ENSMUSP00000027444,10090.ENSMUSP00000028233,10090.ENSMUSP00000028783,10090.ENSMUSP00000029812,10090.ENSMUSP00000030118,10090.ENSMUSP00000030336,10090.ENSMUSP00000031739,10090.ENSMUSP00000031779…	Cd44,Dnajb6,Timp1,Vtn,Wfdc2,Mdm2,Pkmyt1,Prex2,Pde6d,Hc,Spint1,Nfkb1,Dnaja1,Tnfrsf1b,Ppp1r35,Calu,Ilk,Gas6,Sfrp1,Egln1,Serpina3g,Bag4,Thbs1,Dusp10,Cmya5,Igf1,Hexim1,Gnai2,Prkca,Taf7,Gpx1,Ppp1r10,Usp14,Tsc2,Adarb1,Sort1,Ephb2,Podn,Nosip,Arrb2,Thy1,Furin,Aip,Faf2,Wars,Slit2,Anp32e,Cdkn1c,Gstp1,Ptprc,Uchl5
GO:0001933	negative regulation of protein phosphorylation	34	426	0.37	0.00046	10090.ENSMUSP00000004673,10090.ENSMUSP00000005507,10090.ENSMUSP00000018482,10090.ENSMUSP00000020308,10090.ENSMUSP00000020702,10090.ENSMUSP00000021077,10090.ENSMUSP00000022699,10090.ENSMUSP00000027056,10090.ENSMUSP00000027941,10090.ENSMUSP00000028392,10090.ENSMUSP00000030118,10090.ENSMUSP00000033182,10090.ENSMUSP00000033952,10090.ENSMUSP00000045409,10090.ENSMUSP00000045838,10090.ENSMUSP00000047678…	Ndrg2,Mlxipl,Tnip1,Ddit4,Igfbp3,Slc9a3r1,Gfra2,Prex2,Atf3,Dnajc10,Dnaja1,Ilk,Sfrp1,Ogt,Dusp10,Eif4g1,Igf1,Hexim1,Prkca,Taf7,Tsc2,Adarb1,Enpp1,Ephb2,Podn,Arrb2,Irf1,Thy1,Pde4d,Wars,Slit2,Cdkn1c,Gstp1,Ptprc
GO:0034976	response to endoplasmic reticulum stress	21	196	0.5	0.00046	10090.ENSMUSP00000016696,10090.ENSMUSP00000021595,10090.ENSMUSP00000027941,10090.ENSMUSP00000028392,10090.ENSMUSP00000028780,10090.ENSMUSP00000029385,10090.ENSMUSP00000030769,10090.ENSMUSP00000032974,10090.ENSMUSP00000033099,10090.ENSMUSP00000033873,10090.ENSMUSP00000035166,10090.ENSMUSP00000037377,10090.ENSMUSP00000041202,10090.ENSMUSP00000044903,10090.ENSMUSP00000067681,10090.ENSMUSP00000069850…	Foxred2,Psmc1,Atf3,Dnajc10,Chac1,Serp1,Psmc2,Atp2a1,Fgf21,Erlin2,Uba5,Fbxo2,Edem2,Thbs1,Sec61b,Cebpb,Psmc3,Pdia4,Tbl2,Derl2,Faf2
GO:0051897	positive regulation of protein kinase B signaling	15	106	0.62	0.00046	10090.ENSMUSP00000000122,10090.ENSMUSP00000032201,10090.ENSMUSP00000032781,10090.ENSMUSP00000033182,10090.ENSMUSP00000033828,10090.ENSMUSP00000044135,10090.ENSMUSP00000044725,10090.ENSMUSP00000044903,10090.ENSMUSP00000051809,10090.ENSMUSP00000056668,10090.ENSMUSP00000068389,10090.ENSMUSP00000070942,10090.ENSMUSP00000081010,10090.ENSMUSP00000104208,10090.ENSMUSP00000105663	Ngfr,Ret,Nox4,Ilk,Gas6,Mfhas1,Bag4,Thbs1,Rictor,Igf1,F10,Gcnt2,Gpx1,Arrb2,Ptk2
GO:0010556	regulation of macromolecule biosynthetic process	161	3417	0.14	0.00048	10090.ENSMUSP00000000122,10090.ENSMUSP00000000312,10090.ENSMUSP00000001092,10090.ENSMUSP00000001185,10090.ENSMUSP00000002320,10090.ENSMUSP00000003527,10090.ENSMUSP00000003912,10090.ENSMUSP00000005292,10090.ENSMUSP00000005507,10090.ENSMUSP00000005705,10090.ENSMUSP00000007559,10090.ENSMUSP00000008733,10090.ENSMUSP00000009877,10090.ENSMUSP00000016138,10090.ENSMUSP00000018482,10090.ENSMUSP00000020408…	Ngfr,Cdh1,Zfp276,Gmcl1,Ppard,Supt5,Calr,Prdx2,Mlxipl,Trim28,Gatad1,Dnajb6,Tfcp2,Fnta,Tnip1,Mdm2,Sap30l,Ppm1d,Actn1,Psmc1,Btf3,Fgf10,Samd8,Bcl6,Rrn3,Trip6,Lbh,Cyp1b1,Atp8b1,Irf7,Bach1,Slc40a1,Eif5b,Srp9,Smyd2,Atf3,Lmx1a,Itgav,Fbn1,Mdk,Jag1,Serp1,Tbx15,Nfkb1,Psip1,Psmc2,Plac8,Cbx3,Ret,Atf7ip,Tada3,Cyfip1,Nox4,Ccdc101,Ilk,Gas6,Erlin2,Sfrp1,Egln1,Tipin,Atr,Camk1d,Bmp8a,Abhd14b,Mxd4,Irf8,Erf,Nfkbid,Sr…
GO:0031326	regulation of cellular biosynthetic process	166	3549	0.14	0.0005	10090.ENSMUSP00000000122,10090.ENSMUSP00000000312,10090.ENSMUSP00000001092,10090.ENSMUSP00000001185,10090.ENSMUSP00000002320,10090.ENSMUSP00000003527,10090.ENSMUSP00000003912,10090.ENSMUSP00000005292,10090.ENSMUSP00000005507,10090.ENSMUSP00000005705,10090.ENSMUSP00000007559,10090.ENSMUSP00000008733,10090.ENSMUSP00000009877,10090.ENSMUSP00000018482,10090.ENSMUSP00000020308,10090.ENSMUSP00000020323…	Ngfr,Cdh1,Zfp276,Gmcl1,Ppard,Supt5,Calr,Prdx2,Mlxipl,Trim28,Gatad1,Dnajb6,Tfcp2,Tnip1,Ddit4,Avpr1a,Mdm2,Sap30l,Ppm1d,Actn1,Psmc1,Btf3,Fgf10,Samd8,Bcl6,Rrn3,Trip6,Lbh,Cyp1b1,Atp8b1,Irf7,Bach1,Slc40a1,Eif5b,Srp9,Smyd2,Atf3,Lmx1a,Fbn1,Mdk,Jag1,Serp1,Tbx15,Nfkb1,Psip1,Psmc2,Plac8,Cbx3,Ret,Atf7ip,Tada3,Cyfip1,Nox4,Ndufc2,Ccdc101,Ilk,Gas6,Erlin2,Sfrp1,Vps35,Egln1,Tipin,Atr,Camk1d,Tspo,Bmp8a,Abhd14b,Mxd…
GO:0042325	regulation of phosphorylation	82	1466	0.22	0.0005	10090.ENSMUSP00000000122,10090.ENSMUSP00000004050,10090.ENSMUSP00000004673,10090.ENSMUSP00000005218,10090.ENSMUSP00000005292,10090.ENSMUSP00000005507,10090.ENSMUSP00000006424,10090.ENSMUSP00000009425,10090.ENSMUSP00000017153,10090.ENSMUSP00000017488,10090.ENSMUSP00000018482,10090.ENSMUSP00000020308,10090.ENSMUSP00000020702,10090.ENSMUSP00000021077,10090.ENSMUSP00000022246,10090.ENSMUSP00000022699…	Ngfr,Mmd,Ndrg2,Cd44,Prdx2,Mlxipl,Mob1b,Rarres2,Sdc4,Vtn,Tnip1,Ddit4,Igfbp3,Slc9a3r1,Fgf10,Gfra2,Robo1,Prex2,Stk25,Atf3,Dusp12,Dnajc10,Itgav,Fbn1,Dnaja1,Gpnmb,Ret,Tada3,Nox4,Fgf21,Ilk,Gas6,Sfrp1,Ednra,Cops8,Bmp8a,Flt3,Mif,Mfhas1,Bag4,Thbs1,Ogt,Dusp10,Eif4g1,Nek6,Slk,Plxnb2,Rictor,Fn1,Taok1,Igf1,Hexim1,Gnai2,Prkca,Taf7,Fpr2,Fzd5,Ackr3,Gcnt2,Entpd5,Notch2,Id1,Tsc2,Adarb1,Ttn,Enpp1,Ephb2,Podn,Arrb2,G…
GO:0006952	defense response	65	1079	0.25	0.00051	10090.ENSMUSP00000000122,10090.ENSMUSP00000005218,10090.ENSMUSP00000005292,10090.ENSMUSP00000005705,10090.ENSMUSP00000007980,10090.ENSMUSP00000009425,10090.ENSMUSP00000009530,10090.ENSMUSP00000017839,10090.ENSMUSP00000018482,10090.ENSMUSP00000020308,10090.ENSMUSP00000021689,10090.ENSMUSP00000023113,10090.ENSMUSP00000023151,10090.ENSMUSP00000023840,10090.ENSMUSP00000024708,10090.ENSMUSP00000026571…	Ngfr,Cd44,Prdx2,Trim28,Hnrnpa0,Rarres2,Timp1,Rnf135,Tnip1,Ddit4,Evl,Polr3h,Bcl6,Cxcl13,Tnfrsf21,Irf7,Mrc1,Hc,Gsn,Itgav,Mdk,Nfkb1,Tnfrsf1b,Rnf19b,Plac8,Rab27a,C1qc,Camk1d,Irf8,Chst2,Rtp4,Mif,Nfkbid,Mfhas1,Thbs1,Eif4g1,C3ar1,Ackr2,Fn1,Il17rc,Hexim1,Cdc42ep2,Syncrip,Chst1,Fpr2,Cebpb,Ggt5,Notch2,Tnip2,Hist2h2be,Usp14,Kdm6b,Il1rap,Nlrp3,H2-T23,Cdc42ep4,Trim59,Irf1,Ptk2,Tlr5,Rbms3,Mid2,Becn1,Ptprc,Tac1
GO:0009653	anatomical structure morphogenesis	108	2089	0.18	0.00052	10090.ENSMUSP00000000122,10090.ENSMUSP00000000312,10090.ENSMUSP00000001127,10090.ENSMUSP00000004920,10090.ENSMUSP00000005019,10090.ENSMUSP00000005218,10090.ENSMUSP00000005705,10090.ENSMUSP00000008733,10090.ENSMUSP00000009003,10090.ENSMUSP00000014957,10090.ENSMUSP00000017153,10090.ENSMUSP00000017488,10090.ENSMUSP00000020408,10090.ENSMUSP00000021077,10090.ENSMUSP00000021554,10090.ENSMUSP00000021689…	Ngfr,Cdh1,Poldip2,Ulk2,Crabp2,Cd44,Trim28,Dnajb6,Rala,Stc1,Sdc4,Vtn,Mdm2,Slc9a3r1,Actn1,Evl,Aggf1,Fgf10,Bcl6,Robo1,Cyp1b1,Atp8b1,Fam20c,Prex2,Slc40a1,Lmx1a,Nckap1,Itgav,Fbn1,Jag1,Spint1,Serp1,Tbx15,Ret,Cyfip1,Nox4,Ilk,Figf,Angpt2,Gpm6a,Sfrp1,Ednra,Egln1,Bloc1s5,Tgfbi,Erf,Thbs1,Ss18,Gpc1,C1galt1,Alx4,Acd,Mustn1,Mical2,Plxnb2,Stard13,Rbm15,Fn1,Igf1,Insig1,Prkca,Neo1,Nab1,Fzd5,Mdm4,Ackr3,Cebpb,Mfap2…
GO:0009891	positive regulation of biosynthetic process	98	1847	0.19	0.00052	10090.ENSMUSP00000000122,10090.ENSMUSP00000000312,10090.ENSMUSP00000001927,10090.ENSMUSP00000002320,10090.ENSMUSP00000003527,10090.ENSMUSP00000005507,10090.ENSMUSP00000005705,10090.ENSMUSP00000009877,10090.ENSMUSP00000016138,10090.ENSMUSP00000018482,10090.ENSMUSP00000020323,10090.ENSMUSP00000021554,10090.ENSMUSP00000021595,10090.ENSMUSP00000022246,10090.ENSMUSP00000023363,10090.ENSMUSP00000024857…	Ngfr,Cdh1,Ltbp1,Ppard,Supt5,Mlxipl,Trim28,Tfcp2,Fnta,Tnip1,Avpr1a,Actn1,Psmc1,Fgf10,Rrn3,Lbh,Cyp1b1,Irf7,Bach1,Slc40a1,Atf3,Lmx1a,Mdk,Jag1,Serp1,Nfkb1,Psip1,Psmc2,Plac8,Ret,Atf7ip,Tada3,Nox4,Ndufc2,Ilk,Erlin2,Sfrp1,Vps35,Egln1,Rab27a,Atr,Abhd14b,Irf8,Mif,Thbs1,Ogt,Ss18,Alx4,C3ar1,Acd,Wdr43,Mustn1,Mical2,Rbm15,Igf1,Edrf1,Cbfb,Insig1,Mlxip,Taf7,Fpr2,Setd3,Mllt11,Klf13,Fzd5,Nup98,Cebpb,Ash2l,Psmc3,E…
GO:0009968	negative regulation of signal transduction	68	1147	0.24	0.00052	10090.ENSMUSP00000000122,10090.ENSMUSP00000000312,10090.ENSMUSP00000002572,10090.ENSMUSP00000003912,10090.ENSMUSP00000004673,10090.ENSMUSP00000005218,10090.ENSMUSP00000005292,10090.ENSMUSP00000018482,10090.ENSMUSP00000020308,10090.ENSMUSP00000020408,10090.ENSMUSP00000021077,10090.ENSMUSP00000022246,10090.ENSMUSP00000022806,10090.ENSMUSP00000023151,10090.ENSMUSP00000023363,10090.ENSMUSP00000023365…	Ngfr,Cdh1,Slc9a3r2,Calr,Ndrg2,Cd44,Prdx2,Tnip1,Ddit4,Mdm2,Slc9a3r1,Fgf10,Bcl2l2,Bcl6,Rrn3,Bfar,Robo1,Lbh,Prex2,Atf3,Rgs4,Itgav,Fbn1,Chac1,Dnaja1,Rgs12,Ndufc2,Gas6,Sfrp1,Egln1,Mmp3,Arap3,Mif,Nfkbid,Mfhas1,Thbs1,Dusp10,Gpc1,Cmya5,Igf1,Gnai2,Adamts12,Insig1,Uaca,Prkca,Ackr3,Arhgap35,Gpx1,Tspan6,Htra3,Hist2h2be,Tsc2,Otud3,Fam89b,Nlrp3,Enpp1,Ephb2,Podn,Trim59,Arrb2,Irf1,Asxl1,Rbms3,Rab7,Thy1,Slit2,Gst…
GO:0009719	response to endogenous stimulus	74	1289	0.23	0.00059	10090.ENSMUSP00000000122,10090.ENSMUSP00000000312,10090.ENSMUSP00000001713,10090.ENSMUSP00000001927,10090.ENSMUSP00000002320,10090.ENSMUSP00000003912,10090.ENSMUSP00000004232,10090.ENSMUSP00000005218,10090.ENSMUSP00000009530,10090.ENSMUSP00000010807,10090.ENSMUSP00000014957,10090.ENSMUSP00000020308,10090.ENSMUSP00000020323,10090.ENSMUSP00000020408,10090.ENSMUSP00000022246,10090.ENSMUSP00000023737…	Ngfr,Cdh1,Gstt1,Ltbp1,Ppard,Calr,Adh1,Cd44,Timp1,Fads1,Stc1,Ddit4,Avpr1a,Mdm2,Fgf10,Dhh,Cxcl13,Slc2a8,Fbn1,Mdk,Spint1,Crls1,Nfkb1,Dnaja1,Khk,Cyfip1,Nox4,Atp2a1,Fgf21,Sfrp1,Mmp3,Tspo,Bmp8a,Serpina3g,Cldn5,Bag4,Ogt,Igf1,Gnai2,Adamts12,Prkca,Taf7,Fpr2,Cebpb,Gcnt2,Postn,Snrnp70,Thrap3,Atp1a2,Col5a2,Col3a1,Folr2,Id1,Adcy6,Tsc2,Snrpn,Nlrp3,Ptn,Sort1,Enpp1,Sult1a1,Tnc,Arrb2,Irf1,Ptk2,Akt3,Nr1h3,Cfl1,Pde…
GO:0030162	regulation of proteolysis	48	716	0.3	0.00059	10090.ENSMUSP00000000122,10090.ENSMUSP00000000312,10090.ENSMUSP00000005218,10090.ENSMUSP00000008733,10090.ENSMUSP00000008748,10090.ENSMUSP00000009530,10090.ENSMUSP00000017488,10090.ENSMUSP00000017867,10090.ENSMUSP00000018482,10090.ENSMUSP00000020408,10090.ENSMUSP00000021595,10090.ENSMUSP00000023600,10090.ENSMUSP00000028233,10090.ENSMUSP00000028239,10090.ENSMUSP00000028780,10090.ENSMUSP00000028783…	Ngfr,Cdh1,Cd44,Dnajb6,Ubqln4,Timp1,Vtn,Wfdc2,Tnip1,Mdm2,Psmc1,Robo1,Hc,Gsn,Chac1,Spint1,Tnfrsf1b,Rnf19b,Psmc2,Ret,Ctsc,Gas6,Gabarapl2,Edem2,Serpina3g,Thbs1,Ogt,Psme4,Fn1,Igf1,Uaca,Psmc3,Sox7,Gpx1,Usp14,Anapc11,Rybp,Nlrp3,Arrb2,Ptk2,Nr1h3,Col4a3,Cfl1,Furin,Derl2,Dda1,Uchl5,Taf9
GO:0007154	cell communication	182	3984	0.13	0.00061	10090.ENSMUSP00000000122,10090.ENSMUSP00000000543,10090.ENSMUSP00000001927,10090.ENSMUSP00000002320,10090.ENSMUSP00000004673,10090.ENSMUSP00000004920,10090.ENSMUSP00000005218,10090.ENSMUSP00000005255,10090.ENSMUSP00000005507,10090.ENSMUSP00000005705,10090.ENSMUSP00000006424,10090.ENSMUSP00000009003,10090.ENSMUSP00000010807,10090.ENSMUSP00000017153,10090.ENSMUSP00000018482,10090.ENSMUSP00000020308…	Ngfr,Grasp,Ltbp1,Ppard,Ndrg2,Ulk2,Cd44,Wisp1,Mlxipl,Trim28,Mob1b,Rala,Fads1,Sdc4,Tnip1,Ddit4,Avpr1a,Mdm2,Ppm1d,Slc9a3r1,Fgf10,Gfra2,Bcl2l2,Bcl6,Robo1,Dhh,Cxcl13,Agap3,Tnfrsf21,Cyp1b1,Lvrn,Arl3,Tspan17,Prex2,Pde6d,Stk25,Atf3,Rgs4,Mrc1,Slc2a8,Gsn,Nckap1,Dnajc10,Itgav,Fbn1,Jag1,Chac1,Wisp2,Ppm1l,Serp1,Nfkb1,Dnaja1,Tnfrsf1b,Rgs12,Gpnmb,Ret,Cyfip1,Tyrobp,Atp2a1,Lyve1,Fgf21,Ilk,Figf,Gas6,Angpt2,Erlin2,…
GO:0007165	signal transduction	167	3594	0.14	0.00062	10090.ENSMUSP00000000122,10090.ENSMUSP00000000543,10090.ENSMUSP00000001927,10090.ENSMUSP00000002320,10090.ENSMUSP00000004673,10090.ENSMUSP00000004920,10090.ENSMUSP00000005218,10090.ENSMUSP00000005255,10090.ENSMUSP00000005507,10090.ENSMUSP00000005705,10090.ENSMUSP00000006424,10090.ENSMUSP00000009003,10090.ENSMUSP00000017153,10090.ENSMUSP00000018482,10090.ENSMUSP00000020308,10090.ENSMUSP00000020323…	Ngfr,Grasp,Ltbp1,Ppard,Ndrg2,Ulk2,Cd44,Wisp1,Mlxipl,Trim28,Mob1b,Rala,Sdc4,Tnip1,Ddit4,Avpr1a,Mdm2,Slc9a3r1,Fgf10,Gfra2,Bcl2l2,Bcl6,Robo1,Dhh,Cxcl13,Agap3,Tnfrsf21,Cyp1b1,Lvrn,Arl3,Tspan17,Prex2,Pde6d,Stk25,Atf3,Rgs4,Mrc1,Slc2a8,Gsn,Nckap1,Dnajc10,Itgav,Fbn1,Jag1,Chac1,Wisp2,Ppm1l,Serp1,Nfkb1,Dnaja1,Tnfrsf1b,Rgs12,Gpnmb,Ret,Cyfip1,Tyrobp,Atp2a1,Lyve1,Fgf21,Ilk,Figf,Gas6,Angpt2,Erlin2,Sfrp1,Ednra,…
GO:0033993	response to lipid	53	825	0.28	0.00064	10090.ENSMUSP00000000122,10090.ENSMUSP00000002320,10090.ENSMUSP00000003017,10090.ENSMUSP00000003912,10090.ENSMUSP00000004232,10090.ENSMUSP00000005292,10090.ENSMUSP00000007980,10090.ENSMUSP00000008684,10090.ENSMUSP00000010807,10090.ENSMUSP00000014957,10090.ENSMUSP00000018482,10090.ENSMUSP00000020308,10090.ENSMUSP00000020323,10090.ENSMUSP00000020408,10090.ENSMUSP00000022246,10090.ENSMUSP00000023737…	Ngfr,Ppard,Tbxas1,Calr,Adh1,Prdx2,Hnrnpa0,Mgst1,Fads1,Stc1,Tnip1,Ddit4,Avpr1a,Mdm2,Fgf10,Dhh,Cxcl13,Tnfrsf21,Mrc1,Mdk,Crls1,Nfkb1,Dnaja1,Tnfrsf1b,Hmgcl,Ret,Sfrp1,Ednra,Tspo,Irf8,Ogt,Dusp10,Insig1,Prkca,Taf7,Cebpb,Postn,Snrnp70,Thrap3,Atp1a2,Tnip2,Adcy6,Nlrp3,Ptn,Sult1a1,Tnc,Asxl1,Nr1h3,Pde4d,Srr,Gstp1,Rnf4,Tac1
GO:0044248	cellular catabolic process	75	1321	0.22	0.00071	10090.ENSMUSP00000002320,10090.ENSMUSP00000002735,10090.ENSMUSP00000004232,10090.ENSMUSP00000004920,10090.ENSMUSP00000005218,10090.ENSMUSP00000005292,10090.ENSMUSP00000008748,10090.ENSMUSP00000014913,10090.ENSMUSP00000016696,10090.ENSMUSP00000020022,10090.ENSMUSP00000020408,10090.ENSMUSP00000021197,10090.ENSMUSP00000021595,10090.ENSMUSP00000023088,10090.ENSMUSP00000023365,10090.ENSMUSP00000024123…	Ppard,Clpp,Adh1,Ulk2,Cd44,Prdx2,Ubqln4,Psmb1,Foxred2,Smpdl3a,Mdm2,Blmh,Psmc1,Naga,Bfar,Agap3,Cyp1b1,Lvrn,Wdr45b,Echs1,Gsta3,Psmb7,Dnajc10,Chac1,Usp1,Psmc2,Khk,Srd5a3,Nudt9,Usp18,Bcat1,Ctsc,Erlin2,Ddhd2,Gabarapl2,Vps11,Fbxo2,Edc4,Edem2,Smg7,Psmd7,Psme4,Gpc1,Plekhm1,Aox3,Nhlrc1,Adamts12,Fbxo10,Sec61b,Psmc3,Ggt5,Ubap1,Acot7,Thrap3,Gpx1,Gpx3,Hspa1a,Usp14,Zhx2,Wipi1,Itpa,Enpp1,Usp36,Arrb2,Rab7,Bco2,Pd…
GO:0070372	regulation of ERK1 and ERK2 cascade	26	290	0.42	0.00073	10090.ENSMUSP00000004673,10090.ENSMUSP00000005218,10090.ENSMUSP00000018482,10090.ENSMUSP00000021077,10090.ENSMUSP00000022246,10090.ENSMUSP00000027941,10090.ENSMUSP00000031840,10090.ENSMUSP00000032781,10090.ENSMUSP00000033099,10090.ENSMUSP00000033828,10090.ENSMUSP00000034029,10090.ENSMUSP00000041149,10090.ENSMUSP00000044135,10090.ENSMUSP00000045838,10090.ENSMUSP00000054499,10090.ENSMUSP00000056668…	Ndrg2,Cd44,Tnip1,Slc9a3r1,Fgf10,Atf3,Gpnmb,Nox4,Fgf21,Gas6,Ednra,Mif,Mfhas1,Dusp10,Fn1,Igf1,Gnai2,Prkca,Fpr2,Ackr3,Gcnt2,Notch2,Ephb2,Arrb2,Gstp1,Nelfe
GO:0033554	cellular response to stress	77	1370	0.22	0.00075	10090.ENSMUSP00000000122,10090.ENSMUSP00000002320,10090.ENSMUSP00000003912,10090.ENSMUSP00000005292,10090.ENSMUSP00000005705,10090.ENSMUSP00000008684,10090.ENSMUSP00000010807,10090.ENSMUSP00000014957,10090.ENSMUSP00000016696,10090.ENSMUSP00000020308,10090.ENSMUSP00000020323,10090.ENSMUSP00000020408,10090.ENSMUSP00000020449,10090.ENSMUSP00000020835,10090.ENSMUSP00000021595,10090.ENSMUSP00000022806…	Ngfr,Ppard,Calr,Prdx2,Trim28,Mgst1,Fads1,Stc1,Foxred2,Ddit4,Avpr1a,Mdm2,Helb,Ppm1d,Psmc1,Bcl2l2,Bcl6,Agap3,Cyp1b1,Bach1,Ercc5,Stk25,Ube2t,Atf3,Dnajc10,Chac1,Serp1,Dnaja1,Usp1,Tnfrsf1b,Exo5,Psmc2,Chchd6,Atp2a1,Fgf21,Gas6,Erlin2,Sfrp1,Gabarapl2,Tipin,Atr,Uba5,Tspo,Fbxo2,Mif,Edem2,Thbs1,Psme4,Acd,Nek6,Slk,Taok1,Nrep,Swsap1,Insig1,Uaca,Sec61b,Mdm4,Cebpb,Ash2l,Psmc3,Pdia4,Gpx1,Hspa1a,Kdm6b,Ptn,Tnc,Ptk…
GO:0002683	negative regulation of immune system process	33	421	0.36	0.00076	10090.ENSMUSP00000005218,10090.ENSMUSP00000005292,10090.ENSMUSP00000017153,10090.ENSMUSP00000023151,10090.ENSMUSP00000024708,10090.ENSMUSP00000028233,10090.ENSMUSP00000028633,10090.ENSMUSP00000031840,10090.ENSMUSP00000033952,10090.ENSMUSP00000036747,10090.ENSMUSP00000039041,10090.ENSMUSP00000041149,10090.ENSMUSP00000042317,10090.ENSMUSP00000044135,10090.ENSMUSP00000044903,10090.ENSMUSP00000045838…	Cd44,Prdx2,Sdc4,Bcl6,Tnfrsf21,Hc,Fbn1,Gpnmb,Sfrp1,C1qc,Flt3,Mif,Nfkbid,Mfhas1,Thbs1,Dusp10,Rbm15,Igf1,Cbfb,Klf13,Cebpb,Gpx1,Tspan6,Col3a1,H2-T23,Arrb2,Irf1,Nr1h3,Tsc22d3,Thy1,Foxp3,Slit2,Ptprc
GO:0014910	regulation of smooth muscle cell migration	13	85	0.65	0.00076	10090.ENSMUSP00000002320,10090.ENSMUSP00000017488,10090.ENSMUSP00000020408,10090.ENSMUSP00000020702,10090.ENSMUSP00000024894,10090.ENSMUSP00000032781,10090.ENSMUSP00000033182,10090.ENSMUSP00000041149,10090.ENSMUSP00000056668,10090.ENSMUSP00000072773,10090.ENSMUSP00000099529,10090.ENSMUSP00000105663,10090.ENSMUSP00000127615	Ppard,Vtn,Mdm2,Igfbp3,Cyp1b1,Nox4,Ilk,Mif,Igf1,Postn,Sema6d,Ptk2,Slit2
GO:0048584	positive regulation of response to stimulus	100	1922	0.19	0.00082	10090.ENSMUSP00000000122,10090.ENSMUSP00000001046,10090.ENSMUSP00000002320,10090.ENSMUSP00000003912,10090.ENSMUSP00000005218,10090.ENSMUSP00000005292,10090.ENSMUSP00000005705,10090.ENSMUSP00000009425,10090.ENSMUSP00000018482,10090.ENSMUSP00000020702,10090.ENSMUSP00000021077,10090.ENSMUSP00000022246,10090.ENSMUSP00000023600,10090.ENSMUSP00000023840,10090.ENSMUSP00000024119,10090.ENSMUSP00000024708…	Ngfr,S100a4,Ppard,Calr,Cd44,Prdx2,Trim28,Rarres2,Tnip1,Igfbp3,Slc9a3r1,Fgf10,Robo1,Cxcl13,Trip6,Tnfrsf21,Cyp1b1,Irf7,Stk25,Atf3,Lmx1a,Hc,Gsn,Itgav,Jag1,Nfkb1,Gpnmb,Ret,Cyfip1,Ctsc,Nox4,Fgf21,Ilk,Figf,Gas6,Tnfsf13b,Sfrp1,Ednra,Vps35,Mmp3,Atr,Akap12,Cops8,C1qc,Camk1d,Ypel3,Bmp8a,Mif,Edem2,Sct,Nfkbid,Mfhas1,Bag4,Thbs1,C3ar1,Rictor,Fn1,Il17rc,Taok1,Igf1,Hexim1,Gnai2,She,Prkca,Neo1,Adam10,C2cd2l,Fpr2,…
GO:0051094	positive regulation of developmental process	79	1423	0.21	0.00084	10090.ENSMUSP00000000122,10090.ENSMUSP00000002320,10090.ENSMUSP00000003912,10090.ENSMUSP00000004050,10090.ENSMUSP00000005019,10090.ENSMUSP00000005255,10090.ENSMUSP00000009425,10090.ENSMUSP00000020702,10090.ENSMUSP00000022189,10090.ENSMUSP00000022246,10090.ENSMUSP00000023151,10090.ENSMUSP00000023363,10090.ENSMUSP00000023600,10090.ENSMUSP00000024857,10090.ENSMUSP00000024894,10090.ENSMUSP00000026972…	Ngfr,Ppard,Calr,Mmd,Crabp2,Wisp1,Rarres2,Igfbp3,Aggf1,Fgf10,Bcl6,Rrn3,Robo1,Lbh,Cyp1b1,Fam20c,Stk25,Lmx1a,Hc,Jag1,Spint1,Serp1,Tnfrsf1b,Ret,Cyfip1,Ilk,Figf,Gas6,Angpt2,Tnfsf13b,Sfrp1,Ddhd2,Ednra,Vps35,Phldb1,Bloc1s5,Camk1d,Tspo,Ypel3,Flt3,Asb4,Mif,Cldn5,Nfkbid,Srrt,Thbs1,Dusp10,Gpc1,Eif4g1,C3ar1,Mustn1,Plxnb2,Fn1,Igf1,Cbfb,Prkca,Adam12,Setd3,Cebpb,Gcnt2,Arhgap35,Il15ra,Notch2,Il1rap,Tsc2,Slitrk1,…
GO:0051252	regulation of RNA metabolic process	149	3152	0.14	0.00085	10090.ENSMUSP00000000122,10090.ENSMUSP00000000312,10090.ENSMUSP00000001092,10090.ENSMUSP00000001185,10090.ENSMUSP00000002320,10090.ENSMUSP00000003527,10090.ENSMUSP00000003912,10090.ENSMUSP00000005292,10090.ENSMUSP00000005507,10090.ENSMUSP00000005705,10090.ENSMUSP00000007559,10090.ENSMUSP00000007980,10090.ENSMUSP00000008733,10090.ENSMUSP00000009877,10090.ENSMUSP00000018482,10090.ENSMUSP00000020408…	Ngfr,Cdh1,Zfp276,Gmcl1,Ppard,Supt5,Calr,Prdx2,Mlxipl,Trim28,Gatad1,Hnrnpa0,Dnajb6,Tfcp2,Tnip1,Mdm2,Sap30l,Ppm1d,Actn1,Psmc1,Btf3,Fgf10,Bcl6,Rrn3,Trip6,Lbh,Cyp1b1,Atp8b1,Irf7,Bach1,Slc40a1,Smyd2,Atf3,Lmx1a,Fbn1,Mdk,Jag1,Tbx15,Nfkb1,Psip1,Tnfrsf1b,Psmc2,Plac8,Tra2a,Cbx3,Ret,Atf7ip,Tada3,Ccdc101,Ilk,Gas6,Erlin2,Sfrp1,Egln1,Camk1d,Bmp8a,Abhd14b,Mxd4,Rbm42,Irf8,Smg7,Erf,Nfkbid,Srrt,Kmt2c,Bag4,Ogt,Mter…
GO:0031399	regulation of protein modification process	92	1733	0.2	0.00087	10090.ENSMUSP00000000122,10090.ENSMUSP00000004050,10090.ENSMUSP00000004673,10090.ENSMUSP00000005218,10090.ENSMUSP00000005292,10090.ENSMUSP00000005507,10090.ENSMUSP00000006424,10090.ENSMUSP00000009425,10090.ENSMUSP00000016138,10090.ENSMUSP00000017153,10090.ENSMUSP00000017488,10090.ENSMUSP00000018482,10090.ENSMUSP00000020308,10090.ENSMUSP00000020702,10090.ENSMUSP00000021077,10090.ENSMUSP00000022246…	Ngfr,Mmd,Ndrg2,Cd44,Prdx2,Mlxipl,Mob1b,Rarres2,Fnta,Sdc4,Vtn,Tnip1,Ddit4,Igfbp3,Slc9a3r1,Fgf10,Gfra2,Bcl6,Robo1,Prex2,Stk25,Atf3,Dnajc10,Itgav,Fbn1,Dnaja1,Ppp1r35,Gpnmb,Ret,Tada3,Nox4,Fgf21,Ilk,Gas6,Sfrp1,Ednra,Cops8,Tspo,Fbxo2,Bmp8a,Flt3,Mif,Mfhas1,Bag4,Thbs1,Ogt,Dusp10,Eif4g1,Nek6,Slk,Cmya5,Plxnb2,Rictor,Fn1,Nhlrc1,Taok1,Igf1,Hexim1,Gnai2,Prkca,Taf7,Fpr2,Fzd5,Ackr3,Gcnt2,Ppp4r1,Notch2,Ppp1r10,P…
GO:0031328	positive regulation of cellular biosynthetic process	95	1807	0.19	0.0009	10090.ENSMUSP00000000122,10090.ENSMUSP00000000312,10090.ENSMUSP00000002320,10090.ENSMUSP00000003527,10090.ENSMUSP00000005507,10090.ENSMUSP00000005705,10090.ENSMUSP00000009877,10090.ENSMUSP00000018482,10090.ENSMUSP00000020323,10090.ENSMUSP00000021554,10090.ENSMUSP00000021595,10090.ENSMUSP00000022246,10090.ENSMUSP00000023363,10090.ENSMUSP00000024857,10090.ENSMUSP00000024894,10090.ENSMUSP00000026571…	Ngfr,Cdh1,Ppard,Supt5,Mlxipl,Trim28,Tfcp2,Tnip1,Avpr1a,Actn1,Psmc1,Fgf10,Rrn3,Lbh,Cyp1b1,Irf7,Bach1,Slc40a1,Atf3,Lmx1a,Mdk,Jag1,Serp1,Nfkb1,Psip1,Psmc2,Plac8,Ret,Atf7ip,Tada3,Nox4,Ndufc2,Ilk,Erlin2,Sfrp1,Vps35,Egln1,Atr,Abhd14b,Irf8,Mif,Thbs1,Ogt,Ss18,Alx4,C3ar1,Acd,Wdr43,Mustn1,Mical2,Rbm15,Igf1,Edrf1,Cbfb,Insig1,Mlxip,Taf7,Fpr2,Setd3,Mllt11,Klf13,Fzd5,Nup98,Cebpb,Ash2l,Psmc3,Entpd5,Sox7,Thrap3,…
GO:0044249	cellular biosynthetic process	165	3571	0.13	0.0009	10090.ENSMUSP00000001092,10090.ENSMUSP00000002320,10090.ENSMUSP00000003017,10090.ENSMUSP00000003527,10090.ENSMUSP00000004232,10090.ENSMUSP00000004554,10090.ENSMUSP00000005507,10090.ENSMUSP00000005705,10090.ENSMUSP00000006557,10090.ENSMUSP00000009877,10090.ENSMUSP00000010807,10090.ENSMUSP00000014698,10090.ENSMUSP00000018482,10090.ENSMUSP00000020022,10090.ENSMUSP00000020449,10090.ENSMUSP00000020826…	Zfp276,Ppard,Tbxas1,Supt5,Adh1,Rps5,Mlxipl,Trim28,Elovl1,Tfcp2,Fads1,Dguok,Tnip1,Smpdl3a,Helb,Sap30l,Rrm2,Fdxr,Btf3,Samd8,Galnt15,Mrpl57,Eif3h,Polr3h,Bcl6,Rrn3,Trip6,Lbh,Cyp1b1,Wdr45b,Irf7,Bach1,Eif5b,Cyp27a1,Smyd2,Atf3,Lmx1a,Cers6,Crls1,Acss2,Serp1,Tbx15,Nfkb1,Psip1,Hmgcl,Cmpk1,Khk,Srd5a3,Nudt9,Rpl6,Cbx3,Atf7ip,Bcat1,Tada3,Cmas,Ccdc101,Tipin,Alg5,Galnt11,Mxd4,Irf8,Mif,Smg7,Erf,Rpl22l1,Srrt,Dph5,…
GO:0008285	negative regulation of cell population proliferation	44	648	0.3	0.00092	10090.ENSMUSP00000000122,10090.ENSMUSP00000000312,10090.ENSMUSP00000002320,10090.ENSMUSP00000004673,10090.ENSMUSP00000005218,10090.ENSMUSP00000017153,10090.ENSMUSP00000020702,10090.ENSMUSP00000021077,10090.ENSMUSP00000022246,10090.ENSMUSP00000023151,10090.ENSMUSP00000023600,10090.ENSMUSP00000023958,10090.ENSMUSP00000024708,10090.ENSMUSP00000024894,10090.ENSMUSP00000027897,10090.ENSMUSP00000028783…	Ngfr,Cdh1,Ppard,Ndrg2,Cd44,Sdc4,Igfbp3,Slc9a3r1,Fgf10,Bcl6,Robo1,Leprel2,Tnfrsf21,Cyp1b1,Smyd2,Spint1,Wisp2,Gpnmb,Nox4,Ilk,Sfrp1,Cops8,Tspo,Fbxo2,Flt3,Thbs1,Dusp10,Igf1,Prkca,Klf13,Fzd5,Cebpb,Sox7,Hspa1a,Tsc2,Adarb1,Ptn,Podn,Irf1,Rnf10,Foxp3,Becn1,Slit2,Gstp1
GO:0035239	tube morphogenesis	46	690	0.29	0.00092	10090.ENSMUSP00000000312,10090.ENSMUSP00000005218,10090.ENSMUSP00000009003,10090.ENSMUSP00000017153,10090.ENSMUSP00000022189,10090.ENSMUSP00000022246,10090.ENSMUSP00000023600,10090.ENSMUSP00000024894,10090.ENSMUSP00000028386,10090.ENSMUSP00000028499,10090.ENSMUSP00000028735,10090.ENSMUSP00000028783,10090.ENSMUSP00000032201,10090.ENSMUSP00000033182,10090.ENSMUSP00000033751,10090.ENSMUSP00000033846…	Cdh1,Cd44,Rala,Sdc4,Aggf1,Fgf10,Robo1,Cyp1b1,Nckap1,Itgav,Jag1,Spint1,Ret,Ilk,Figf,Angpt2,Sfrp1,Ednra,Tgfbi,Thbs1,C1galt1,Mical2,Plxnb2,Stard13,Rbm15,Fn1,Igf1,Prkca,Fzd5,Ackr3,Arhgap35,Notch2,Gpx1,Col3a1,Tsc2,Col18a1,Ephb2,Tnc,Ptk2,Brpf1,Thy1,Cfl1,Lmo4,Becn1,Wars,Slit2
GO:0002237	response to molecule of bacterial origin	27	315	0.4	0.00097	10090.ENSMUSP00000000122,10090.ENSMUSP00000002320,10090.ENSMUSP00000005292,10090.ENSMUSP00000007980,10090.ENSMUSP00000008684,10090.ENSMUSP00000018482,10090.ENSMUSP00000022246,10090.ENSMUSP00000023840,10090.ENSMUSP00000024708,10090.ENSMUSP00000028045,10090.ENSMUSP00000028499,10090.ENSMUSP00000029812,10090.ENSMUSP00000030336,10090.ENSMUSP00000034029,10090.ENSMUSP00000037039,10090.ENSMUSP00000040245…	Ngfr,Ppard,Prdx2,Hnrnpa0,Mgst1,Tnip1,Fgf10,Cxcl13,Tnfrsf21,Mrc1,Itgav,Nfkb1,Tnfrsf1b,Ednra,Tspo,Irf8,Ogt,Dusp10,Fzd5,Cebpb,Tnip2,Nlrp3,Nr1h3,Pde4d,Srr,Gstp1,Tac1
GO:0010648	negative regulation of cell communication	72	1269	0.22	0.00097	10090.ENSMUSP00000000122,10090.ENSMUSP00000000312,10090.ENSMUSP00000002572,10090.ENSMUSP00000003912,10090.ENSMUSP00000004673,10090.ENSMUSP00000005218,10090.ENSMUSP00000005292,10090.ENSMUSP00000018482,10090.ENSMUSP00000020308,10090.ENSMUSP00000020323,10090.ENSMUSP00000020408,10090.ENSMUSP00000020702,10090.ENSMUSP00000021077,10090.ENSMUSP00000022246,10090.ENSMUSP00000022806,10090.ENSMUSP00000023151…	Ngfr,Cdh1,Slc9a3r2,Calr,Ndrg2,Cd44,Prdx2,Tnip1,Ddit4,Avpr1a,Mdm2,Igfbp3,Slc9a3r1,Fgf10,Bcl2l2,Bcl6,Rrn3,Bfar,Robo1,Lbh,Prex2,Atf3,Rgs4,Itgav,Fbn1,Chac1,Dnaja1,Rgs12,Ndufc2,Gas6,Sfrp1,Egln1,Mmp3,Arap3,Bmp8a,Mif,Nfkbid,Mfhas1,Gria1,Thbs1,Dusp10,Gpc1,Cmya5,Igf1,Gnai2,Adamts12,Insig1,Uaca,Prkca,Ackr3,Arhgap35,Gpx1,Tspan6,Htra3,Hist2h2be,Tsc2,Otud3,Fam89b,Nlrp3,Enpp1,Ephb2,Podn,Trim59,Arrb2,Irf1,Asxl1…
GO:0071295	cellular response to vitamin	7	21	0.99	0.00097	10090.ENSMUSP00000020408,10090.ENSMUSP00000033828,10090.ENSMUSP00000033952,10090.ENSMUSP00000072773,10090.ENSMUSP00000091692,10090.ENSMUSP00000099073,10090.ENSMUSP00000102995	Mdm2,Gas6,Sfrp1,Postn,Folr2,Ptn,Tnc
GO:0006790	sulfur compound metabolic process	24	262	0.43	0.001	10090.ENSMUSP00000001713,10090.ENSMUSP00000008684,10090.ENSMUSP00000021197,10090.ENSMUSP00000027067,10090.ENSMUSP00000028780,10090.ENSMUSP00000029135,10090.ENSMUSP00000030432,10090.ENSMUSP00000032781,10090.ENSMUSP00000035614,10090.ENSMUSP00000040775,10090.ENSMUSP00000043308,10090.ENSMUSP00000046324,10090.ENSMUSP00000049823,10090.ENSMUSP00000051163,10090.ENSMUSP00000064246,10090.ENSMUSP00000072074…	Gstt1,Mgst1,Blmh,Gsta3,Chac1,Acss2,Hmgcl,Nox4,Tpst1,Chst2,Glyat,Gstt2,Iba57,Mical2,Chst1,Ggt5,Acot7,Suclg2,Gpx1,Gpx3,Enpp1,Sult1a1,Spock2,Gstp1
GO:0023057	negative regulation of signaling	72	1271	0.22	0.001	10090.ENSMUSP00000000122,10090.ENSMUSP00000000312,10090.ENSMUSP00000002572,10090.ENSMUSP00000003912,10090.ENSMUSP00000004673,10090.ENSMUSP00000005218,10090.ENSMUSP00000005292,10090.ENSMUSP00000018482,10090.ENSMUSP00000020308,10090.ENSMUSP00000020323,10090.ENSMUSP00000020408,10090.ENSMUSP00000020702,10090.ENSMUSP00000021077,10090.ENSMUSP00000022246,10090.ENSMUSP00000022806,10090.ENSMUSP00000023151…	Ngfr,Cdh1,Slc9a3r2,Calr,Ndrg2,Cd44,Prdx2,Tnip1,Ddit4,Avpr1a,Mdm2,Igfbp3,Slc9a3r1,Fgf10,Bcl2l2,Bcl6,Rrn3,Bfar,Robo1,Lbh,Prex2,Atf3,Rgs4,Itgav,Fbn1,Chac1,Dnaja1,Rgs12,Ndufc2,Gas6,Sfrp1,Egln1,Mmp3,Arap3,Bmp8a,Mif,Nfkbid,Mfhas1,Gria1,Thbs1,Dusp10,Gpc1,Cmya5,Igf1,Gnai2,Adamts12,Insig1,Uaca,Prkca,Ackr3,Arhgap35,Gpx1,Tspan6,Htra3,Hist2h2be,Tsc2,Otud3,Fam89b,Nlrp3,Enpp1,Ephb2,Podn,Trim59,Arrb2,Irf1,Asxl1…
GO:0009636	response to toxic substance	35	471	0.34	0.0011	10090.ENSMUSP00000001713,10090.ENSMUSP00000003017,10090.ENSMUSP00000003569,10090.ENSMUSP00000004232,10090.ENSMUSP00000005292,10090.ENSMUSP00000008684,10090.ENSMUSP00000020408,10090.ENSMUSP00000021197,10090.ENSMUSP00000021938,10090.ENSMUSP00000022282,10090.ENSMUSP00000022317,10090.ENSMUSP00000024894,10090.ENSMUSP00000027067,10090.ENSMUSP00000027498,10090.ENSMUSP00000028239,10090.ENSMUSP00000029812…	Gstt1,Tbxas1,Inmt,Adh1,Prdx2,Mgst1,Mdm2,Blmh,Aaed1,Gpx8,Fam213a,Cyp1b1,Gsta3,Stk25,Gsn,Nfkb1,Sepw1,Cldn5,Glyat,Gria1,Gstt2,Chrnb1,Igf1,Ubiad1,Prkca,Gpx1,Gpx3,Atp1a2,Kdm6b,Tnc,Gjc2,Cfl1,Becn1,Gstp1,Lig1
GO:0030433	ubiquitin-dependent ERAD pathway	11	64	0.71	0.0011	10090.ENSMUSP00000016696,10090.ENSMUSP00000021595,10090.ENSMUSP00000028392,10090.ENSMUSP00000030769,10090.ENSMUSP00000033873,10090.ENSMUSP00000037377,10090.ENSMUSP00000041202,10090.ENSMUSP00000067681,10090.ENSMUSP00000071054,10090.ENSMUSP00000117052,10090.ENSMUSP00000121182	Foxred2,Psmc1,Dnajc10,Psmc2,Erlin2,Fbxo2,Edem2,Sec61b,Psmc3,Derl2,Faf2
GO:0048646	anatomical structure formation involved in morphogenesis	55	890	0.26	0.0011	10090.ENSMUSP00000000312,10090.ENSMUSP00000005218,10090.ENSMUSP00000009003,10090.ENSMUSP00000017153,10090.ENSMUSP00000017488,10090.ENSMUSP00000021554,10090.ENSMUSP00000022189,10090.ENSMUSP00000022246,10090.ENSMUSP00000023151,10090.ENSMUSP00000023600,10090.ENSMUSP00000024894,10090.ENSMUSP00000025482,10090.ENSMUSP00000026972,10090.ENSMUSP00000027137,10090.ENSMUSP00000028386,10090.ENSMUSP00000028499…	Cdh1,Cd44,Rala,Sdc4,Vtn,Actn1,Aggf1,Fgf10,Bcl6,Robo1,Cyp1b1,Atp8b1,Fam20c,Slc40a1,Nckap1,Itgav,Spint1,Ret,Ilk,Figf,Angpt2,Sfrp1,Ednra,Egln1,Tgfbi,Thbs1,Gpc1,C1galt1,Plxnb2,Rbm15,Fn1,Prkca,Neo1,Fzd5,Ackr3,Mfap2,Arhgap35,Sox7,Notch2,Gpx1,Kdm6b,Tsc2,Ttn,Col18a1,Ephb2,Ptk2,Brpf1,Thy1,Cfl1,Lmo4,Becn1,Wars,Pou2f1,Zfp219,Slit2
GO:0050920	regulation of chemotaxis	20	195	0.48	0.0011	10090.ENSMUSP00000003912,10090.ENSMUSP00000009425,10090.ENSMUSP00000022246,10090.ENSMUSP00000023600,10090.ENSMUSP00000023840,10090.ENSMUSP00000028233,10090.ENSMUSP00000033751,10090.ENSMUSP00000033828,10090.ENSMUSP00000033846,10090.ENSMUSP00000034029,10090.ENSMUSP00000037028,10090.ENSMUSP00000041149,10090.ENSMUSP00000044903,10090.ENSMUSP00000048092,10090.ENSMUSP00000054499,10090.ENSMUSP00000062392…	Calr,Rarres2,Fgf10,Robo1,Cxcl13,Hc,Figf,Gas6,Angpt2,Ednra,Camk1d,Mif,Thbs1,C3ar1,Fn1,Prkca,Adam10,Fpr2,Usp14,Slit2
GO:0030198	extracellular matrix organization	19	180	0.49	0.0012	10090.ENSMUSP00000008733,10090.ENSMUSP00000015138,10090.ENSMUSP00000017488,10090.ENSMUSP00000024894,10090.ENSMUSP00000028783,10090.ENSMUSP00000032749,10090.ENSMUSP00000033828,10090.ENSMUSP00000037719,10090.ENSMUSP00000054499,10090.ENSMUSP00000065278,10090.ENSMUSP00000072773,10090.ENSMUSP00000083620,10090.ENSMUSP00000085192,10090.ENSMUSP00000101049,10090.ENSMUSP00000105663,10090.ENSMUSP00000109084…	Dnajb6,Eln,Vtn,Cyp1b1,Spint1,Vps33b,Gas6,Tgfbi,Fn1,Leprel4,Postn,Col5a2,Col3a1,Col18a1,Ptk2,Col4a3,Spock2,Mpv17,Apbb2
GO:0031400	negative regulation of protein modification process	41	595	0.31	0.0012	10090.ENSMUSP00000004673,10090.ENSMUSP00000005507,10090.ENSMUSP00000018482,10090.ENSMUSP00000020308,10090.ENSMUSP00000020702,10090.ENSMUSP00000021077,10090.ENSMUSP00000022699,10090.ENSMUSP00000027056,10090.ENSMUSP00000027941,10090.ENSMUSP00000028392,10090.ENSMUSP00000030118,10090.ENSMUSP00000031739,10090.ENSMUSP00000033182,10090.ENSMUSP00000033952,10090.ENSMUSP00000037039,10090.ENSMUSP00000044135…	Ndrg2,Mlxipl,Tnip1,Ddit4,Igfbp3,Slc9a3r1,Gfra2,Prex2,Atf3,Dnajc10,Dnaja1,Ppp1r35,Ilk,Sfrp1,Tspo,Mfhas1,Ogt,Dusp10,Eif4g1,Cmya5,Igf1,Hexim1,Gnai2,Prkca,Taf7,Ppp1r10,Tsc2,Adarb1,Enpp1,Ephb2,Podn,Arrb2,Irf1,Thy1,Foxp3,Pde4d,Wars,Slit2,Cdkn1c,Gstp1,Ptprc
GO:0050727	regulation of inflammatory response	26	301	0.41	0.0012	10090.ENSMUSP00000002320,10090.ENSMUSP00000005218,10090.ENSMUSP00000018482,10090.ENSMUSP00000023151,10090.ENSMUSP00000029812,10090.ENSMUSP00000030336,10090.ENSMUSP00000032198,10090.ENSMUSP00000032882,10090.ENSMUSP00000034029,10090.ENSMUSP00000034131,10090.ENSMUSP00000041149,10090.ENSMUSP00000044135,10090.ENSMUSP00000045838,10090.ENSMUSP00000051809,10090.ENSMUSP00000055343,10090.ENSMUSP00000057796…	Ppard,Cd44,Tnip1,Bcl6,Nfkb1,Tnfrsf1b,Usp18,Ndufc2,Ednra,Vps35,Mif,Mfhas1,Dusp10,Rictor,Il17rc,Adamts12,Uaca,Prkca,Gpx1,Nlrp3,Cd47,Nr1h3,Foxp3,Slit2,Gstp1,Tac1
GO:0098754	detoxification	13	91	0.62	0.0013	10090.ENSMUSP00000001713,10090.ENSMUSP00000005292,10090.ENSMUSP00000008684,10090.ENSMUSP00000021938,10090.ENSMUSP00000022282,10090.ENSMUSP00000022317,10090.ENSMUSP00000027067,10090.ENSMUSP00000038943,10090.ENSMUSP00000046324,10090.ENSMUSP00000058502,10090.ENSMUSP00000081010,10090.ENSMUSP00000081011,10090.ENSMUSP00000129565	Gstt1,Prdx2,Mgst1,Aaed1,Gpx8,Fam213a,Gsta3,Sepw1,Gstt2,Ubiad1,Gpx1,Gpx3,Gstp1
GO:0098869	cellular oxidant detoxification	12	79	0.65	0.0015	10090.ENSMUSP00000001713,10090.ENSMUSP00000005292,10090.ENSMUSP00000008684,10090.ENSMUSP00000021938,10090.ENSMUSP00000022282,10090.ENSMUSP00000022317,10090.ENSMUSP00000038943,10090.ENSMUSP00000046324,10090.ENSMUSP00000058502,10090.ENSMUSP00000081010,10090.ENSMUSP00000081011,10090.ENSMUSP00000129565	Gstt1,Prdx2,Mgst1,Aaed1,Gpx8,Fam213a,Sepw1,Gstt2,Ubiad1,Gpx1,Gpx3,Gstp1
GO:0120035	regulation of plasma membrane bounded cell projection organization	46	712	0.28	0.0017	10090.ENSMUSP00000000122,10090.ENSMUSP00000004920,10090.ENSMUSP00000005019,10090.ENSMUSP00000005218,10090.ENSMUSP00000009003,10090.ENSMUSP00000014698,10090.ENSMUSP00000020408,10090.ENSMUSP00000021689,10090.ENSMUSP00000023363,10090.ENSMUSP00000023600,10090.ENSMUSP00000025482,10090.ENSMUSP00000027498,10090.ENSMUSP00000028386,10090.ENSMUSP00000032201,10090.ENSMUSP00000032629,10090.ENSMUSP00000033182…	Ngfr,Ulk2,Crabp2,Cd44,Rala,Dguok,Mdm2,Evl,Rrn3,Robo1,Atp8b1,Stk25,Nckap1,Ret,Cyfip1,Ilk,Gpm6a,Sfrp1,Vps35,Camk1d,Mif,Plekhm1,Plxnb2,Fn1,Cdc42ep2,Neo1,Arhgap35,Map2,Il15ra,Homer1,Dennd5a,Id1,Il1rap,Adcy6,Tsc2,Slitrk1,Ptn,Ephb2,Cdc42ep4,Ptk2,Fam98a,Odf2,Thy1,Cfl1,Ift20,Slit2
GO:0032102	negative regulation of response to external stimulus	26	310	0.39	0.0018	10090.ENSMUSP00000002320,10090.ENSMUSP00000005218,10090.ENSMUSP00000005292,10090.ENSMUSP00000023600,10090.ENSMUSP00000023840,10090.ENSMUSP00000028233,10090.ENSMUSP00000029812,10090.ENSMUSP00000030336,10090.ENSMUSP00000033846,10090.ENSMUSP00000034131,10090.ENSMUSP00000041149,10090.ENSMUSP00000044135,10090.ENSMUSP00000044903,10090.ENSMUSP00000045838,10090.ENSMUSP00000062047,10090.ENSMUSP00000063656…	Ppard,Cd44,Prdx2,Robo1,Cxcl13,Hc,Nfkb1,Tnfrsf1b,Angpt2,Vps35,Mif,Mfhas1,Thbs1,Dusp10,Uaca,Neo1,Gpx1,Tspan6,Adamts18,Nlrp3,H2-T23,Arrb2,Nr1h3,Foxp3,Slit2,Gstp1
GO:1903362	regulation of cellular protein catabolic process	22	239	0.43	0.0019	10090.ENSMUSP00000008748,10090.ENSMUSP00000020408,10090.ENSMUSP00000021595,10090.ENSMUSP00000030584,10090.ENSMUSP00000030769,10090.ENSMUSP00000032779,10090.ENSMUSP00000034131,10090.ENSMUSP00000034428,10090.ENSMUSP00000034644,10090.ENSMUSP00000041202,10090.ENSMUSP00000045409,10090.ENSMUSP00000071054,10090.ENSMUSP00000081010,10090.ENSMUSP00000089728,10090.ENSMUSP00000097714,10090.ENSMUSP00000098677…	Ubqln4,Mdm2,Psmc1,Rnf19b,Psmc2,Ctsc,Vps35,Gabarapl2,Vps11,Edem2,Ogt,Psmc3,Gpx1,Usp14,Anapc11,Rybp,Ptk2,Furin,Derl2,Dda1,Uchl5,Taf9
GO:0002682	regulation of immune system process	66	1165	0.22	0.002	10090.ENSMUSP00000002379,10090.ENSMUSP00000003912,10090.ENSMUSP00000005218,10090.ENSMUSP00000005292,10090.ENSMUSP00000009425,10090.ENSMUSP00000017153,10090.ENSMUSP00000017839,10090.ENSMUSP00000018482,10090.ENSMUSP00000022246,10090.ENSMUSP00000022317,10090.ENSMUSP00000023151,10090.ENSMUSP00000023840,10090.ENSMUSP00000024708,10090.ENSMUSP00000026571,10090.ENSMUSP00000028233,10090.ENSMUSP00000028239…	Cd320,Calr,Cd44,Prdx2,Rarres2,Sdc4,Rnf135,Tnip1,Fgf10,Fam213a,Bcl6,Cxcl13,Tnfrsf21,Irf7,Hc,Gsn,Fbn1,Jag1,Gpnmb,Tyrobp,Figf,Gas6,Tnfsf13b,Sfrp1,Ednra,C1qc,Camk1d,Flt3,Mif,Nfkbid,Mfhas1,Thbs1,Dusp10,C3ar1,Rbm15,Igf1,Hexim1,Cbfb,Prkca,Adam10,Fpr2,Klf13,Fzd5,Cebpb,Il15ra,Notch2,Gpx1,Tspan6,Tnip2,Col3a1,Med23,Nlrp3,Itga2b,H2-T23,Cd47,Arrb2,Irf1,Tlr5,Nr1h3,Tsc22d3,Thy1,Foxp3,Pde4d,Slit2,Ptprc,Tac1
GO:0043254	regulation of protein complex assembly	31	409	0.35	0.002	10090.ENSMUSP00000015138,10090.ENSMUSP00000021595,10090.ENSMUSP00000021689,10090.ENSMUSP00000023363,10090.ENSMUSP00000023840,10090.ENSMUSP00000028239,10090.ENSMUSP00000028386,10090.ENSMUSP00000030769,10090.ENSMUSP00000032335,10090.ENSMUSP00000032629,10090.ENSMUSP00000034131,10090.ENSMUSP00000034497,10090.ENSMUSP00000034644,10090.ENSMUSP00000034980,10090.ENSMUSP00000040245,10090.ENSMUSP00000044725…	Eln,Psmc1,Evl,Rrn3,Cxcl13,Gsn,Nckap1,Psmc2,Atf7ip,Cyfip1,Vps35,Mmp3,Vps11,Atr,Irf8,Bag4,Eif4g1,Rictor,Atat1,Cdc42ep2,Insig1,Psmc3,Hspa1a,Plekhg2,Cdc42ep4,Dctn1,Cfl1,Lmo4,Wars,Slit2,Rnf4
GO:0060548	negative regulation of cell death	59	1004	0.24	0.002	10090.ENSMUSP00000000122,10090.ENSMUSP00000002320,10090.ENSMUSP00000005218,10090.ENSMUSP00000005255,10090.ENSMUSP00000005292,10090.ENSMUSP00000008733,10090.ENSMUSP00000009530,10090.ENSMUSP00000016138,10090.ENSMUSP00000020408,10090.ENSMUSP00000021595,10090.ENSMUSP00000022038,10090.ENSMUSP00000022246,10090.ENSMUSP00000022806,10090.ENSMUSP00000023151,10090.ENSMUSP00000023363,10090.ENSMUSP00000023365…	Ngfr,Ppard,Cd44,Wisp1,Prdx2,Dnajb6,Timp1,Fnta,Mdm2,Psmc1,Naa35,Fgf10,Bcl2l2,Bcl6,Rrn3,Bfar,Slc40a1,Ercc5,Itgav,Mdk,Wisp2,Nfkb1,Dnaja1,Tnfrsf1b,Plac8,Gpnmb,Ndufc2,Fgf21,Ilk,Gas6,Sfrp1,Ednra,Vps35,Camk1d,Mif,Sct,Thbs1,Ogt,Fn1,Igf1,Gnai2,Prkca,Neo1,Mdm4,Ackr3,Cebpb,Gpx1,Ppp1r10,Tnip2,Id1,Arrb2,Ptk2,Tsc22d3,Son,Becn1,Apbb2,Gstp1,Rnf4,Taf9
GO:0097237	cellular response to toxic substance	19	190	0.47	0.0021	10090.ENSMUSP00000001713,10090.ENSMUSP00000005292,10090.ENSMUSP00000008684,10090.ENSMUSP00000020408,10090.ENSMUSP00000021938,10090.ENSMUSP00000022282,10090.ENSMUSP00000022317,10090.ENSMUSP00000024894,10090.ENSMUSP00000027498,10090.ENSMUSP00000029812,10090.ENSMUSP00000038943,10090.ENSMUSP00000046324,10090.ENSMUSP00000058502,10090.ENSMUSP00000081010,10090.ENSMUSP00000081011,10090.ENSMUSP00000091620…	Gstt1,Prdx2,Mgst1,Mdm2,Aaed1,Gpx8,Fam213a,Cyp1b1,Stk25,Nfkb1,Sepw1,Gstt2,Ubiad1,Gpx1,Gpx3,Kdm6b,Cfl1,Becn1,Gstp1
GO:0010557	positive regulation of macromolecule biosynthetic process	89	1717	0.18	0.0023	10090.ENSMUSP00000000122,10090.ENSMUSP00000000312,10090.ENSMUSP00000002320,10090.ENSMUSP00000003527,10090.ENSMUSP00000005507,10090.ENSMUSP00000005705,10090.ENSMUSP00000009877,10090.ENSMUSP00000016138,10090.ENSMUSP00000018482,10090.ENSMUSP00000021554,10090.ENSMUSP00000021595,10090.ENSMUSP00000022246,10090.ENSMUSP00000023363,10090.ENSMUSP00000024857,10090.ENSMUSP00000024894,10090.ENSMUSP00000026571…	Ngfr,Cdh1,Ppard,Supt5,Mlxipl,Trim28,Tfcp2,Fnta,Tnip1,Actn1,Psmc1,Fgf10,Rrn3,Lbh,Cyp1b1,Irf7,Bach1,Slc40a1,Atf3,Lmx1a,Mdk,Jag1,Serp1,Nfkb1,Psip1,Psmc2,Plac8,Ret,Atf7ip,Tada3,Nox4,Ilk,Erlin2,Sfrp1,Egln1,Atr,Abhd14b,Irf8,Thbs1,Ogt,Ss18,Alx4,C3ar1,Acd,Wdr43,Mustn1,Mical2,Rbm15,Igf1,Edrf1,Cbfb,Insig1,Mlxip,Taf7,Setd3,Mllt11,Klf13,Fzd5,Nup98,Cebpb,Ash2l,Psmc3,Sox7,Thrap3,Tnip2,Kdm6b,Tsc2,Rybp,Nlrp3,Ebf…
GO:0023052	signaling	173	3859	0.12	0.0023	10090.ENSMUSP00000000122,10090.ENSMUSP00000000543,10090.ENSMUSP00000001927,10090.ENSMUSP00000002320,10090.ENSMUSP00000004673,10090.ENSMUSP00000004920,10090.ENSMUSP00000005218,10090.ENSMUSP00000005255,10090.ENSMUSP00000005507,10090.ENSMUSP00000005705,10090.ENSMUSP00000006424,10090.ENSMUSP00000009003,10090.ENSMUSP00000017153,10090.ENSMUSP00000018482,10090.ENSMUSP00000020308,10090.ENSMUSP00000020323…	Ngfr,Grasp,Ltbp1,Ppard,Ndrg2,Ulk2,Cd44,Wisp1,Mlxipl,Trim28,Mob1b,Rala,Sdc4,Tnip1,Ddit4,Avpr1a,Mdm2,Slc9a3r1,Fgf10,Gfra2,Bcl2l2,Bcl6,Robo1,Dhh,Cxcl13,Agap3,Tnfrsf21,Cyp1b1,Lvrn,Arl3,Tspan17,Prex2,Pde6d,Stk25,Atf3,Rgs4,Mrc1,Slc2a8,Gsn,Nckap1,Dnajc10,Itgav,Fbn1,Jag1,Chac1,Wisp2,Ppm1l,Serp1,Nfkb1,Dnaja1,Tnfrsf1b,Rgs12,Gpnmb,Ret,Cyfip1,Tyrobp,Atp2a1,Lyve1,Fgf21,Ilk,Figf,Gas6,Angpt2,Erlin2,Sfrp1,Ednra,…
GO:0031330	negative regulation of cellular catabolic process	21	226	0.44	0.0023	10090.ENSMUSP00000001127,10090.ENSMUSP00000007980,10090.ENSMUSP00000008748,10090.ENSMUSP00000009530,10090.ENSMUSP00000020308,10090.ENSMUSP00000034131,10090.ENSMUSP00000034428,10090.ENSMUSP00000037039,10090.ENSMUSP00000045409,10090.ENSMUSP00000047678,10090.ENSMUSP00000063744,10090.ENSMUSP00000079722,10090.ENSMUSP00000089728,10090.ENSMUSP00000094986,10090.ENSMUSP00000098677,10090.ENSMUSP00000101903…	Poldip2,Hnrnpa0,Ubqln4,Timp1,Ddit4,Vps35,Gabarapl2,Tspo,Ogt,Eif4g1,Syncrip,Thrap3,Usp14,Tsc2,Rybp,Usp36,Ptk2,Furin,Derl2,Becn1,Taf9
GO:0032496	response to lipopolysaccharide	25	298	0.39	0.0023	10090.ENSMUSP00000000122,10090.ENSMUSP00000002320,10090.ENSMUSP00000005292,10090.ENSMUSP00000007980,10090.ENSMUSP00000008684,10090.ENSMUSP00000018482,10090.ENSMUSP00000022246,10090.ENSMUSP00000023840,10090.ENSMUSP00000024708,10090.ENSMUSP00000028045,10090.ENSMUSP00000029812,10090.ENSMUSP00000030336,10090.ENSMUSP00000034029,10090.ENSMUSP00000037039,10090.ENSMUSP00000040245,10090.ENSMUSP00000045409…	Ngfr,Ppard,Prdx2,Hnrnpa0,Mgst1,Tnip1,Fgf10,Cxcl13,Tnfrsf21,Mrc1,Nfkb1,Tnfrsf1b,Ednra,Tspo,Irf8,Ogt,Dusp10,Cebpb,Tnip2,Nlrp3,Nr1h3,Pde4d,Srr,Gstp1,Tac1
GO:0048869	cellular developmental process	161	3545	0.13	0.0023	10090.ENSMUSP00000000122,10090.ENSMUSP00000000312,10090.ENSMUSP00000001127,10090.ENSMUSP00000001185,10090.ENSMUSP00000002320,10090.ENSMUSP00000003912,10090.ENSMUSP00000004050,10090.ENSMUSP00000004673,10090.ENSMUSP00000004920,10090.ENSMUSP00000005019,10090.ENSMUSP00000005218,10090.ENSMUSP00000005705,10090.ENSMUSP00000006912,10090.ENSMUSP00000008733,10090.ENSMUSP00000009425,10090.ENSMUSP00000014698…	Ngfr,Cdh1,Poldip2,Gmcl1,Ppard,Calr,Mmd,Ndrg2,Ulk2,Crabp2,Cd44,Trim28,Pip4k2a,Dnajb6,Rarres2,Dguok,Stc1,Sdc4,Vtn,Armc6,Ddit4,Avpr1a,Mdm2,Igfbp3,Slc9a3r1,Actn1,Evl,Aggf1,Fgf10,Bcl6,Rrn3,Robo1,Dhh,Tnfrsf21,Lbh,Atp8b1,Arl3,Fam20c,Prex2,Stk25,Atf3,Lmx1a,Gsn,Itgav,Mdk,Jag1,Chac1,Spint1,Mme,Mfsd2a,Plac8,Gpnmb,Ret,Cyfip1,Vps33b,Nox4,Tyrobp,Ilk,Figf,Gas6,Angpt2,Gpm6a,Sfrp1,Ednra,Rab27a,Atr,Bloc1s5,Camk1d,…
GO:0006954	inflammatory response	33	454	0.33	0.0024	10090.ENSMUSP00000000122,10090.ENSMUSP00000005218,10090.ENSMUSP00000005292,10090.ENSMUSP00000007980,10090.ENSMUSP00000009425,10090.ENSMUSP00000009530,10090.ENSMUSP00000018482,10090.ENSMUSP00000023151,10090.ENSMUSP00000023840,10090.ENSMUSP00000024708,10090.ENSMUSP00000028233,10090.ENSMUSP00000028499,10090.ENSMUSP00000030336,10090.ENSMUSP00000037028,10090.ENSMUSP00000040775,10090.ENSMUSP00000041149…	Ngfr,Cd44,Prdx2,Hnrnpa0,Rarres2,Timp1,Tnip1,Bcl6,Cxcl13,Tnfrsf21,Hc,Itgav,Tnfrsf1b,Camk1d,Chst2,Mif,Nfkbid,Mfhas1,Thbs1,C3ar1,Ackr2,Fn1,Chst1,Fpr2,Cebpb,Ggt5,Notch2,Tnip2,Kdm6b,Il1rap,Nlrp3,Tlr5,Tac1
GO:0022008	neurogenesis	86	1650	0.19	0.0025	10090.ENSMUSP00000000122,10090.ENSMUSP00000000312,10090.ENSMUSP00000003912,10090.ENSMUSP00000004050,10090.ENSMUSP00000004920,10090.ENSMUSP00000005019,10090.ENSMUSP00000005218,10090.ENSMUSP00000014698,10090.ENSMUSP00000017153,10090.ENSMUSP00000017488,10090.ENSMUSP00000020308,10090.ENSMUSP00000020408,10090.ENSMUSP00000021077,10090.ENSMUSP00000021689,10090.ENSMUSP00000022246,10090.ENSMUSP00000023151…	Ngfr,Cdh1,Calr,Mmd,Ulk2,Crabp2,Cd44,Dguok,Sdc4,Vtn,Ddit4,Mdm2,Slc9a3r1,Evl,Fgf10,Bcl6,Rrn3,Robo1,Tnfrsf21,Atp8b1,Arl3,Prex2,Stk25,Lmx1a,Gsn,Jag1,Chac1,Spint1,Ret,Cyfip1,Ilk,Figf,Gas6,Gpm6a,Sfrp1,Bloc1s5,Camk1d,Tspo,Nhsl1,Mif,Srrt,Dusp10,Gpc1,Eif4g1,Ush2a,Plxnb2,Fn1,Igf1,Nrep,Prkca,Neo1,Fpr2,Nab1,Cebpb,Postn,Cdh11,Arhgap35,Map2,Il15ra,Dennd5a,Col3a1,Id1,Il1rap,Adcy6,Zhx2,Tsc2,Adarb1,Slitrk1,Ptn,Sm…
GO:0034097	response to cytokine	49	792	0.26	0.0025	10090.ENSMUSP00000000122,10090.ENSMUSP00000005218,10090.ENSMUSP00000009530,10090.ENSMUSP00000016138,10090.ENSMUSP00000021689,10090.ENSMUSP00000021824,10090.ENSMUSP00000022699,10090.ENSMUSP00000023840,10090.ENSMUSP00000024708,10090.ENSMUSP00000028045,10090.ENSMUSP00000028239,10090.ENSMUSP00000029400,10090.ENSMUSP00000029812,10090.ENSMUSP00000030336,10090.ENSMUSP00000033182,10090.ENSMUSP00000033828…	Ngfr,Cd44,Timp1,Fnta,Evl,Nol8,Gfra2,Cxcl13,Tnfrsf21,Mrc1,Gsn,Mme,Nfkb1,Tnfrsf1b,Ilk,Gas6,Sfrp1,Flt3,Irf8,Serpina3g,Bag4,Gstt2,Ackr2,Trex1,Rbm15,Fn1,Il17rc,Adamts12,Cdc42ep2,Prkca,Syncrip,Adam10,Ackr3,Cebpb,Postn,Snrnp70,Tnip2,Col3a1,Il1rap,Cdc42ep4,Podn,Rps16,Irf1,Cfl1,Ildr1,Spock2,Ubtf,Adam23,Taf9
GO:0010467	gene expression	140	3013	0.14	0.0027	10090.ENSMUSP00000000940,10090.ENSMUSP00000001092,10090.ENSMUSP00000002320,10090.ENSMUSP00000003527,10090.ENSMUSP00000004554,10090.ENSMUSP00000005507,10090.ENSMUSP00000005705,10090.ENSMUSP00000009877,10090.ENSMUSP00000010241,10090.ENSMUSP00000015892,10090.ENSMUSP00000020449,10090.ENSMUSP00000020826,10090.ENSMUSP00000021824,10090.ENSMUSP00000022038,10090.ENSMUSP00000022163,10090.ENSMUSP00000022538…	Nsun5,Zfp276,Ppard,Supt5,Rps5,Mlxipl,Trim28,Tfcp2,Nxf1,Prpf3,Helb,Sap30l,Nol8,Naa35,Btf3,Mrpl57,Eif3h,Polr3h,Bcl6,Rrn3,Dhh,Trip6,Lbh,Irf7,Bach1,Tspan17,Eif5b,Smyd2,Atf3,Lmx1a,Tbx15,Nfkb1,Rpf1,Psip1,Zcchc8,Ddx51,Rpl6,Tra2a,Cbx3,Atf7ip,Tada3,Nox4,Ccdc101,Mak16,Vps35,Imp3,Nop14,Rrp9,Mxd4,Irf8,Smg7,Erf,Rnmtl1,Rpl22l1,Srrt,Kmt2c,Psenen,Ogt,Mterf1a,Ss18,Aqr,Eif4g1,Alx4,Wdr43,Mrps7,Rbm15,Zfp41,Hexim1,No…
GO:0051254	positive regulation of RNA metabolic process	82	1558	0.19	0.0027	10090.ENSMUSP00000000122,10090.ENSMUSP00000000312,10090.ENSMUSP00000002320,10090.ENSMUSP00000003527,10090.ENSMUSP00000005507,10090.ENSMUSP00000005705,10090.ENSMUSP00000009877,10090.ENSMUSP00000018482,10090.ENSMUSP00000021554,10090.ENSMUSP00000021595,10090.ENSMUSP00000022246,10090.ENSMUSP00000023363,10090.ENSMUSP00000024857,10090.ENSMUSP00000026571,10090.ENSMUSP00000026703,10090.ENSMUSP00000027137…	Ngfr,Cdh1,Ppard,Supt5,Mlxipl,Trim28,Tfcp2,Tnip1,Actn1,Psmc1,Fgf10,Rrn3,Lbh,Irf7,Bach1,Slc40a1,Atf3,Lmx1a,Mdk,Jag1,Nfkb1,Psip1,Tnfrsf1b,Psmc2,Plac8,Tra2a,Ret,Atf7ip,Tada3,Ilk,Erlin2,Sfrp1,Egln1,Abhd14b,Irf8,Ogt,Ss18,Alx4,Wdr43,Mical2,Rbm15,Igf1,Edrf1,Cbfb,Insig1,Mlxip,Taf7,Setd3,Mllt11,Klf13,Fzd5,Nup98,Cebpb,Ash2l,Psmc3,Snrnp70,Sox7,Thrap3,Tnip2,Kdm6b,Tsc2,Adarb1,Rybp,Nlrp3,Ebf3,Ythdf3,Irf1,Asxl1,…
GO:0071363	cellular response to growth factor stimulus	32	437	0.33	0.0027	10090.ENSMUSP00000001927,10090.ENSMUSP00000005218,10090.ENSMUSP00000020308,10090.ENSMUSP00000020408,10090.ENSMUSP00000022246,10090.ENSMUSP00000023840,10090.ENSMUSP00000028633,10090.ENSMUSP00000028783,10090.ENSMUSP00000029812,10090.ENSMUSP00000030336,10090.ENSMUSP00000032781,10090.ENSMUSP00000033099,10090.ENSMUSP00000033828,10090.ENSMUSP00000033846,10090.ENSMUSP00000033952,10090.ENSMUSP00000037779…	Ltbp1,Cd44,Ddit4,Mdm2,Fgf10,Cxcl13,Fbn1,Spint1,Nfkb1,Tnfrsf1b,Nox4,Fgf21,Gas6,Angpt2,Sfrp1,Bmp8a,Cldn5,Bag4,Adamts12,Gcnt2,Postn,Snrnp70,Col3a1,Id1,Ptn,Sort1,Arrb2,Ptk2,Cfl1,Becn1,Gstp1,Tac1
GO:0071495	cellular response to endogenous stimulus	58	997	0.23	0.0027	10090.ENSMUSP00000000122,10090.ENSMUSP00000000312,10090.ENSMUSP00000001927,10090.ENSMUSP00000002320,10090.ENSMUSP00000005218,10090.ENSMUSP00000014957,10090.ENSMUSP00000020308,10090.ENSMUSP00000020323,10090.ENSMUSP00000020408,10090.ENSMUSP00000022246,10090.ENSMUSP00000023840,10090.ENSMUSP00000028129,10090.ENSMUSP00000028633,10090.ENSMUSP00000028783,10090.ENSMUSP00000029812,10090.ENSMUSP00000030118…	Ngfr,Cdh1,Ltbp1,Ppard,Cd44,Stc1,Ddit4,Avpr1a,Mdm2,Fgf10,Cxcl13,Slc2a8,Fbn1,Spint1,Nfkb1,Dnaja1,Cyfip1,Nox4,Fgf21,Sfrp1,Mmp3,Bmp8a,Cldn5,Bag4,Igf1,Gnai2,Adamts12,Taf7,Fpr2,Cebpb,Gcnt2,Postn,Snrnp70,Thrap3,Atp1a2,Col5a2,Col3a1,Folr2,Id1,Adcy6,Tsc2,Nlrp3,Ptn,Sort1,Enpp1,Tnc,Arrb2,Irf1,Ptk2,Akt3,Nr1h3,Cfl1,Pde4d,Becn1,Slit2,Gstp1,Rnf4,Tac1
GO:2000112	regulation of cellular macromolecule biosynthetic process	152	3324	0.13	0.0027	10090.ENSMUSP00000000122,10090.ENSMUSP00000000312,10090.ENSMUSP00000001092,10090.ENSMUSP00000001185,10090.ENSMUSP00000002320,10090.ENSMUSP00000003527,10090.ENSMUSP00000003912,10090.ENSMUSP00000005292,10090.ENSMUSP00000005507,10090.ENSMUSP00000005705,10090.ENSMUSP00000007559,10090.ENSMUSP00000008733,10090.ENSMUSP00000009877,10090.ENSMUSP00000018482,10090.ENSMUSP00000020408,10090.ENSMUSP00000020826…	Ngfr,Cdh1,Zfp276,Gmcl1,Ppard,Supt5,Calr,Prdx2,Mlxipl,Trim28,Gatad1,Dnajb6,Tfcp2,Tnip1,Mdm2,Sap30l,Ppm1d,Psmc1,Btf3,Fgf10,Bcl6,Rrn3,Trip6,Lbh,Cyp1b1,Atp8b1,Irf7,Bach1,Slc40a1,Eif5b,Srp9,Smyd2,Atf3,Lmx1a,Fbn1,Mdk,Jag1,Serp1,Tbx15,Nfkb1,Psip1,Psmc2,Plac8,Cbx3,Ret,Atf7ip,Tada3,Cyfip1,Nox4,Ccdc101,Ilk,Gas6,Erlin2,Sfrp1,Egln1,Tipin,Atr,Camk1d,Bmp8a,Abhd14b,Mxd4,Irf8,Erf,Nfkbid,Srrt,Dph5,Kmt2c,Thbs1,Ogt…
GO:0001525	angiogenesis	25	303	0.39	0.0028	10090.ENSMUSP00000022189,10090.ENSMUSP00000022246,10090.ENSMUSP00000023600,10090.ENSMUSP00000024894,10090.ENSMUSP00000028499,10090.ENSMUSP00000033751,10090.ENSMUSP00000033846,10090.ENSMUSP00000034029,10090.ENSMUSP00000037719,10090.ENSMUSP00000044903,10090.ENSMUSP00000047931,10090.ENSMUSP00000054424,10090.ENSMUSP00000054499,10090.ENSMUSP00000062392,10090.ENSMUSP00000067783,10090.ENSMUSP00000069114…	Aggf1,Fgf10,Robo1,Cyp1b1,Itgav,Figf,Angpt2,Ednra,Tgfbi,Thbs1,C1galt1,Rbm15,Fn1,Prkca,Fzd5,Ackr3,Notch2,Gpx1,Col18a1,Ephb2,Ptk2,Thy1,Becn1,Wars,Slit2
GO:0022407	regulation of cell-cell adhesion	28	360	0.36	0.0028	10090.ENSMUSP00000000312,10090.ENSMUSP00000005218,10090.ENSMUSP00000005292,10090.ENSMUSP00000017153,10090.ENSMUSP00000023151,10090.ENSMUSP00000023840,10090.ENSMUSP00000024708,10090.ENSMUSP00000028735,10090.ENSMUSP00000031840,10090.ENSMUSP00000032749,10090.ENSMUSP00000033892,10090.ENSMUSP00000042317,10090.ENSMUSP00000045838,10090.ENSMUSP00000056668,10090.ENSMUSP00000059382,10090.ENSMUSP00000062392…	Cdh1,Cd44,Prdx2,Sdc4,Bcl6,Cxcl13,Tnfrsf21,Jag1,Gpnmb,Vps33b,Tnfsf13b,Nfkbid,Dusp10,Igf1,Cbfb,Prkca,Cebpb,Gcnt2,Adamts18,Nlrp3,H2-T23,Cd47,Irf1,Ptk2,Thy1,Foxp3,Gstp1,Ptprc
GO:1901575	organic substance catabolic process	70	1276	0.21	0.0028	10090.ENSMUSP00000002320,10090.ENSMUSP00000002735,10090.ENSMUSP00000004232,10090.ENSMUSP00000005218,10090.ENSMUSP00000011526,10090.ENSMUSP00000014913,10090.ENSMUSP00000016696,10090.ENSMUSP00000020022,10090.ENSMUSP00000020408,10090.ENSMUSP00000021197,10090.ENSMUSP00000021595,10090.ENSMUSP00000023088,10090.ENSMUSP00000023365,10090.ENSMUSP00000024123,10090.ENSMUSP00000024894,10090.ENSMUSP00000025358…	Ppard,Clpp,Adh1,Cd44,Dhdh,Psmb1,Foxred2,Smpdl3a,Mdm2,Blmh,Psmc1,Naga,Bfar,Agap3,Cyp1b1,Lvrn,Echs1,Gsta3,Psmb7,Dnajc10,Chac1,Usp1,Psmc2,Khk,Srd5a3,Nudt9,Usp18,Bcat1,Ctsc,Lyve1,Erlin2,Ddhd2,Mmp3,Hsd3b7,Fbxo2,Edc4,Galm,Edem2,Smg7,Psmd7,Enpp6,Psme4,Gpc1,Aox3,Nhlrc1,Adamts12,Fbxo10,Sec61b,Psmc3,Ggt5,Ubap1,Acot7,Thrap3,Hspa1a,Usp14,Zhx2,Itpa,Enpp1,Usp36,Arrb2,Rab7,Bco2,Pde4d,Pld3,Derl2,Becn1,Faf2,Cul9,…
GO:0002688	regulation of leukocyte chemotaxis	14	116	0.55	0.0029	10090.ENSMUSP00000003912,10090.ENSMUSP00000009425,10090.ENSMUSP00000023840,10090.ENSMUSP00000028233,10090.ENSMUSP00000033751,10090.ENSMUSP00000033828,10090.ENSMUSP00000034029,10090.ENSMUSP00000037028,10090.ENSMUSP00000041149,10090.ENSMUSP00000044903,10090.ENSMUSP00000048092,10090.ENSMUSP00000063839,10090.ENSMUSP00000065799,10090.ENSMUSP00000127615	Calr,Rarres2,Cxcl13,Hc,Figf,Gas6,Ednra,Camk1d,Mif,Thbs1,C3ar1,Adam10,Fpr2,Slit2
GO:0070848	response to growth factor	33	463	0.32	0.0032	10090.ENSMUSP00000001927,10090.ENSMUSP00000005218,10090.ENSMUSP00000020308,10090.ENSMUSP00000020408,10090.ENSMUSP00000022246,10090.ENSMUSP00000023840,10090.ENSMUSP00000028633,10090.ENSMUSP00000028783,10090.ENSMUSP00000029812,10090.ENSMUSP00000030336,10090.ENSMUSP00000032781,10090.ENSMUSP00000033099,10090.ENSMUSP00000033828,10090.ENSMUSP00000033846,10090.ENSMUSP00000033952,10090.ENSMUSP00000037779…	Ltbp1,Cd44,Ddit4,Mdm2,Fgf10,Cxcl13,Fbn1,Spint1,Nfkb1,Tnfrsf1b,Nox4,Fgf21,Gas6,Angpt2,Sfrp1,Bmp8a,Cldn5,Bag4,Adamts12,Gcnt2,Postn,Snrnp70,Col3a1,Id1,Ptn,Sort1,Tnc,Arrb2,Ptk2,Cfl1,Becn1,Gstp1,Tac1
GO:0080134	regulation of response to stress	65	1167	0.22	0.0032	10090.ENSMUSP00000002320,10090.ENSMUSP00000005218,10090.ENSMUSP00000005292,10090.ENSMUSP00000005705,10090.ENSMUSP00000017839,10090.ENSMUSP00000018482,10090.ENSMUSP00000020408,10090.ENSMUSP00000020449,10090.ENSMUSP00000022246,10090.ENSMUSP00000023151,10090.ENSMUSP00000023365,10090.ENSMUSP00000026571,10090.ENSMUSP00000027498,10090.ENSMUSP00000027897,10090.ENSMUSP00000027941,10090.ENSMUSP00000029812…	Ppard,Cd44,Prdx2,Trim28,Rnf135,Tnip1,Mdm2,Helb,Fgf10,Bcl6,Bfar,Irf7,Stk25,Smyd2,Atf3,Nfkb1,Dnaja1,Usp1,Tnfrsf1b,Usp18,Vps33b,Ndufc2,Sfrp1,Ednra,Vps35,Mmp3,Atr,Ypel3,Mif,Edem2,Mfhas1,Thbs1,Ogt,Dusp10,Rictor,Il17rc,Taok1,Hexim1,Adamts12,Insig1,Uaca,Prkca,Neo1,Fzd5,Ackr3,Gpx1,Ppp1r10,Tspan6,Tnip2,Usp14,Adamts18,Nlrp3,H2-T23,Cd47,Arrb2,Irf1,Tlr5,Akt3,Nr1h3,Thy1,Foxp3,Derl2,Slit2,Gstp1,Tac1
GO:0042254	ribosome biogenesis	22	252	0.41	0.0033	10090.ENSMUSP00000000940,10090.ENSMUSP00000004554,10090.ENSMUSP00000021824,10090.ENSMUSP00000023363,10090.ENSMUSP00000029838,10090.ENSMUSP00000031478,10090.ENSMUSP00000031617,10090.ENSMUSP00000033983,10090.ENSMUSP00000034827,10090.ENSMUSP00000036093,10090.ENSMUSP00000038382,10090.ENSMUSP00000038580,10090.ENSMUSP00000042882,10090.ENSMUSP00000048337,10090.ENSMUSP00000048457,10090.ENSMUSP00000053033…	Nsun5,Rps5,Nol8,Rrn3,Rpf1,Ddx51,Rpl6,Mak16,Imp3,Ipo9,Nop14,Rrp9,Rnmtl1,Wdr43,Surf6,Mrps7,No66,Rcl1,Las1l,Rps16,Pin4,Mrpl1
GO:1901360	organic cyclic compound metabolic process	179	4057	0.11	0.0034	10090.ENSMUSP00000000940,10090.ENSMUSP00000001092,10090.ENSMUSP00000001713,10090.ENSMUSP00000002320,10090.ENSMUSP00000003527,10090.ENSMUSP00000005507,10090.ENSMUSP00000005705,10090.ENSMUSP00000005810,10090.ENSMUSP00000009877,10090.ENSMUSP00000014698,10090.ENSMUSP00000015892,10090.ENSMUSP00000018186,10090.ENSMUSP00000020022,10090.ENSMUSP00000020449,10090.ENSMUSP00000020826,10090.ENSMUSP00000020835…	Nsun5,Zfp276,Gstt1,Ppard,Supt5,Mlxipl,Trim28,Mthfd2,Tfcp2,Dguok,Prpf3,Cyb5r3,Smpdl3a,Helb,Sap30l,Ppm1d,Rrm2,Fdxr,Nol8,Btf3,Polr3h,Bcl6,Rrn3,Trip6,Lbh,Cyp1b1,Atp8b1,Irf7,Bach1,Fam20c,Gsta3,Ercc5,Cyp27a1,Ube2t,Smyd2,Atf3,Lmx1a,Acss2,Mme,Tbx15,Nfkb1,Rpf1,Psip1,Usp1,Exo5,Hmgcl,Cmpk1,Khk,Nudt9,Zcchc8,Ddx51,Tra2a,Cbx3,Atf7ip,Tada3,Cmas,Ndufc2,Ccdc101,Erlin2,Mak16,Rexo2,Imp3,Tipin,Atr,Hsd3b7,Tspo,Nop14,…
GO:0022603	regulation of anatomical structure morphogenesis	58	1009	0.23	0.0035	10090.ENSMUSP00000000122,10090.ENSMUSP00000000312,10090.ENSMUSP00000003912,10090.ENSMUSP00000004920,10090.ENSMUSP00000005019,10090.ENSMUSP00000005218,10090.ENSMUSP00000021077,10090.ENSMUSP00000022189,10090.ENSMUSP00000022246,10090.ENSMUSP00000023600,10090.ENSMUSP00000024894,10090.ENSMUSP00000027498,10090.ENSMUSP00000028233,10090.ENSMUSP00000030336,10090.ENSMUSP00000032201,10090.ENSMUSP00000032629…	Ngfr,Cdh1,Calr,Ulk2,Crabp2,Cd44,Slc9a3r1,Aggf1,Fgf10,Robo1,Cyp1b1,Stk25,Hc,Tnfrsf1b,Ret,Cyfip1,Ilk,Figf,Angpt2,Tnfsf13b,Sfrp1,Ddhd2,Ednra,Vps35,Egln1,Phldb1,Arap3,Asb4,Thbs1,C3ar1,Plxnb2,Stard13,Fn1,Epb4.1l2,Adamts12,Cdc42ep2,Prkca,Adam12,Postn,Arhgap35,Map2,Col5a2,Fmnl2,Id1,Tsc2,Slitrk1,Ptn,Ephb2,Cdc42ep4,Gas2,Ptk2,Akt3,Sh3kbp1,Col4a3,Thy1,Cfl1,Wars,Slit2
GO:0030320	cellular monovalent inorganic anion homeostasis	6	19	0.97	0.0037	10090.ENSMUSP00000003017,10090.ENSMUSP00000014957,10090.ENSMUSP00000021077,10090.ENSMUSP00000027741,10090.ENSMUSP00000101159,10090.ENSMUSP00000105663	Tbxas1,Stc1,Slc9a3r1,Xpr1,Enpp1,Ptk2
GO:2000377	regulation of reactive oxygen species metabolic process	18	184	0.46	0.0037	10090.ENSMUSP00000000122,10090.ENSMUSP00000005292,10090.ENSMUSP00000024894,10090.ENSMUSP00000032781,10090.ENSMUSP00000032882,10090.ENSMUSP00000034497,10090.ENSMUSP00000034722,10090.ENSMUSP00000037039,10090.ENSMUSP00000044903,10090.ENSMUSP00000045409,10090.ENSMUSP00000056668,10090.ENSMUSP00000057543,10090.ENSMUSP00000065799,10090.ENSMUSP00000106625,10090.ENSMUSP00000112727,10090.ENSMUSP00000115292…	Ngfr,Prdx2,Cyp1b1,Nox4,Ndufc2,Mmp3,Rab27a,Tspo,Thbs1,Ogt,Igf1,Gnai2,Fpr2,Tlr5,Bco2,Mpv17,Becn1,Gstp1
GO:0045893	positive regulation of transcription, DNA-templated	75	1413	0.19	0.0039	10090.ENSMUSP00000000122,10090.ENSMUSP00000000312,10090.ENSMUSP00000002320,10090.ENSMUSP00000003527,10090.ENSMUSP00000005507,10090.ENSMUSP00000005705,10090.ENSMUSP00000009877,10090.ENSMUSP00000018482,10090.ENSMUSP00000021595,10090.ENSMUSP00000022246,10090.ENSMUSP00000023363,10090.ENSMUSP00000024857,10090.ENSMUSP00000026571,10090.ENSMUSP00000026703,10090.ENSMUSP00000027137,10090.ENSMUSP00000027941…	Ngfr,Cdh1,Ppard,Supt5,Mlxipl,Trim28,Tfcp2,Tnip1,Psmc1,Fgf10,Rrn3,Lbh,Irf7,Bach1,Slc40a1,Atf3,Lmx1a,Mdk,Jag1,Nfkb1,Psip1,Psmc2,Plac8,Ret,Atf7ip,Tada3,Ilk,Erlin2,Sfrp1,Egln1,Abhd14b,Irf8,Ogt,Ss18,Alx4,Wdr43,Mical2,Rbm15,Igf1,Edrf1,Cbfb,Insig1,Mlxip,Taf7,Setd3,Mllt11,Klf13,Fzd5,Cebpb,Ash2l,Psmc3,Sox7,Thrap3,Tnip2,Kdm6b,Tsc2,Rybp,Nlrp3,Ebf3,Irf1,Asxl1,Nr1h3,Rnf10,Brpf1,Nrf1,Foxp3,Paxbp1,Lmo4,Crem,Pou…
GO:1901565	organonitrogen compound catabolic process	48	790	0.25	0.0039	10090.ENSMUSP00000002735,10090.ENSMUSP00000005218,10090.ENSMUSP00000014913,10090.ENSMUSP00000016696,10090.ENSMUSP00000020408,10090.ENSMUSP00000021197,10090.ENSMUSP00000021595,10090.ENSMUSP00000023088,10090.ENSMUSP00000023365,10090.ENSMUSP00000024123,10090.ENSMUSP00000025358,10090.ENSMUSP00000028083,10090.ENSMUSP00000028392,10090.ENSMUSP00000028780,10090.ENSMUSP00000030289,10090.ENSMUSP00000030769…	Clpp,Cd44,Psmb1,Foxred2,Mdm2,Blmh,Psmc1,Naga,Bfar,Agap3,Lvrn,Psmb7,Dnajc10,Chac1,Usp1,Psmc2,Nudt9,Usp18,Bcat1,Ctsc,Lyve1,Erlin2,Mmp3,Fbxo2,Edem2,Psmd7,Psme4,Gpc1,Aox3,Nhlrc1,Adamts12,Fbxo10,Sec61b,Psmc3,Ggt5,Ubap1,Acot7,Usp14,Itpa,Usp36,Arrb2,Rab7,Pde4d,Derl2,Faf2,Cul9,Rnf4,Uchl5
GO:0030154	cell differentiation	156	3462	0.12	0.004	10090.ENSMUSP00000000122,10090.ENSMUSP00000000312,10090.ENSMUSP00000001185,10090.ENSMUSP00000002320,10090.ENSMUSP00000003912,10090.ENSMUSP00000004050,10090.ENSMUSP00000004673,10090.ENSMUSP00000004920,10090.ENSMUSP00000005019,10090.ENSMUSP00000005218,10090.ENSMUSP00000005705,10090.ENSMUSP00000006912,10090.ENSMUSP00000008733,10090.ENSMUSP00000009425,10090.ENSMUSP00000014698,10090.ENSMUSP00000014957…	Ngfr,Cdh1,Gmcl1,Ppard,Calr,Mmd,Ndrg2,Ulk2,Crabp2,Cd44,Trim28,Pip4k2a,Dnajb6,Rarres2,Dguok,Stc1,Sdc4,Vtn,Armc6,Ddit4,Avpr1a,Mdm2,Igfbp3,Slc9a3r1,Actn1,Evl,Aggf1,Fgf10,Bcl6,Rrn3,Robo1,Dhh,Tnfrsf21,Lbh,Atp8b1,Arl3,Fam20c,Prex2,Stk25,Atf3,Lmx1a,Gsn,Itgav,Mdk,Jag1,Chac1,Spint1,Mfsd2a,Plac8,Gpnmb,Ret,Cyfip1,Vps33b,Nox4,Tyrobp,Ilk,Figf,Gas6,Angpt2,Gpm6a,Sfrp1,Ednra,Rab27a,Bloc1s5,Camk1d,Tspo,Tgfbi,Bmp8a…
GO:0002684	positive regulation of immune system process	47	771	0.26	0.0043	10090.ENSMUSP00000002379,10090.ENSMUSP00000003912,10090.ENSMUSP00000005218,10090.ENSMUSP00000009425,10090.ENSMUSP00000018482,10090.ENSMUSP00000022246,10090.ENSMUSP00000023151,10090.ENSMUSP00000023840,10090.ENSMUSP00000024708,10090.ENSMUSP00000026571,10090.ENSMUSP00000028233,10090.ENSMUSP00000028735,10090.ENSMUSP00000033751,10090.ENSMUSP00000033828,10090.ENSMUSP00000033892,10090.ENSMUSP00000034029…	Cd320,Calr,Cd44,Rarres2,Tnip1,Fgf10,Bcl6,Cxcl13,Tnfrsf21,Irf7,Hc,Jag1,Figf,Gas6,Tnfsf13b,Ednra,C1qc,Camk1d,Mif,Nfkbid,Mfhas1,Thbs1,Dusp10,C3ar1,Igf1,Hexim1,Cbfb,Prkca,Adam10,Fpr2,Fzd5,Il15ra,Notch2,Tnip2,Med23,Nlrp3,Itga2b,H2-T23,Cd47,Irf1,Tlr5,Nr1h3,Thy1,Foxp3,Pde4d,Ptprc,Tac1
GO:0006749	glutathione metabolic process	9	52	0.71	0.0045	10090.ENSMUSP00000001713,10090.ENSMUSP00000008684,10090.ENSMUSP00000027067,10090.ENSMUSP00000028780,10090.ENSMUSP00000046324,10090.ENSMUSP00000072074,10090.ENSMUSP00000081010,10090.ENSMUSP00000081011,10090.ENSMUSP00000129565	Gstt1,Mgst1,Gsta3,Chac1,Gstt2,Ggt5,Gpx1,Gpx3,Gstp1
GO:0071157	negative regulation of cell cycle arrest	6	20	0.95	0.0045	10090.ENSMUSP00000003912,10090.ENSMUSP00000005507,10090.ENSMUSP00000020408,10090.ENSMUSP00000022246,10090.ENSMUSP00000041149,10090.ENSMUSP00000068661	Calr,Mlxipl,Mdm2,Fgf10,Mif,Mdm4
GO:0043603	cellular amide metabolic process	41	644	0.27	0.0047	10090.ENSMUSP00000001713,10090.ENSMUSP00000004554,10090.ENSMUSP00000005810,10090.ENSMUSP00000008684,10090.ENSMUSP00000022292,10090.ENSMUSP00000022538,10090.ENSMUSP00000022925,10090.ENSMUSP00000023088,10090.ENSMUSP00000025358,10090.ENSMUSP00000027067,10090.ENSMUSP00000027252,10090.ENSMUSP00000028426,10090.ENSMUSP00000028780,10090.ENSMUSP00000029135,10090.ENSMUSP00000029400,10090.ENSMUSP00000030432…	Gstt1,Rps5,Mthfd2,Mgst1,Samd8,Mrpl57,Eif3h,Naga,Lvrn,Gsta3,Eif5b,Cers6,Chac1,Acss2,Mme,Hmgcl,Rpl6,Rpl22l1,Glyat,Psenen,Gstt2,Eif4g1,Mrps7,Adam10,Ggt5,Acot7,Rpl17,Suclg2,St6galnac6,Gpx1,Gpx3,Rps16,Nln,Mrpl1,Furin,Ece2,Gatc,Becn1,Mrps24,Wars,Gstp1
GO:0010721	negative regulation of cell development	27	356	0.35	0.0049	10090.ENSMUSP00000000122,10090.ENSMUSP00000003912,10090.ENSMUSP00000004920,10090.ENSMUSP00000014698,10090.ENSMUSP00000020408,10090.ENSMUSP00000028003,10090.ENSMUSP00000028633,10090.ENSMUSP00000028735,10090.ENSMUSP00000037039,10090.ENSMUSP00000045838,10090.ENSMUSP00000056668,10090.ENSMUSP00000063656,10090.ENSMUSP00000072773,10090.ENSMUSP00000076577,10090.ENSMUSP00000077878,10090.ENSMUSP00000079295…	Ngfr,Calr,Ulk2,Dguok,Mdm2,Lmx1a,Fbn1,Jag1,Tspo,Dusp10,Igf1,Neo1,Postn,Map2,Il15ra,Dennd5a,Col3a1,Id1,Adcy6,Zhx2,Tsc2,Ptn,Ephb2,Ptk2,Rnf10,Thy1,Slit2
GO:0035295	tube development	53	912	0.23	0.005	10090.ENSMUSP00000000312,10090.ENSMUSP00000005218,10090.ENSMUSP00000009003,10090.ENSMUSP00000009425,10090.ENSMUSP00000017153,10090.ENSMUSP00000022189,10090.ENSMUSP00000022246,10090.ENSMUSP00000023600,10090.ENSMUSP00000024894,10090.ENSMUSP00000027067,10090.ENSMUSP00000028386,10090.ENSMUSP00000028499,10090.ENSMUSP00000028735,10090.ENSMUSP00000028783,10090.ENSMUSP00000032201,10090.ENSMUSP00000033182…	Cdh1,Cd44,Rala,Rarres2,Sdc4,Aggf1,Fgf10,Robo1,Cyp1b1,Gsta3,Nckap1,Itgav,Jag1,Spint1,Ret,Ilk,Figf,Angpt2,Sfrp1,Ednra,Tgfbi,Thbs1,C1galt1,Alx4,Mical2,Plxnb2,Stard13,Rbm15,Fn1,Igf1,Prkca,Fzd5,Ackr3,Arhgap35,Notch2,Gpx1,Col3a1,Id1,Tsc2,Ptn,Col18a1,Ephb2,Tnc,Vcan,Asxl1,Ptk2,Brpf1,Thy1,Cfl1,Lmo4,Becn1,Wars,Slit2
GO:0051249	regulation of lymphocyte activation	29	396	0.33	0.005	10090.ENSMUSP00000002379,10090.ENSMUSP00000005218,10090.ENSMUSP00000005292,10090.ENSMUSP00000017153,10090.ENSMUSP00000022246,10090.ENSMUSP00000023151,10090.ENSMUSP00000024708,10090.ENSMUSP00000028239,10090.ENSMUSP00000031840,10090.ENSMUSP00000033828,10090.ENSMUSP00000033892,10090.ENSMUSP00000033952,10090.ENSMUSP00000039041,10090.ENSMUSP00000041149,10090.ENSMUSP00000042317,10090.ENSMUSP00000045838…	Cd320,Cd44,Prdx2,Sdc4,Fgf10,Bcl6,Tnfrsf21,Gsn,Gpnmb,Gas6,Tnfsf13b,Sfrp1,Flt3,Mif,Nfkbid,Dusp10,Igf1,Cbfb,Cebpb,Il15ra,Tnip2,Nlrp3,H2-T23,Cd47,Irf1,Thy1,Foxp3,Ptprc,Tac1
GO:0052547	regulation of peptidase activity	30	416	0.33	0.005	10090.ENSMUSP00000000122,10090.ENSMUSP00000000312,10090.ENSMUSP00000005218,10090.ENSMUSP00000008733,10090.ENSMUSP00000009530,10090.ENSMUSP00000017488,10090.ENSMUSP00000017867,10090.ENSMUSP00000020408,10090.ENSMUSP00000023600,10090.ENSMUSP00000028233,10090.ENSMUSP00000028239,10090.ENSMUSP00000028783,10090.ENSMUSP00000030336,10090.ENSMUSP00000032201,10090.ENSMUSP00000032779,10090.ENSMUSP00000033828…	Ngfr,Cdh1,Cd44,Dnajb6,Timp1,Vtn,Wfdc2,Mdm2,Robo1,Hc,Gsn,Spint1,Tnfrsf1b,Ret,Ctsc,Gas6,Serpina3g,Thbs1,Psme4,Fn1,Igf1,Uaca,Sox7,Gpx1,Usp14,Nlrp3,Arrb2,Col4a3,Furin,Uchl5
GO:0009888	tissue development	82	1599	0.18	0.0051	10090.ENSMUSP00000000122,10090.ENSMUSP00000000312,10090.ENSMUSP00000002320,10090.ENSMUSP00000003912,10090.ENSMUSP00000005218,10090.ENSMUSP00000005705,10090.ENSMUSP00000009003,10090.ENSMUSP00000014957,10090.ENSMUSP00000015138,10090.ENSMUSP00000017153,10090.ENSMUSP00000017488,10090.ENSMUSP00000020408,10090.ENSMUSP00000021077,10090.ENSMUSP00000022246,10090.ENSMUSP00000023600,10090.ENSMUSP00000024857…	Ngfr,Cdh1,Ppard,Calr,Cd44,Trim28,Rala,Stc1,Eln,Sdc4,Vtn,Mdm2,Slc9a3r1,Fgf10,Robo1,Lbh,Cyp1b1,Fam20c,Gsta3,Slc40a1,Atf3,Gsn,Nckap1,Itgav,Jag1,Spint1,Gpnmb,Ret,Nox4,Ilk,Angpt2,Sfrp1,Ednra,Egln1,Tgfbi,Bmp8a,Ppl,Erf,Thbs1,C1galt1,Alx4,Mustn1,Ush2a,Mical2,Plxnb2,Stard13,Rbm15,Fn1,Igf1,Ubiad1,Prkca,Fzd5,Mdm4,Cebpb,Postn,Arhgap35,Homer1,Sox7,Notch2,Gpx1,Col3a1,Kdm6b,Id1,Tsc2,Adarb1,Ttn,Ptn,Tdrd7,Col18a1…
GO:0031334	positive regulation of protein complex assembly	20	226	0.42	0.0051	10090.ENSMUSP00000021595,10090.ENSMUSP00000021689,10090.ENSMUSP00000023840,10090.ENSMUSP00000028239,10090.ENSMUSP00000028386,10090.ENSMUSP00000030769,10090.ENSMUSP00000032629,10090.ENSMUSP00000034497,10090.ENSMUSP00000034980,10090.ENSMUSP00000040245,10090.ENSMUSP00000044725,10090.ENSMUSP00000047678,10090.ENSMUSP00000051809,10090.ENSMUSP00000056383,10090.ENSMUSP00000059883,10090.ENSMUSP00000071054…	Psmc1,Evl,Cxcl13,Gsn,Nckap1,Psmc2,Cyfip1,Mmp3,Atr,Irf8,Bag4,Eif4g1,Rictor,Atat1,Cdc42ep2,Psmc3,Hspa1a,Cdc42ep4,Dctn1,Wars
GO:0046483	heterocycle metabolic process	169	3830	0.11	0.0051	10090.ENSMUSP00000000940,10090.ENSMUSP00000001092,10090.ENSMUSP00000001713,10090.ENSMUSP00000002320,10090.ENSMUSP00000003527,10090.ENSMUSP00000005507,10090.ENSMUSP00000005705,10090.ENSMUSP00000005810,10090.ENSMUSP00000009877,10090.ENSMUSP00000014698,10090.ENSMUSP00000015892,10090.ENSMUSP00000020022,10090.ENSMUSP00000020449,10090.ENSMUSP00000020826,10090.ENSMUSP00000020835,10090.ENSMUSP00000020980…	Nsun5,Zfp276,Gstt1,Ppard,Supt5,Mlxipl,Trim28,Mthfd2,Tfcp2,Dguok,Prpf3,Smpdl3a,Helb,Sap30l,Ppm1d,Rrm2,Fdxr,Nol8,Btf3,Polr3h,Bcl6,Rrn3,Trip6,Lbh,Cyp1b1,Irf7,Bach1,Fam20c,Gsta3,Ercc5,Ube2t,Smyd2,Atf3,Lmx1a,Acss2,Mme,Tbx15,Nfkb1,Rpf1,Psip1,Usp1,Exo5,Hmgcl,Cmpk1,Khk,Nudt9,Zcchc8,Ddx51,Tra2a,Cbx3,Atf7ip,Tada3,Cmas,Ndufc2,Ccdc101,Mak16,Rexo2,Imp3,Tipin,Atr,Nop14,Rrp9,Mxd4,Edc4,Irf8,Smg7,Erf,Rnmtl1,Srrt,…
GO:0050865	regulation of cell activation	35	520	0.3	0.0051	10090.ENSMUSP00000002379,10090.ENSMUSP00000005218,10090.ENSMUSP00000005292,10090.ENSMUSP00000017153,10090.ENSMUSP00000022246,10090.ENSMUSP00000023151,10090.ENSMUSP00000024708,10090.ENSMUSP00000028239,10090.ENSMUSP00000031840,10090.ENSMUSP00000032749,10090.ENSMUSP00000033828,10090.ENSMUSP00000033892,10090.ENSMUSP00000033952,10090.ENSMUSP00000039041,10090.ENSMUSP00000041149,10090.ENSMUSP00000042317…	Cd320,Cd44,Prdx2,Sdc4,Fgf10,Bcl6,Tnfrsf21,Gsn,Gpnmb,Vps33b,Gas6,Tnfsf13b,Sfrp1,Flt3,Mif,Nfkbid,Thbs1,Dusp10,Igf1,Cbfb,Prkca,Cebpb,Il15ra,Tnip2,Adamts18,Nlrp3,H2-T23,Cd47,Irf1,Nr1h3,Thy1,Foxp3,Lmo4,Ptprc,Tac1
GO:0051240	positive regulation of multicellular organismal process	86	1695	0.18	0.0051	10090.ENSMUSP00000000122,10090.ENSMUSP00000003017,10090.ENSMUSP00000003912,10090.ENSMUSP00000004050,10090.ENSMUSP00000005019,10090.ENSMUSP00000005255,10090.ENSMUSP00000005292,10090.ENSMUSP00000017839,10090.ENSMUSP00000020323,10090.ENSMUSP00000022189,10090.ENSMUSP00000022246,10090.ENSMUSP00000023151,10090.ENSMUSP00000023363,10090.ENSMUSP00000023600,10090.ENSMUSP00000024857,10090.ENSMUSP00000024894…	Ngfr,Tbxas1,Calr,Mmd,Crabp2,Wisp1,Prdx2,Rnf135,Avpr1a,Aggf1,Fgf10,Bcl6,Rrn3,Robo1,Lbh,Cyp1b1,Slc1a1,Irf7,Fam20c,Stk25,Lmx1a,Hc,Jag1,Spint1,Serp1,Ret,Cyfip1,Atp2a1,Ilk,Figf,Gas6,Angpt2,Ednra,Phldb1,Camk1d,Tspo,Flt3,Irf8,Asb4,Mif,Sct,Nfkbid,Srrt,Thbs1,Dusp10,Gpc1,Plekhm1,Eif4g1,C3ar1,Mustn1,Plxnb2,Fn1,Il17rc,Igf1,Gnai2,Cbfb,Prkca,Adam12,Fzd5,Cebpb,Gcnt2,Postn,Arhgap35,Il15ra,Notch2,Il1rap,Tsc2,Slit…
GO:1903050	regulation of proteolysis involved in cellular protein catabolic process	19	208	0.43	0.0051	10090.ENSMUSP00000008748,10090.ENSMUSP00000020408,10090.ENSMUSP00000021595,10090.ENSMUSP00000030584,10090.ENSMUSP00000030769,10090.ENSMUSP00000032779,10090.ENSMUSP00000034428,10090.ENSMUSP00000041202,10090.ENSMUSP00000045409,10090.ENSMUSP00000071054,10090.ENSMUSP00000081010,10090.ENSMUSP00000089728,10090.ENSMUSP00000097714,10090.ENSMUSP00000098677,10090.ENSMUSP00000105663,10090.ENSMUSP00000117052…	Ubqln4,Mdm2,Psmc1,Rnf19b,Psmc2,Ctsc,Gabarapl2,Edem2,Ogt,Psmc3,Gpx1,Usp14,Anapc11,Rybp,Ptk2,Derl2,Dda1,Uchl5,Taf9
GO:1903508	positive regulation of nucleic acid-templated transcription	77	1477	0.19	0.0051	10090.ENSMUSP00000000122,10090.ENSMUSP00000000312,10090.ENSMUSP00000002320,10090.ENSMUSP00000003527,10090.ENSMUSP00000005507,10090.ENSMUSP00000005705,10090.ENSMUSP00000009877,10090.ENSMUSP00000018482,10090.ENSMUSP00000021554,10090.ENSMUSP00000021595,10090.ENSMUSP00000022246,10090.ENSMUSP00000023363,10090.ENSMUSP00000024857,10090.ENSMUSP00000026571,10090.ENSMUSP00000026703,10090.ENSMUSP00000027137…	Ngfr,Cdh1,Ppard,Supt5,Mlxipl,Trim28,Tfcp2,Tnip1,Actn1,Psmc1,Fgf10,Rrn3,Lbh,Irf7,Bach1,Slc40a1,Atf3,Lmx1a,Mdk,Jag1,Nfkb1,Psip1,Psmc2,Plac8,Ret,Atf7ip,Tada3,Ilk,Erlin2,Sfrp1,Egln1,Abhd14b,Irf8,Ogt,Ss18,Alx4,Wdr43,Mical2,Rbm15,Igf1,Edrf1,Cbfb,Insig1,Mlxip,Taf7,Setd3,Mllt11,Klf13,Fzd5,Nup98,Cebpb,Ash2l,Psmc3,Sox7,Thrap3,Tnip2,Kdm6b,Tsc2,Rybp,Nlrp3,Ebf3,Irf1,Asxl1,Nr1h3,Rnf10,Brpf1,Nrf1,Foxp3,Paxbp1,L…
GO:0009059	macromolecule biosynthetic process	130	2809	0.14	0.0052	10090.ENSMUSP00000001092,10090.ENSMUSP00000002320,10090.ENSMUSP00000003527,10090.ENSMUSP00000004554,10090.ENSMUSP00000005507,10090.ENSMUSP00000005705,10090.ENSMUSP00000009877,10090.ENSMUSP00000018482,10090.ENSMUSP00000020449,10090.ENSMUSP00000020485,10090.ENSMUSP00000020826,10090.ENSMUSP00000020980,10090.ENSMUSP00000022163,10090.ENSMUSP00000022460,10090.ENSMUSP00000022538,10090.ENSMUSP00000022925…	Zfp276,Ppard,Supt5,Rps5,Mlxipl,Trim28,Tfcp2,Tnip1,Helb,Glt8d2,Sap30l,Rrm2,Btf3,Galnt15,Mrpl57,Eif3h,Polr3h,Bcl6,Rrn3,Trip6,Lbh,Wdr45b,Irf7,Bach1,Eif5b,Smyd2,Atf3,Lmx1a,Serp1,Tbx15,Nfkb1,Psip1,Srd5a3,Rpl6,Cbx3,Atf7ip,Tada3,Ccdc101,Tipin,Alg5,Galnt11,Mxd4,Irf8,Smg7,Erf,Rpl22l1,Srrt,Kmt2c,Pigk,Ogt,Mterf1a,Ss18,Eif4g1,C1galt1,Alx4,Wdr43,Mrps7,Zfp41,Igf1,Hexim1,No66,Ptrf,Edrf1,Mcmbp,Ascc2,Cnot10,Mlxip…
GO:0006139	nucleobase-containing compound metabolic process	164	3702	0.12	0.0053	10090.ENSMUSP00000000940,10090.ENSMUSP00000001092,10090.ENSMUSP00000001713,10090.ENSMUSP00000002320,10090.ENSMUSP00000003527,10090.ENSMUSP00000005507,10090.ENSMUSP00000005705,10090.ENSMUSP00000009877,10090.ENSMUSP00000014698,10090.ENSMUSP00000015892,10090.ENSMUSP00000020022,10090.ENSMUSP00000020449,10090.ENSMUSP00000020826,10090.ENSMUSP00000020835,10090.ENSMUSP00000020980,10090.ENSMUSP00000021078…	Nsun5,Zfp276,Gstt1,Ppard,Supt5,Mlxipl,Trim28,Tfcp2,Dguok,Prpf3,Smpdl3a,Helb,Sap30l,Ppm1d,Rrm2,Fdxr,Nol8,Btf3,Polr3h,Bcl6,Rrn3,Trip6,Lbh,Cyp1b1,Irf7,Bach1,Fam20c,Ercc5,Ube2t,Smyd2,Atf3,Lmx1a,Acss2,Tbx15,Nfkb1,Rpf1,Psip1,Usp1,Exo5,Hmgcl,Cmpk1,Khk,Nudt9,Zcchc8,Ddx51,Tra2a,Cbx3,Atf7ip,Tada3,Cmas,Ndufc2,Ccdc101,Mak16,Rexo2,Imp3,Tipin,Atr,Nop14,Rrp9,Mxd4,Edc4,Irf8,Smg7,Erf,Rnmtl1,Srrt,Glyat,Kmt2c,Psme4…
GO:0045620	negative regulation of lymphocyte differentiation	9	54	0.69	0.0053	10090.ENSMUSP00000005218,10090.ENSMUSP00000005292,10090.ENSMUSP00000023151,10090.ENSMUSP00000033952,10090.ENSMUSP00000039041,10090.ENSMUSP00000042317,10090.ENSMUSP00000059382,10090.ENSMUSP00000104548,10090.ENSMUSP00000111405	Cd44,Prdx2,Bcl6,Sfrp1,Flt3,Nfkbid,Cbfb,Irf1,Foxp3
GO:0006518	peptide metabolic process	31	440	0.32	0.0054	10090.ENSMUSP00000001713,10090.ENSMUSP00000004554,10090.ENSMUSP00000008684,10090.ENSMUSP00000022538,10090.ENSMUSP00000022925,10090.ENSMUSP00000025358,10090.ENSMUSP00000027067,10090.ENSMUSP00000027252,10090.ENSMUSP00000028780,10090.ENSMUSP00000029400,10090.ENSMUSP00000031617,10090.ENSMUSP00000043111,10090.ENSMUSP00000044682,10090.ENSMUSP00000046324,10090.ENSMUSP00000047678,10090.ENSMUSP00000053033…	Gstt1,Rps5,Mgst1,Mrpl57,Eif3h,Lvrn,Gsta3,Eif5b,Chac1,Mme,Rpl6,Rpl22l1,Psenen,Gstt2,Eif4g1,Mrps7,Adam10,Ggt5,Rpl17,Gpx1,Gpx3,Rps16,Nln,Mrpl1,Furin,Ece2,Gatc,Becn1,Mrps24,Wars,Gstp1
GO:0022613	ribonucleoprotein complex biogenesis	28	380	0.34	0.0054	10090.ENSMUSP00000000940,10090.ENSMUSP00000004554,10090.ENSMUSP00000015892,10090.ENSMUSP00000018851,10090.ENSMUSP00000021824,10090.ENSMUSP00000023363,10090.ENSMUSP00000029838,10090.ENSMUSP00000030207,10090.ENSMUSP00000031478,10090.ENSMUSP00000031617,10090.ENSMUSP00000033983,10090.ENSMUSP00000034827,10090.ENSMUSP00000036093,10090.ENSMUSP00000038382,10090.ENSMUSP00000038580,10090.ENSMUSP00000042882…	Nsun5,Rps5,Prpf3,Dync1h1,Nol8,Rrn3,Rpf1,Psip1,Ddx51,Rpl6,Mak16,Imp3,Ipo9,Nop14,Rrp9,Rnmtl1,Wdr43,Surf6,Mrps7,No66,Rcl1,Las1l,Snrpb,Rps16,Pin4,Celf2,Mrpl1,Taf9
GO:0050921	positive regulation of chemotaxis	15	142	0.49	0.0054	10090.ENSMUSP00000003912,10090.ENSMUSP00000009425,10090.ENSMUSP00000022246,10090.ENSMUSP00000023840,10090.ENSMUSP00000033751,10090.ENSMUSP00000033828,10090.ENSMUSP00000034029,10090.ENSMUSP00000037028,10090.ENSMUSP00000044903,10090.ENSMUSP00000048092,10090.ENSMUSP00000054499,10090.ENSMUSP00000062392,10090.ENSMUSP00000063839,10090.ENSMUSP00000065799,10090.ENSMUSP00000127615	Calr,Rarres2,Fgf10,Cxcl13,Figf,Gas6,Ednra,Camk1d,Thbs1,C3ar1,Fn1,Prkca,Adam10,Fpr2,Slit2
GO:0051050	positive regulation of transport	56	987	0.22	0.0054	10090.ENSMUSP00000000312,10090.ENSMUSP00000002320,10090.ENSMUSP00000003912,10090.ENSMUSP00000005705,10090.ENSMUSP00000009425,10090.ENSMUSP00000014957,10090.ENSMUSP00000017153,10090.ENSMUSP00000017488,10090.ENSMUSP00000018851,10090.ENSMUSP00000020323,10090.ENSMUSP00000020408,10090.ENSMUSP00000028233,10090.ENSMUSP00000029385,10090.ENSMUSP00000033099,10090.ENSMUSP00000033828,10090.ENSMUSP00000034029…	Cdh1,Ppard,Calr,Trim28,Rarres2,Stc1,Sdc4,Vtn,Dync1h1,Avpr1a,Mdm2,Hc,Serp1,Fgf21,Gas6,Ednra,Vps35,Vps11,Rab27a,Camk1d,Tspo,Flt3,Mif,Edem2,Sct,Il17rc,Igf1,Gnai2,Uaca,Prkca,C2cd2l,Fzd5,Cebpb,Postn,Homer1,Tm9sf4,Il1rap,Ttn,Nlrp3,H2-T23,Cd47,Ephb2,Arrb2,Gjc2,Sec24a,Ptk2,Akt3,Nr1h3,Rab7,Dctn1,Thy1,Cfl1,Ildr1,Orai1,Tac1,Trpc1
GO:0009617	response to bacterium	37	566	0.29	0.0055	10090.ENSMUSP00000000122,10090.ENSMUSP00000002320,10090.ENSMUSP00000005292,10090.ENSMUSP00000007980,10090.ENSMUSP00000008684,10090.ENSMUSP00000009425,10090.ENSMUSP00000018482,10090.ENSMUSP00000020835,10090.ENSMUSP00000022246,10090.ENSMUSP00000023840,10090.ENSMUSP00000024708,10090.ENSMUSP00000028045,10090.ENSMUSP00000028499,10090.ENSMUSP00000029812,10090.ENSMUSP00000030336,10090.ENSMUSP00000031264…	Ngfr,Ppard,Prdx2,Hnrnpa0,Mgst1,Rarres2,Tnip1,Ppm1d,Fgf10,Cxcl13,Tnfrsf21,Mrc1,Itgav,Nfkb1,Tnfrsf1b,Plac8,Usp18,Ednra,Tspo,Irf8,Ogt,Dusp10,Fzd5,Cebpb,Notch2,Gpx1,Tnip2,Hist2h2be,Nlrp3,H2-T23,Cd47,Tlr5,Nr1h3,Pde4d,Srr,Gstp1,Tac1
GO:0009725	response to hormone	49	829	0.24	0.0055	10090.ENSMUSP00000001713,10090.ENSMUSP00000002320,10090.ENSMUSP00000003912,10090.ENSMUSP00000004232,10090.ENSMUSP00000009530,10090.ENSMUSP00000010807,10090.ENSMUSP00000014957,10090.ENSMUSP00000020308,10090.ENSMUSP00000020323,10090.ENSMUSP00000020408,10090.ENSMUSP00000022246,10090.ENSMUSP00000023737,10090.ENSMUSP00000028129,10090.ENSMUSP00000028633,10090.ENSMUSP00000028672,10090.ENSMUSP00000028835…	Gstt1,Ppard,Calr,Adh1,Timp1,Fads1,Stc1,Ddit4,Avpr1a,Mdm2,Fgf10,Dhh,Slc2a8,Fbn1,Mdk,Crls1,Nfkb1,Dnaja1,Khk,Cyfip1,Atp2a1,Fgf21,Sfrp1,Tspo,Serpina3g,Ogt,Igf1,Gnai2,Prkca,Taf7,Postn,Thrap3,Atp1a2,Adcy6,Tsc2,Snrpn,Ptn,Sort1,Enpp1,Sult1a1,Tnc,Irf1,Ptk2,Akt3,Nr1h3,Cfl1,Gstp1,Rnf4,Tac1
GO:0032270	positive regulation of cellular protein metabolic process	76	1462	0.19	0.0057	10090.ENSMUSP00000000122,10090.ENSMUSP00000004050,10090.ENSMUSP00000005218,10090.ENSMUSP00000005292,10090.ENSMUSP00000009425,10090.ENSMUSP00000016138,10090.ENSMUSP00000017153,10090.ENSMUSP00000017488,10090.ENSMUSP00000018482,10090.ENSMUSP00000020408,10090.ENSMUSP00000020702,10090.ENSMUSP00000021595,10090.ENSMUSP00000022246,10090.ENSMUSP00000022699,10090.ENSMUSP00000023151,10090.ENSMUSP00000023600…	Ngfr,Mmd,Cd44,Prdx2,Rarres2,Fnta,Sdc4,Vtn,Tnip1,Mdm2,Igfbp3,Psmc1,Fgf10,Gfra2,Bcl6,Robo1,Cyp1b1,Stk25,Gsn,Itgav,Fbn1,Serp1,Tnfrsf1b,Rnf19b,Psmc2,Gpnmb,Ret,Ctsc,Nox4,Fgf21,Ilk,Gas6,Ednra,Vps35,Vps11,Cops8,Bmp8a,Flt3,Mif,Edem2,Mfhas1,Bag4,Thbs1,Ogt,Psme4,Eif4g1,Nek6,Slk,Rictor,Fn1,Nhlrc1,Taok1,Igf1,Gnai2,Uaca,Prkca,Fpr2,Fzd5,Ackr3,Gcnt2,Psmc3,Sox7,Notch2,Anapc11,Nlrp3,Ythdf3,Arrb2,Ptk2,Nr1h3,Rbms3,…
GO:0071345	cellular response to cytokine stimulus	42	676	0.26	0.0058	10090.ENSMUSP00000000122,10090.ENSMUSP00000005218,10090.ENSMUSP00000021689,10090.ENSMUSP00000021824,10090.ENSMUSP00000022699,10090.ENSMUSP00000023840,10090.ENSMUSP00000024708,10090.ENSMUSP00000028045,10090.ENSMUSP00000028239,10090.ENSMUSP00000029400,10090.ENSMUSP00000029812,10090.ENSMUSP00000030336,10090.ENSMUSP00000033182,10090.ENSMUSP00000033828,10090.ENSMUSP00000033952,10090.ENSMUSP00000039041…	Ngfr,Cd44,Evl,Nol8,Gfra2,Cxcl13,Tnfrsf21,Mrc1,Gsn,Mme,Nfkb1,Tnfrsf1b,Ilk,Gas6,Sfrp1,Flt3,Irf8,Bag4,Gstt2,Ackr2,Trex1,Rbm15,Fn1,Il17rc,Adamts12,Cdc42ep2,Syncrip,Ackr3,Cebpb,Postn,Snrnp70,Tnip2,Il1rap,Cdc42ep4,Podn,Rps16,Irf1,Cfl1,Ildr1,Spock2,Ubtf,Adam23
GO:0007166	cell surface receptor signaling pathway	85	1683	0.17	0.0059	10090.ENSMUSP00000000122,10090.ENSMUSP00000001927,10090.ENSMUSP00000004673,10090.ENSMUSP00000005218,10090.ENSMUSP00000005255,10090.ENSMUSP00000020308,10090.ENSMUSP00000021077,10090.ENSMUSP00000022246,10090.ENSMUSP00000022699,10090.ENSMUSP00000022806,10090.ENSMUSP00000023600,10090.ENSMUSP00000023737,10090.ENSMUSP00000023840,10090.ENSMUSP00000024708,10090.ENSMUSP00000026009,10090.ENSMUSP00000026993…	Ngfr,Ltbp1,Ndrg2,Cd44,Wisp1,Ddit4,Slc9a3r1,Fgf10,Gfra2,Bcl2l2,Robo1,Dhh,Cxcl13,Tnfrsf21,Arl3,Tspan17,Slc2a8,Itgav,Jag1,Chac1,Ppm1l,Tnfrsf1b,Ret,Tyrobp,Fgf21,Ilk,Figf,Gas6,Angpt2,Sfrp1,Galnt11,Bmp8a,Flt3,Mif,Cldn5,Nfkbid,Itga9,Gria1,Psenen,Ss18,Chrnb1,Ptpdc1,C3ar1,Igsf3,Ackr2,Plxnb2,Rbm15,Evc2,Il17rc,Mlkl,Igf1,Gnai2,Adam10,Fpr2,Mllt11,Fzd5,Ackr3,Gcnt2,Arhgap35,Gria3,Porcn,Il15ra,Homer1,Notch2,Tspa…
GO:0060284	regulation of cell development	56	992	0.22	0.0059	10090.ENSMUSP00000000122,10090.ENSMUSP00000000312,10090.ENSMUSP00000003912,10090.ENSMUSP00000004050,10090.ENSMUSP00000004920,10090.ENSMUSP00000005019,10090.ENSMUSP00000005255,10090.ENSMUSP00000014698,10090.ENSMUSP00000020408,10090.ENSMUSP00000023151,10090.ENSMUSP00000023363,10090.ENSMUSP00000023600,10090.ENSMUSP00000024708,10090.ENSMUSP00000027498,10090.ENSMUSP00000028003,10090.ENSMUSP00000028633…	Ngfr,Cdh1,Calr,Mmd,Ulk2,Crabp2,Wisp1,Dguok,Mdm2,Bcl6,Rrn3,Robo1,Tnfrsf21,Stk25,Lmx1a,Fbn1,Jag1,Spint1,Ret,Cyfip1,Tyrobp,Ilk,Sfrp1,Camk1d,Tspo,Mif,Cldn5,Srrt,Dusp10,Eif4g1,Plxnb2,Fn1,Igf1,Nrep,Neo1,Postn,Arhgap35,Map2,Il15ra,Notch2,Dennd5a,Col3a1,Id1,Il1rap,Adcy6,Zhx2,Tsc2,Slitrk1,Ptn,Ephb2,Gjc2,Ptk2,Rnf10,Thy1,Cfl1,Slit2
GO:0050770	regulation of axonogenesis	17	178	0.45	0.0062	10090.ENSMUSP00000004920,10090.ENSMUSP00000005019,10090.ENSMUSP00000023600,10090.ENSMUSP00000027498,10090.ENSMUSP00000032201,10090.ENSMUSP00000032629,10090.ENSMUSP00000033182,10090.ENSMUSP00000051731,10090.ENSMUSP00000054499,10090.ENSMUSP00000075242,10090.ENSMUSP00000076577,10090.ENSMUSP00000094986,10090.ENSMUSP00000097897,10090.ENSMUSP00000101472,10090.ENSMUSP00000105663,10090.ENSMUSP00000110489…	Ulk2,Crabp2,Robo1,Stk25,Ret,Cyfip1,Ilk,Plxnb2,Fn1,Arhgap35,Map2,Tsc2,Slitrk1,Ephb2,Ptk2,Thy1,Slit2
GO:0051056	regulation of small GTPase mediated signal transduction	20	231	0.41	0.0062	10090.ENSMUSP00000000122,10090.ENSMUSP00000022246,10090.ENSMUSP00000023151,10090.ENSMUSP00000023600,10090.ENSMUSP00000027056,10090.ENSMUSP00000035662,10090.ENSMUSP00000045409,10090.ENSMUSP00000056668,10090.ENSMUSP00000075242,10090.ENSMUSP00000078741,10090.ENSMUSP00000085192,10090.ENSMUSP00000087714,10090.ENSMUSP00000091178,10090.ENSMUSP00000092200,10090.ENSMUSP00000092228,10090.ENSMUSP00000093995…	Ngfr,Fgf10,Bcl6,Robo1,Prex2,Arap3,Ogt,Igf1,Arhgap35,Notch2,Col3a1,Trio,Psd3,Rasgrp4,Plekhg2,Iqsec2,Tsc2,Ephb2,Cyth3,Slit2
GO:0042493	response to drug	53	926	0.23	0.0063	10090.ENSMUSP00000000312,10090.ENSMUSP00000001109,10090.ENSMUSP00000001713,10090.ENSMUSP00000002379,10090.ENSMUSP00000003017,10090.ENSMUSP00000003912,10090.ENSMUSP00000004232,10090.ENSMUSP00000008684,10090.ENSMUSP00000020308,10090.ENSMUSP00000020408,10090.ENSMUSP00000021197,10090.ENSMUSP00000024894,10090.ENSMUSP00000025482,10090.ENSMUSP00000025875,10090.ENSMUSP00000027498,10090.ENSMUSP00000028239…	Cdh1,Mfsd10,Gstt1,Cd320,Tbxas1,Calr,Adh1,Mgst1,Ddit4,Mdm2,Blmh,Cyp1b1,Atp8b1,Slc1a1,Stk25,Gsn,Itgav,Mdk,Jag1,Crls1,Nfkb1,Ret,Fgf21,Gas6,Sfrp1,Ednra,Egln1,Tspo,Cldn5,Thbs1,Ss18,Chrnb1,Igf1,Gnai2,Prkca,Homer1,Gpx1,Atp1a2,Kdm6b,Folr2,Id1,Adcy6,Ptn,Tnc,Nr1h3,Cfl1,Srr,Becn1,Slit2,Gstp1,Lig1,Rnf4,Tac1
GO:0009895	negative regulation of catabolic process	22	269	0.38	0.0064	10090.ENSMUSP00000001127,10090.ENSMUSP00000007980,10090.ENSMUSP00000008748,10090.ENSMUSP00000009530,10090.ENSMUSP00000020308,10090.ENSMUSP00000034131,10090.ENSMUSP00000034428,10090.ENSMUSP00000037039,10090.ENSMUSP00000045409,10090.ENSMUSP00000047678,10090.ENSMUSP00000063744,10090.ENSMUSP00000068661,10090.ENSMUSP00000079722,10090.ENSMUSP00000089728,10090.ENSMUSP00000094986,10090.ENSMUSP00000098677…	Poldip2,Hnrnpa0,Ubqln4,Timp1,Ddit4,Vps35,Gabarapl2,Tspo,Ogt,Eif4g1,Syncrip,Mdm4,Thrap3,Usp14,Tsc2,Rybp,Usp36,Ptk2,Furin,Derl2,Becn1,Taf9
GO:0044085	cellular component biogenesis	106	2213	0.15	0.0064	10090.ENSMUSP00000000312,10090.ENSMUSP00000000940,10090.ENSMUSP00000002735,10090.ENSMUSP00000003912,10090.ENSMUSP00000004554,10090.ENSMUSP00000005705,10090.ENSMUSP00000007559,10090.ENSMUSP00000008684,10090.ENSMUSP00000015138,10090.ENSMUSP00000015892,10090.ENSMUSP00000017488,10090.ENSMUSP00000018561,10090.ENSMUSP00000018851,10090.ENSMUSP00000020408,10090.ENSMUSP00000020980,10090.ENSMUSP00000021077…	Cdh1,Nsun5,Clpp,Calr,Rps5,Trim28,Gatad1,Mgst1,Eln,Prpf3,Vtn,Myo1b,Dync1h1,Mdm2,Rrm2,Slc9a3r1,Actn1,Evl,Nol8,Rrn3,Slc1a1,Arl3,Wdr45b,Coa5,Stk25,Gsn,Nckap1,Itgav,Rpf1,Psip1,Hmgcl,Ddx51,Rpl6,Cyfip1,Ndufc2,Ilk,Gas6,Gpm6a,Mak16,Gabarapl2,Rab27a,Imp3,Cops8,Ipo9,Galnt11,Nop14,Rrp9,Mif,Cldn5,Rnmtl1,Gna11,Bag4,Ogt,Gpc1,Ptpdc1,Acd,Wdr43,Surf6,Iba57,Mrps7,Fn1,Mlkl,No66,Prkca,Taf7,Rcl1,Nup98,Mdm4,Ctage5,Home…
GO:0045598	regulation of fat cell differentiation	14	129	0.51	0.0064	10090.ENSMUSP00000002320,10090.ENSMUSP00000009425,10090.ENSMUSP00000028735,10090.ENSMUSP00000033952,10090.ENSMUSP00000045838,10090.ENSMUSP00000052544,10090.ENSMUSP00000056383,10090.ENSMUSP00000056668,10090.ENSMUSP00000061877,10090.ENSMUSP00000069850,10090.ENSMUSP00000087714,10090.ENSMUSP00000099692,10090.ENSMUSP00000101159,10090.ENSMUSP00000105413	Ppard,Rarres2,Jag1,Sfrp1,Dusp10,Zadh2,Atat1,Igf1,Insig1,Cebpb,Trio,Sort1,Enpp1,Asxl1
GO:0050728	negative regulation of inflammatory response	14	129	0.51	0.0064	10090.ENSMUSP00000002320,10090.ENSMUSP00000005218,10090.ENSMUSP00000029812,10090.ENSMUSP00000030336,10090.ENSMUSP00000034131,10090.ENSMUSP00000044135,10090.ENSMUSP00000045838,10090.ENSMUSP00000062047,10090.ENSMUSP00000081010,10090.ENSMUSP00000098707,10090.ENSMUSP00000106988,10090.ENSMUSP00000111405,10090.ENSMUSP00000127615,10090.ENSMUSP00000129565	Ppard,Cd44,Nfkb1,Tnfrsf1b,Vps35,Mfhas1,Dusp10,Uaca,Gpx1,Nlrp3,Nr1h3,Foxp3,Slit2,Gstp1
GO:0061136	regulation of proteasomal protein catabolic process	17	179	0.45	0.0064	10090.ENSMUSP00000008748,10090.ENSMUSP00000020408,10090.ENSMUSP00000021595,10090.ENSMUSP00000030584,10090.ENSMUSP00000030769,10090.ENSMUSP00000034428,10090.ENSMUSP00000041202,10090.ENSMUSP00000045409,10090.ENSMUSP00000071054,10090.ENSMUSP00000081010,10090.ENSMUSP00000089728,10090.ENSMUSP00000097714,10090.ENSMUSP00000098677,10090.ENSMUSP00000117052,10090.ENSMUSP00000121042,10090.ENSMUSP00000140106…	Ubqln4,Mdm2,Psmc1,Rnf19b,Psmc2,Gabarapl2,Edem2,Ogt,Psmc3,Gpx1,Usp14,Anapc11,Rybp,Derl2,Dda1,Uchl5,Taf9
GO:0044257	cellular protein catabolic process	33	492	0.3	0.0072	10090.ENSMUSP00000002735,10090.ENSMUSP00000014913,10090.ENSMUSP00000016696,10090.ENSMUSP00000020408,10090.ENSMUSP00000021595,10090.ENSMUSP00000023365,10090.ENSMUSP00000024123,10090.ENSMUSP00000028083,10090.ENSMUSP00000028392,10090.ENSMUSP00000030289,10090.ENSMUSP00000030769,10090.ENSMUSP00000032198,10090.ENSMUSP00000032779,10090.ENSMUSP00000033873,10090.ENSMUSP00000037377,10090.ENSMUSP00000041202…	Clpp,Psmb1,Foxred2,Mdm2,Psmc1,Bfar,Agap3,Psmb7,Dnajc10,Usp1,Psmc2,Usp18,Ctsc,Erlin2,Fbxo2,Edem2,Psmd7,Psme4,Nhlrc1,Adamts12,Fbxo10,Sec61b,Psmc3,Ubap1,Usp14,Usp36,Arrb2,Rab7,Derl2,Faf2,Cul9,Rnf4,Uchl5
GO:0050767	regulation of neurogenesis	50	864	0.23	0.0072	10090.ENSMUSP00000000122,10090.ENSMUSP00000000312,10090.ENSMUSP00000003912,10090.ENSMUSP00000004050,10090.ENSMUSP00000004920,10090.ENSMUSP00000005019,10090.ENSMUSP00000014698,10090.ENSMUSP00000020408,10090.ENSMUSP00000023151,10090.ENSMUSP00000023363,10090.ENSMUSP00000023600,10090.ENSMUSP00000024708,10090.ENSMUSP00000027498,10090.ENSMUSP00000028003,10090.ENSMUSP00000028735,10090.ENSMUSP00000028783…	Ngfr,Cdh1,Calr,Mmd,Ulk2,Crabp2,Dguok,Mdm2,Bcl6,Rrn3,Robo1,Tnfrsf21,Stk25,Lmx1a,Jag1,Spint1,Ret,Cyfip1,Ilk,Sfrp1,Camk1d,Tspo,Mif,Srrt,Dusp10,Eif4g1,Plxnb2,Fn1,Igf1,Nrep,Neo1,Arhgap35,Map2,Il15ra,Dennd5a,Col3a1,Id1,Il1rap,Adcy6,Zhx2,Tsc2,Slitrk1,Ptn,Ephb2,Gjc2,Ptk2,Rnf10,Thy1,Cfl1,Slit2
GO:1903506	regulation of nucleic acid-templated transcription	135	2970	0.13	0.0073	10090.ENSMUSP00000000122,10090.ENSMUSP00000000312,10090.ENSMUSP00000001092,10090.ENSMUSP00000001185,10090.ENSMUSP00000002320,10090.ENSMUSP00000003527,10090.ENSMUSP00000003912,10090.ENSMUSP00000005292,10090.ENSMUSP00000005507,10090.ENSMUSP00000005705,10090.ENSMUSP00000007559,10090.ENSMUSP00000008733,10090.ENSMUSP00000009877,10090.ENSMUSP00000018482,10090.ENSMUSP00000020408,10090.ENSMUSP00000020826…	Ngfr,Cdh1,Zfp276,Gmcl1,Ppard,Supt5,Calr,Prdx2,Mlxipl,Trim28,Gatad1,Dnajb6,Tfcp2,Tnip1,Mdm2,Sap30l,Ppm1d,Actn1,Psmc1,Btf3,Fgf10,Bcl6,Rrn3,Trip6,Lbh,Cyp1b1,Atp8b1,Irf7,Bach1,Slc40a1,Smyd2,Atf3,Lmx1a,Fbn1,Mdk,Jag1,Tbx15,Nfkb1,Psip1,Psmc2,Plac8,Cbx3,Ret,Atf7ip,Tada3,Ccdc101,Ilk,Gas6,Erlin2,Sfrp1,Egln1,Camk1d,Bmp8a,Abhd14b,Mxd4,Irf8,Erf,Nfkbid,Srrt,Kmt2c,Ogt,Mterf1a,Ss18,Alx4,Wdr43,Mical2,Rbm15,Zfp41,…
GO:0043085	positive regulation of catalytic activity	66	1239	0.2	0.0074	10090.ENSMUSP00000000122,10090.ENSMUSP00000002320,10090.ENSMUSP00000004050,10090.ENSMUSP00000005218,10090.ENSMUSP00000005292,10090.ENSMUSP00000006424,10090.ENSMUSP00000008733,10090.ENSMUSP00000016138,10090.ENSMUSP00000017153,10090.ENSMUSP00000020702,10090.ENSMUSP00000022246,10090.ENSMUSP00000023600,10090.ENSMUSP00000023840,10090.ENSMUSP00000024123,10090.ENSMUSP00000027056,10090.ENSMUSP00000027498…	Ngfr,Ppard,Mmd,Cd44,Prdx2,Mob1b,Dnajb6,Fnta,Sdc4,Igfbp3,Fgf10,Robo1,Cxcl13,Agap3,Prex2,Stk25,Dusp12,Rgs4,Gsn,Dnajc10,Fbn1,Arfgap2,Arfgap1,Dnaja1,Rgs12,Grpel1,Ret,Ctsc,Nox4,Ilk,Gas6,Arap3,Cops8,Mif,Psenen,Thbs1,Psme4,Acd,Nek6,Slk,Rictor,Stard13,Fn1,Taok1,Igf1,Gnai2,Cdc42ep2,Uaca,Fpr2,Fzd5,Arhgap35,Sox7,Srgap3,Tsc2,Nlrp3,Cdc42ep4,Arrb2,Ptk2,Nr1h3,Gapvd1,Col4a3,Thy1,Lmo4,Abhd5,Aph1c,Ptprc
GO:0043408	regulation of MAPK cascade	43	709	0.25	0.0074	10090.ENSMUSP00000000122,10090.ENSMUSP00000004673,10090.ENSMUSP00000005218,10090.ENSMUSP00000005292,10090.ENSMUSP00000018482,10090.ENSMUSP00000020702,10090.ENSMUSP00000021077,10090.ENSMUSP00000022246,10090.ENSMUSP00000023600,10090.ENSMUSP00000027498,10090.ENSMUSP00000027941,10090.ENSMUSP00000028499,10090.ENSMUSP00000030118,10090.ENSMUSP00000031840,10090.ENSMUSP00000032201,10090.ENSMUSP00000032781…	Ngfr,Ndrg2,Cd44,Prdx2,Tnip1,Igfbp3,Slc9a3r1,Fgf10,Robo1,Stk25,Atf3,Itgav,Dnaja1,Gpnmb,Ret,Nox4,Fgf21,Ilk,Gas6,Sfrp1,Ednra,Bmp8a,Mif,Mfhas1,Thbs1,Dusp10,Fn1,Taok1,Igf1,Gnai2,Prkca,Fpr2,Fzd5,Ackr3,Gcnt2,Notch2,Id1,Tsc2,Ephb2,Arrb2,Gstp1,Nelfe,Ptprc
GO:0045861	negative regulation of proteolysis	26	350	0.34	0.0074	10090.ENSMUSP00000000312,10090.ENSMUSP00000005218,10090.ENSMUSP00000008733,10090.ENSMUSP00000009530,10090.ENSMUSP00000017488,10090.ENSMUSP00000017867,10090.ENSMUSP00000020408,10090.ENSMUSP00000028233,10090.ENSMUSP00000028780,10090.ENSMUSP00000028783,10090.ENSMUSP00000030336,10090.ENSMUSP00000033828,10090.ENSMUSP00000034428,10090.ENSMUSP00000041250,10090.ENSMUSP00000044903,10090.ENSMUSP00000045409…	Cdh1,Cd44,Dnajb6,Timp1,Vtn,Wfdc2,Mdm2,Hc,Chac1,Spint1,Tnfrsf1b,Gas6,Gabarapl2,Serpina3g,Thbs1,Ogt,Igf1,Gpx1,Usp14,Rybp,Arrb2,Nr1h3,Furin,Derl2,Uchl5,Taf9
GO:0050768	negative regulation of neurogenesis	24	312	0.36	0.0076	10090.ENSMUSP00000000122,10090.ENSMUSP00000003912,10090.ENSMUSP00000004920,10090.ENSMUSP00000014698,10090.ENSMUSP00000020408,10090.ENSMUSP00000028003,10090.ENSMUSP00000028735,10090.ENSMUSP00000037039,10090.ENSMUSP00000045838,10090.ENSMUSP00000063656,10090.ENSMUSP00000076577,10090.ENSMUSP00000077878,10090.ENSMUSP00000079295,10090.ENSMUSP00000085192,10090.ENSMUSP00000092019,10090.ENSMUSP00000093939…	Ngfr,Calr,Ulk2,Dguok,Mdm2,Lmx1a,Jag1,Tspo,Dusp10,Neo1,Map2,Il15ra,Dennd5a,Col3a1,Id1,Adcy6,Zhx2,Tsc2,Ptn,Ephb2,Ptk2,Rnf10,Thy1,Slit2
GO:0051603	proteolysis involved in cellular protein catabolic process	32	473	0.3	0.0076	10090.ENSMUSP00000002735,10090.ENSMUSP00000014913,10090.ENSMUSP00000016696,10090.ENSMUSP00000020408,10090.ENSMUSP00000021595,10090.ENSMUSP00000023365,10090.ENSMUSP00000024123,10090.ENSMUSP00000028083,10090.ENSMUSP00000028392,10090.ENSMUSP00000030289,10090.ENSMUSP00000030769,10090.ENSMUSP00000032198,10090.ENSMUSP00000032779,10090.ENSMUSP00000033873,10090.ENSMUSP00000037377,10090.ENSMUSP00000041202…	Clpp,Psmb1,Foxred2,Mdm2,Psmc1,Bfar,Agap3,Psmb7,Dnajc10,Usp1,Psmc2,Usp18,Ctsc,Erlin2,Fbxo2,Edem2,Psmd7,Psme4,Nhlrc1,Adamts12,Fbxo10,Sec61b,Psmc3,Ubap1,Usp14,Usp36,Arrb2,Derl2,Faf2,Cul9,Rnf4,Uchl5
GO:0030163	protein catabolic process	35	537	0.28	0.0077	10090.ENSMUSP00000002735,10090.ENSMUSP00000014913,10090.ENSMUSP00000016696,10090.ENSMUSP00000020408,10090.ENSMUSP00000021595,10090.ENSMUSP00000023365,10090.ENSMUSP00000024123,10090.ENSMUSP00000028083,10090.ENSMUSP00000028392,10090.ENSMUSP00000030289,10090.ENSMUSP00000030769,10090.ENSMUSP00000032198,10090.ENSMUSP00000032779,10090.ENSMUSP00000033873,10090.ENSMUSP00000034497,10090.ENSMUSP00000037377…	Clpp,Psmb1,Foxred2,Mdm2,Psmc1,Bfar,Agap3,Psmb7,Dnajc10,Usp1,Psmc2,Usp18,Ctsc,Erlin2,Mmp3,Fbxo2,Edem2,Psmd7,Psme4,Gpc1,Nhlrc1,Adamts12,Fbxo10,Sec61b,Psmc3,Ubap1,Usp14,Usp36,Arrb2,Rab7,Derl2,Faf2,Cul9,Rnf4,Uchl5
GO:0051247	positive regulation of protein metabolic process	79	1556	0.18	0.0078	10090.ENSMUSP00000000122,10090.ENSMUSP00000004050,10090.ENSMUSP00000005218,10090.ENSMUSP00000005292,10090.ENSMUSP00000009425,10090.ENSMUSP00000016138,10090.ENSMUSP00000017153,10090.ENSMUSP00000017488,10090.ENSMUSP00000018482,10090.ENSMUSP00000020408,10090.ENSMUSP00000020702,10090.ENSMUSP00000021595,10090.ENSMUSP00000022246,10090.ENSMUSP00000022699,10090.ENSMUSP00000023151,10090.ENSMUSP00000023600…	Ngfr,Mmd,Cd44,Prdx2,Rarres2,Fnta,Sdc4,Vtn,Tnip1,Mdm2,Igfbp3,Psmc1,Fgf10,Gfra2,Bcl6,Robo1,Cyp1b1,Stk25,Gsn,Itgav,Fbn1,Serp1,Tnfrsf1b,Rnf19b,Psmc2,Gpnmb,Ret,Ctsc,Nox4,Fgf21,Ilk,Gas6,Ednra,Vps35,Vps11,Cops8,Bmp8a,Flt3,Mif,Edem2,Mfhas1,Bag4,Thbs1,Ogt,Psme4,Eif4g1,Mustn1,Nek6,Slk,Rictor,Fn1,Nhlrc1,Taok1,Igf1,Gnai2,Uaca,Prkca,Fpr2,Fzd5,Ackr3,Gcnt2,Psmc3,Sox7,Notch2,Anapc11,Nlrp3,Ythdf3,Arrb2,Irf1,Ptk2,…
GO:0031331	positive regulation of cellular catabolic process	25	333	0.35	0.0079	10090.ENSMUSP00000003527,10090.ENSMUSP00000005507,10090.ENSMUSP00000006912,10090.ENSMUSP00000020408,10090.ENSMUSP00000020702,10090.ENSMUSP00000021595,10090.ENSMUSP00000030336,10090.ENSMUSP00000030584,10090.ENSMUSP00000030769,10090.ENSMUSP00000032779,10090.ENSMUSP00000033099,10090.ENSMUSP00000034131,10090.ENSMUSP00000034644,10090.ENSMUSP00000041149,10090.ENSMUSP00000041202,10090.ENSMUSP00000056668…	Supt5,Mlxipl,Pip4k2a,Mdm2,Igfbp3,Psmc1,Tnfrsf1b,Rnf19b,Psmc2,Ctsc,Fgf21,Vps35,Vps11,Mif,Edem2,Igf1,Psmc3,Entpd5,Tsc2,Anapc11,Ythdf3,Ptk2,Mid2,Becn1,Abhd5
GO:0031347	regulation of defense response	35	538	0.28	0.0079	10090.ENSMUSP00000002320,10090.ENSMUSP00000005218,10090.ENSMUSP00000017839,10090.ENSMUSP00000018482,10090.ENSMUSP00000023151,10090.ENSMUSP00000026571,10090.ENSMUSP00000029812,10090.ENSMUSP00000030336,10090.ENSMUSP00000032198,10090.ENSMUSP00000032882,10090.ENSMUSP00000034029,10090.ENSMUSP00000034131,10090.ENSMUSP00000041149,10090.ENSMUSP00000044135,10090.ENSMUSP00000045838,10090.ENSMUSP00000051809…	Ppard,Cd44,Rnf135,Tnip1,Bcl6,Irf7,Nfkb1,Tnfrsf1b,Usp18,Ndufc2,Ednra,Vps35,Mif,Mfhas1,Dusp10,Rictor,Il17rc,Hexim1,Adamts12,Uaca,Prkca,Gpx1,Tspan6,Tnip2,Nlrp3,H2-T23,Cd47,Arrb2,Irf1,Tlr5,Nr1h3,Foxp3,Slit2,Gstp1,Tac1
GO:0044092	negative regulation of molecular function	59	1078	0.21	0.0079	10090.ENSMUSP00000005218,10090.ENSMUSP00000005292,10090.ENSMUSP00000008733,10090.ENSMUSP00000009530,10090.ENSMUSP00000017488,10090.ENSMUSP00000017867,10090.ENSMUSP00000020408,10090.ENSMUSP00000021077,10090.ENSMUSP00000024701,10090.ENSMUSP00000024894,10090.ENSMUSP00000027056,10090.ENSMUSP00000027444,10090.ENSMUSP00000028233,10090.ENSMUSP00000028783,10090.ENSMUSP00000029812,10090.ENSMUSP00000030118…	Cd44,Prdx2,Dnajb6,Timp1,Vtn,Wfdc2,Mdm2,Slc9a3r1,Pkmyt1,Cyp1b1,Prex2,Pde6d,Hc,Spint1,Nfkb1,Dnaja1,Tnfrsf1b,Ppp1r35,Calu,Ilk,Gas6,Sfrp1,Egln1,Serpina3g,Nfkbid,Bag4,Thbs1,Dusp10,Cmya5,Igf1,Hexim1,Gnai2,Prkca,Taf7,Gpx1,Atp1a2,Ppp1r10,Usp14,Id1,Tsc2,Adarb1,Nlrp3,Sort1,Ephb2,Podn,Nosip,Arrb2,Thy1,Foxp3,Furin,Aip,Faf2,Wars,Slit2,Anp32e,Cdkn1c,Gstp1,Ptprc,Uchl5
GO:0045597	positive regulation of cell differentiation	57	1033	0.21	0.0082	10090.ENSMUSP00000000122,10090.ENSMUSP00000003912,10090.ENSMUSP00000004050,10090.ENSMUSP00000005019,10090.ENSMUSP00000005255,10090.ENSMUSP00000009425,10090.ENSMUSP00000020702,10090.ENSMUSP00000023151,10090.ENSMUSP00000023363,10090.ENSMUSP00000023600,10090.ENSMUSP00000026972,10090.ENSMUSP00000027498,10090.ENSMUSP00000028003,10090.ENSMUSP00000028735,10090.ENSMUSP00000028783,10090.ENSMUSP00000032201…	Ngfr,Calr,Mmd,Crabp2,Wisp1,Rarres2,Igfbp3,Bcl6,Rrn3,Robo1,Fam20c,Stk25,Lmx1a,Jag1,Spint1,Ret,Cyfip1,Ilk,Gas6,Sfrp1,Bloc1s5,Camk1d,Tspo,Asb4,Mif,Cldn5,Nfkbid,Srrt,Dusp10,Gpc1,Eif4g1,Mustn1,Plxnb2,Fn1,Igf1,Cbfb,Prkca,Setd3,Cebpb,Gcnt2,Arhgap35,Il15ra,Notch2,Il1rap,Tsc2,Slitrk1,Nlrp3,Ptn,Ephb2,Arrb2,Gjc2,Irf1,Ptk2,Foxp3,Cfl1,Zfp219,Ptprc
GO:0051179	localization	185	4315	0.1	0.0084	10090.ENSMUSP00000000122,10090.ENSMUSP00000000312,10090.ENSMUSP00000000543,10090.ENSMUSP00000000984,10090.ENSMUSP00000001109,10090.ENSMUSP00000002320,10090.ENSMUSP00000002379,10090.ENSMUSP00000002818,10090.ENSMUSP00000002840,10090.ENSMUSP00000003912,10090.ENSMUSP00000004508,10090.ENSMUSP00000005218,10090.ENSMUSP00000008733,10090.ENSMUSP00000009003,10090.ENSMUSP00000010241,10090.ENSMUSP00000014892…	Ngfr,Cdh1,Grasp,Slc7a7,Mfsd10,Ppard,Cd320,Ykt6,Pex6,Calr,Tmed4,Cd44,Dnajb6,Rala,Nxf1,Tex261,Fnta,Vtn,Myo1b,Copz2,Dync1h1,Lrp11,Ddit4,Mdm2,Slc9a3r1,Atp2a3,Gosr2,Rab15,Nol8,Slc35b3,Btf3,Fgf10,Bcl6,Robo1,Cxcl13,Agap3,Cyp1b1,Atp8b1,Yif1a,Slc1a1,Arl3,Wdr45b,Tspan17,Slc40a1,Slc23a3,Stk25,Xpr1,Srp9,Mrc1,Slc2a8,Gsn,Nckap1,Itgav,Fbn1,Mdk,Arfgap2,Arfgap1,Serp1,Dnaja1,Aqp7,Mfsd2a,Rnf19b,Grpel1,Mfsd7a,Ret,Vp…
GO:0051961	negative regulation of nervous system development	25	335	0.34	0.0085	10090.ENSMUSP00000000122,10090.ENSMUSP00000003912,10090.ENSMUSP00000004920,10090.ENSMUSP00000014698,10090.ENSMUSP00000020408,10090.ENSMUSP00000024708,10090.ENSMUSP00000028003,10090.ENSMUSP00000028735,10090.ENSMUSP00000037039,10090.ENSMUSP00000045838,10090.ENSMUSP00000063656,10090.ENSMUSP00000076577,10090.ENSMUSP00000077878,10090.ENSMUSP00000079295,10090.ENSMUSP00000085192,10090.ENSMUSP00000092019…	Ngfr,Calr,Ulk2,Dguok,Mdm2,Tnfrsf21,Lmx1a,Jag1,Tspo,Dusp10,Neo1,Map2,Il15ra,Dennd5a,Col3a1,Id1,Adcy6,Zhx2,Tsc2,Ptn,Ephb2,Ptk2,Rnf10,Thy1,Slit2
GO:0022408	negative regulation of cell-cell adhesion	16	168	0.45	0.0086	10090.ENSMUSP00000000312,10090.ENSMUSP00000005218,10090.ENSMUSP00000005292,10090.ENSMUSP00000017153,10090.ENSMUSP00000023151,10090.ENSMUSP00000024708,10090.ENSMUSP00000028735,10090.ENSMUSP00000031840,10090.ENSMUSP00000042317,10090.ENSMUSP00000059382,10090.ENSMUSP00000069850,10090.ENSMUSP00000090801,10090.ENSMUSP00000104548,10090.ENSMUSP00000105663,10090.ENSMUSP00000111405,10090.ENSMUSP00000129565	Cdh1,Cd44,Prdx2,Sdc4,Bcl6,Tnfrsf21,Jag1,Gpnmb,Nfkbid,Cbfb,Cebpb,Adamts18,Irf1,Ptk2,Foxp3,Gstp1
GO:0034645	cellular macromolecule biosynthetic process	127	2778	0.13	0.0086	10090.ENSMUSP00000001092,10090.ENSMUSP00000002320,10090.ENSMUSP00000003527,10090.ENSMUSP00000004554,10090.ENSMUSP00000005507,10090.ENSMUSP00000005705,10090.ENSMUSP00000009877,10090.ENSMUSP00000018482,10090.ENSMUSP00000020449,10090.ENSMUSP00000020826,10090.ENSMUSP00000020980,10090.ENSMUSP00000022163,10090.ENSMUSP00000022460,10090.ENSMUSP00000022538,10090.ENSMUSP00000022925,10090.ENSMUSP00000023113…	Zfp276,Ppard,Supt5,Rps5,Mlxipl,Trim28,Tfcp2,Tnip1,Helb,Sap30l,Rrm2,Btf3,Galnt15,Mrpl57,Eif3h,Polr3h,Bcl6,Rrn3,Trip6,Lbh,Wdr45b,Irf7,Bach1,Eif5b,Smyd2,Atf3,Lmx1a,Serp1,Tbx15,Nfkb1,Psip1,Srd5a3,Rpl6,Cbx3,Atf7ip,Tada3,Ccdc101,Tipin,Alg5,Galnt11,Mxd4,Irf8,Smg7,Erf,Rpl22l1,Srrt,Kmt2c,Pigk,Ogt,Mterf1a,Ss18,Eif4g1,C1galt1,Alx4,Wdr43,Mrps7,Zfp41,Igf1,Hexim1,No66,Ptrf,Edrf1,Mcmbp,Ascc2,Cnot10,Mlxip,Taf7,S…
GO:0046578	regulation of Ras protein signal transduction	18	203	0.42	0.0086	10090.ENSMUSP00000000122,10090.ENSMUSP00000022246,10090.ENSMUSP00000023151,10090.ENSMUSP00000023600,10090.ENSMUSP00000027056,10090.ENSMUSP00000035662,10090.ENSMUSP00000045409,10090.ENSMUSP00000056668,10090.ENSMUSP00000075242,10090.ENSMUSP00000078741,10090.ENSMUSP00000085192,10090.ENSMUSP00000087714,10090.ENSMUSP00000091178,10090.ENSMUSP00000092200,10090.ENSMUSP00000092228,10090.ENSMUSP00000093995…	Ngfr,Fgf10,Bcl6,Robo1,Prex2,Arap3,Ogt,Igf1,Arhgap35,Notch2,Col3a1,Trio,Psd3,Rasgrp4,Plekhg2,Iqsec2,Ephb2,Cyth3
GO:0001655	urogenital system development	25	336	0.34	0.0087	10090.ENSMUSP00000005218,10090.ENSMUSP00000017153,10090.ENSMUSP00000022246,10090.ENSMUSP00000026009,10090.ENSMUSP00000027067,10090.ENSMUSP00000028633,10090.ENSMUSP00000028735,10090.ENSMUSP00000029400,10090.ENSMUSP00000032201,10090.ENSMUSP00000033182,10090.ENSMUSP00000033846,10090.ENSMUSP00000033952,10090.ENSMUSP00000047931,10090.ENSMUSP00000048180,10090.ENSMUSP00000056668,10090.ENSMUSP00000078741…	Cd44,Sdc4,Fgf10,Arl3,Gsta3,Fbn1,Jag1,Mme,Ret,Ilk,Angpt2,Sfrp1,C1galt1,Acd,Igf1,Notch2,Ephb2,Tnc,Vcan,Col4a3,Mpv17,Ift20,Slit2,Cdkn1c,Aph1c
GO:0031348	negative regulation of defense response	17	186	0.43	0.0088	10090.ENSMUSP00000002320,10090.ENSMUSP00000005218,10090.ENSMUSP00000029812,10090.ENSMUSP00000030336,10090.ENSMUSP00000034131,10090.ENSMUSP00000044135,10090.ENSMUSP00000045838,10090.ENSMUSP00000062047,10090.ENSMUSP00000081010,10090.ENSMUSP00000084838,10090.ENSMUSP00000098707,10090.ENSMUSP00000099739,10090.ENSMUSP00000104208,10090.ENSMUSP00000106988,10090.ENSMUSP00000111405,10090.ENSMUSP00000127615…	Ppard,Cd44,Nfkb1,Tnfrsf1b,Vps35,Mfhas1,Dusp10,Uaca,Gpx1,Tspan6,Nlrp3,H2-T23,Arrb2,Nr1h3,Foxp3,Slit2,Gstp1
GO:0014911	positive regulation of smooth muscle cell migration	9	60	0.65	0.009	10090.ENSMUSP00000017488,10090.ENSMUSP00000020408,10090.ENSMUSP00000024894,10090.ENSMUSP00000032781,10090.ENSMUSP00000041149,10090.ENSMUSP00000056668,10090.ENSMUSP00000072773,10090.ENSMUSP00000099529,10090.ENSMUSP00000105663	Vtn,Mdm2,Cyp1b1,Nox4,Mif,Igf1,Postn,Sema6d,Ptk2
GO:0051346	negative regulation of hydrolase activity	29	419	0.31	0.0094	10090.ENSMUSP00000005218,10090.ENSMUSP00000008733,10090.ENSMUSP00000009530,10090.ENSMUSP00000017488,10090.ENSMUSP00000017867,10090.ENSMUSP00000020408,10090.ENSMUSP00000024701,10090.ENSMUSP00000027444,10090.ENSMUSP00000028233,10090.ENSMUSP00000028783,10090.ENSMUSP00000030336,10090.ENSMUSP00000031739,10090.ENSMUSP00000033828,10090.ENSMUSP00000034469,10090.ENSMUSP00000041250,10090.ENSMUSP00000044725…	Cd44,Dnajb6,Timp1,Vtn,Wfdc2,Mdm2,Pkmyt1,Pde6d,Hc,Spint1,Tnfrsf1b,Ppp1r35,Gas6,Egln1,Serpina3g,Bag4,Thbs1,Cmya5,Igf1,Gnai2,Gpx1,Ppp1r10,Usp14,Sort1,Arrb2,Furin,Aip,Slit2,Uchl5
GO:0040011	locomotion	58	1065	0.21	0.0095	10090.ENSMUSP00000000122,10090.ENSMUSP00000002320,10090.ENSMUSP00000005218,10090.ENSMUSP00000009425,10090.ENSMUSP00000017488,10090.ENSMUSP00000020308,10090.ENSMUSP00000021689,10090.ENSMUSP00000022246,10090.ENSMUSP00000023600,10090.ENSMUSP00000023840,10090.ENSMUSP00000024894,10090.ENSMUSP00000028003,10090.ENSMUSP00000028386,10090.ENSMUSP00000028499,10090.ENSMUSP00000028672,10090.ENSMUSP00000030118…	Ngfr,Ppard,Cd44,Rarres2,Vtn,Ddit4,Evl,Fgf10,Robo1,Cxcl13,Cyp1b1,Lmx1a,Nckap1,Itgav,Mdk,Dnaja1,Ret,Ilk,Figf,Gas6,Gpm6a,Hsd3b7,Tspo,Nhsl1,Mif,Itga9,Thbs1,C3ar1,Ackr2,Ly6k,Stard13,Fn1,Il17rc,Adamts12,Prkca,Neo1,Fpr2,Ackr3,Fut10,Elmo2,Ear2,Arhgap35,Gpx1,Atp1a2,Tsc2,Ttn,Cd47,Ephb2,Arrb2,Vcan,Ptk2,Sh3kbp1,Rab7,Cfl1,Pde4d,Apbb2,Slit2,Ptprc
GO:0050922	negative regulation of chemotaxis	7	36	0.76	0.0099	10090.ENSMUSP00000023600,10090.ENSMUSP00000023840,10090.ENSMUSP00000028233,10090.ENSMUSP00000033846,10090.ENSMUSP00000041149,10090.ENSMUSP00000044903,10090.ENSMUSP00000127615	Robo1,Cxcl13,Hc,Angpt2,Mif,Thbs1,Slit2
GO:1902533	positive regulation of intracellular signal transduction	52	927	0.22	0.0099	10090.ENSMUSP00000000122,10090.ENSMUSP00000001046,10090.ENSMUSP00000002320,10090.ENSMUSP00000003912,10090.ENSMUSP00000005218,10090.ENSMUSP00000005292,10090.ENSMUSP00000020702,10090.ENSMUSP00000021077,10090.ENSMUSP00000022246,10090.ENSMUSP00000023600,10090.ENSMUSP00000024119,10090.ENSMUSP00000024894,10090.ENSMUSP00000027498,10090.ENSMUSP00000027941,10090.ENSMUSP00000028499,10090.ENSMUSP00000031840…	Ngfr,S100a4,Ppard,Calr,Cd44,Prdx2,Igfbp3,Slc9a3r1,Fgf10,Robo1,Trip6,Cyp1b1,Stk25,Atf3,Itgav,Gpnmb,Ret,Nox4,Fgf21,Ilk,Gas6,Ednra,Atr,Akap12,Cops8,Mif,Sct,Mfhas1,Bag4,Thbs1,Rictor,Taok1,Igf1,Hexim1,Gnai2,Prkca,Fpr2,Fzd5,F10,Ackr3,Gcnt2,Notch2,Gpx1,Tnip2,Col3a1,Rasgrp4,Arrb2,Ptk2,Akt3,Mid2,Nelfe,Ptprc
GO:0017185	peptidyl-lysine hydroxylation	4	8	1.17	0.01	10090.ENSMUSP00000023958,10090.ENSMUSP00000032749,10090.ENSMUSP00000065278,10090.ENSMUSP00000125373	Leprel2,Vps33b,Leprel4,Plod2
GO:0042176	regulation of protein catabolic process	26	360	0.33	0.01	10090.ENSMUSP00000008748,10090.ENSMUSP00000009530,10090.ENSMUSP00000020408,10090.ENSMUSP00000021595,10090.ENSMUSP00000030336,10090.ENSMUSP00000030584,10090.ENSMUSP00000030769,10090.ENSMUSP00000032779,10090.ENSMUSP00000034131,10090.ENSMUSP00000034428,10090.ENSMUSP00000034644,10090.ENSMUSP00000041202,10090.ENSMUSP00000045409,10090.ENSMUSP00000068661,10090.ENSMUSP00000071054,10090.ENSMUSP00000081010…	Ubqln4,Timp1,Mdm2,Psmc1,Tnfrsf1b,Rnf19b,Psmc2,Ctsc,Vps35,Gabarapl2,Vps11,Edem2,Ogt,Mdm4,Psmc3,Gpx1,Usp14,Anapc11,Rybp,Ptk2,Rab7,Furin,Derl2,Dda1,Uchl5,Taf9
GO:0001558	regulation of cell growth	28	401	0.31	0.0101	10090.ENSMUSP00000002320,10090.ENSMUSP00000004920,10090.ENSMUSP00000005019,10090.ENSMUSP00000005218,10090.ENSMUSP00000005255,10090.ENSMUSP00000020323,10090.ENSMUSP00000020702,10090.ENSMUSP00000023151,10090.ENSMUSP00000028003,10090.ENSMUSP00000029188,10090.ENSMUSP00000032629,10090.ENSMUSP00000033182,10090.ENSMUSP00000033952,10090.ENSMUSP00000036245,10090.ENSMUSP00000047678,10090.ENSMUSP00000054499…	Ppard,Ulk2,Crabp2,Cd44,Wisp1,Avpr1a,Igfbp3,Bcl6,Lmx1a,Wisp2,Cyfip1,Ilk,Sfrp1,Hsd3b7,Eif4g1,Fn1,Igf1,Adam10,Map2,Hspa1a,Htra3,Enpp1,Ptk2,Cfl1,Derl2,Apbb2,Slit2,Taf9
GO:0001667	ameboidal-type cell migration	15	154	0.46	0.0101	10090.ENSMUSP00000002320,10090.ENSMUSP00000022246,10090.ENSMUSP00000023600,10090.ENSMUSP00000023840,10090.ENSMUSP00000024894,10090.ENSMUSP00000028386,10090.ENSMUSP00000028499,10090.ENSMUSP00000032201,10090.ENSMUSP00000033182,10090.ENSMUSP00000053232,10090.ENSMUSP00000054499,10090.ENSMUSP00000081010,10090.ENSMUSP00000105663,10090.ENSMUSP00000112259,10090.ENSMUSP00000127615	Ppard,Fgf10,Robo1,Cxcl13,Cyp1b1,Nckap1,Itgav,Ret,Ilk,Stard13,Fn1,Gpx1,Ptk2,Cfl1,Slit2
GO:0043281	regulation of cysteine-type endopeptidase activity involved in apoptotic process	18	207	0.41	0.0101	10090.ENSMUSP00000000122,10090.ENSMUSP00000000312,10090.ENSMUSP00000005218,10090.ENSMUSP00000008733,10090.ENSMUSP00000020408,10090.ENSMUSP00000023600,10090.ENSMUSP00000028239,10090.ENSMUSP00000030336,10090.ENSMUSP00000032201,10090.ENSMUSP00000033828,10090.ENSMUSP00000044903,10090.ENSMUSP00000056668,10090.ENSMUSP00000062047,10090.ENSMUSP00000078597,10090.ENSMUSP00000081010,10090.ENSMUSP00000098707…	Ngfr,Cdh1,Cd44,Dnajb6,Mdm2,Robo1,Gsn,Tnfrsf1b,Ret,Gas6,Thbs1,Igf1,Uaca,Sox7,Gpx1,Nlrp3,Arrb2,Col4a3
GO:0072358	cardiovascular system development	35	548	0.28	0.0101	10090.ENSMUSP00000000122,10090.ENSMUSP00000001927,10090.ENSMUSP00000020408,10090.ENSMUSP00000022189,10090.ENSMUSP00000022246,10090.ENSMUSP00000023600,10090.ENSMUSP00000024894,10090.ENSMUSP00000028499,10090.ENSMUSP00000028735,10090.ENSMUSP00000028783,10090.ENSMUSP00000033751,10090.ENSMUSP00000033846,10090.ENSMUSP00000034029,10090.ENSMUSP00000037719,10090.ENSMUSP00000044903,10090.ENSMUSP00000047931…	Ngfr,Ltbp1,Mdm2,Aggf1,Fgf10,Robo1,Cyp1b1,Itgav,Jag1,Spint1,Figf,Angpt2,Ednra,Tgfbi,Thbs1,C1galt1,Rbm15,Fn1,Igf1,Ubiad1,Prkca,Fzd5,Ackr3,Notch2,Gpx1,Col3a1,Id1,Col18a1,Ephb2,Ptk2,Brpf1,Thy1,Becn1,Wars,Slit2
GO:0006725	cellular aromatic compound metabolic process	168	3879	0.11	0.0102	10090.ENSMUSP00000000940,10090.ENSMUSP00000001092,10090.ENSMUSP00000001713,10090.ENSMUSP00000002320,10090.ENSMUSP00000003527,10090.ENSMUSP00000005507,10090.ENSMUSP00000005705,10090.ENSMUSP00000005810,10090.ENSMUSP00000009877,10090.ENSMUSP00000014698,10090.ENSMUSP00000015892,10090.ENSMUSP00000020022,10090.ENSMUSP00000020449,10090.ENSMUSP00000020826,10090.ENSMUSP00000020835,10090.ENSMUSP00000020980…	Nsun5,Zfp276,Gstt1,Ppard,Supt5,Mlxipl,Trim28,Mthfd2,Tfcp2,Dguok,Prpf3,Smpdl3a,Helb,Sap30l,Ppm1d,Rrm2,Fdxr,Nol8,Btf3,Polr3h,Bcl6,Rrn3,Trip6,Lbh,Cyp1b1,Irf7,Bach1,Fam20c,Ercc5,Ube2t,Smyd2,Atf3,Lmx1a,Acss2,Tbx15,Nfkb1,Rpf1,Psip1,Usp1,Exo5,Hmgcl,Cmpk1,Khk,Nudt9,Zcchc8,Ddx51,Tra2a,Cbx3,Atf7ip,Tada3,Cmas,Ndufc2,Ccdc101,Mak16,Rexo2,Imp3,Tipin,Atr,Nop14,Rrp9,Mxd4,Edc4,Irf8,Smg7,Erf,Rnmtl1,Srrt,Glyat,Kmt2…
GO:0048729	tissue morphogenesis	38	614	0.26	0.0102	10090.ENSMUSP00000000122,10090.ENSMUSP00000005218,10090.ENSMUSP00000005705,10090.ENSMUSP00000009003,10090.ENSMUSP00000014957,10090.ENSMUSP00000017153,10090.ENSMUSP00000020408,10090.ENSMUSP00000021077,10090.ENSMUSP00000022246,10090.ENSMUSP00000023600,10090.ENSMUSP00000028386,10090.ENSMUSP00000028735,10090.ENSMUSP00000028783,10090.ENSMUSP00000032201,10090.ENSMUSP00000033182,10090.ENSMUSP00000033952…	Ngfr,Cd44,Trim28,Rala,Stc1,Sdc4,Mdm2,Slc9a3r1,Fgf10,Robo1,Nckap1,Jag1,Spint1,Ret,Ilk,Sfrp1,Ednra,Egln1,Mical2,Plxnb2,Stard13,Rbm15,Igf1,Fzd5,Mdm4,Arhgap35,Notch2,Col3a1,Kdm6b,Tsc2,Adarb1,Ttn,Tnc,Brpf1,Cfl1,Lmo4,Ift20,Slit2
GO:0043066	negative regulation of apoptotic process	50	884	0.22	0.0103	10090.ENSMUSP00000000122,10090.ENSMUSP00000002320,10090.ENSMUSP00000005218,10090.ENSMUSP00000005292,10090.ENSMUSP00000008733,10090.ENSMUSP00000009530,10090.ENSMUSP00000016138,10090.ENSMUSP00000020408,10090.ENSMUSP00000022038,10090.ENSMUSP00000022246,10090.ENSMUSP00000022806,10090.ENSMUSP00000023151,10090.ENSMUSP00000023363,10090.ENSMUSP00000023365,10090.ENSMUSP00000027137,10090.ENSMUSP00000027214…	Ngfr,Ppard,Cd44,Prdx2,Dnajb6,Timp1,Fnta,Mdm2,Naa35,Fgf10,Bcl2l2,Bcl6,Rrn3,Bfar,Slc40a1,Ercc5,Itgav,Mdk,Nfkb1,Dnaja1,Tnfrsf1b,Plac8,Fgf21,Ilk,Gas6,Sfrp1,Ednra,Camk1d,Mif,Sct,Thbs1,Fn1,Igf1,Gnai2,Prkca,Mdm4,Ackr3,Cebpb,Gpx1,Ppp1r10,Tnip2,Id1,Arrb2,Ptk2,Tsc22d3,Son,Becn1,Apbb2,Gstp1,Taf9
GO:0010810	regulation of cell-substrate adhesion	17	190	0.42	0.0105	10090.ENSMUSP00000003912,10090.ENSMUSP00000017153,10090.ENSMUSP00000017488,10090.ENSMUSP00000023151,10090.ENSMUSP00000028735,10090.ENSMUSP00000033182,10090.ENSMUSP00000033846,10090.ENSMUSP00000044903,10090.ENSMUSP00000049977,10090.ENSMUSP00000054499,10090.ENSMUSP00000070942,10090.ENSMUSP00000072773,10090.ENSMUSP00000099073,10090.ENSMUSP00000105663,10090.ENSMUSP00000110489,10090.ENSMUSP00000112259…	Calr,Sdc4,Vtn,Bcl6,Jag1,Ilk,Angpt2,Thbs1,Slk,Fn1,Gcnt2,Postn,Ptn,Ptk2,Thy1,Cfl1,Spock2
GO:0010631	epithelial cell migration	10	76	0.59	0.0106	10090.ENSMUSP00000002320,10090.ENSMUSP00000022246,10090.ENSMUSP00000023600,10090.ENSMUSP00000023840,10090.ENSMUSP00000024894,10090.ENSMUSP00000028499,10090.ENSMUSP00000053232,10090.ENSMUSP00000081010,10090.ENSMUSP00000105663,10090.ENSMUSP00000127615	Ppard,Fgf10,Robo1,Cxcl13,Cyp1b1,Itgav,Stard13,Gpx1,Ptk2,Slit2
GO:1901699	cellular response to nitrogen compound	34	530	0.28	0.0109	10090.ENSMUSP00000000122,10090.ENSMUSP00000000312,10090.ENSMUSP00000014957,10090.ENSMUSP00000020408,10090.ENSMUSP00000028129,10090.ENSMUSP00000028633,10090.ENSMUSP00000029812,10090.ENSMUSP00000032629,10090.ENSMUSP00000032781,10090.ENSMUSP00000033099,10090.ENSMUSP00000033952,10090.ENSMUSP00000034497,10090.ENSMUSP00000043123,10090.ENSMUSP00000044903,10090.ENSMUSP00000056668,10090.ENSMUSP00000057543…	Ngfr,Cdh1,Stc1,Mdm2,Slc2a8,Fbn1,Nfkb1,Cyfip1,Nox4,Fgf21,Sfrp1,Mmp3,Srrt,Thbs1,Igf1,Gnai2,Fpr2,Cebpb,Col5a2,Col3a1,Folr2,Id1,Adcy6,Tsc2,Nlrp3,Enpp1,Irf1,Ptk2,Akt3,Cfl1,Pde4d,Slit2,Gstp1,Rnf4
GO:0002685	regulation of leukocyte migration	17	191	0.42	0.011	10090.ENSMUSP00000003912,10090.ENSMUSP00000009425,10090.ENSMUSP00000023840,10090.ENSMUSP00000028233,10090.ENSMUSP00000033751,10090.ENSMUSP00000033828,10090.ENSMUSP00000034029,10090.ENSMUSP00000037028,10090.ENSMUSP00000041149,10090.ENSMUSP00000044903,10090.ENSMUSP00000048092,10090.ENSMUSP00000063839,10090.ENSMUSP00000065799,10090.ENSMUSP00000090316,10090.ENSMUSP00000099375,10090.ENSMUSP00000110489…	Calr,Rarres2,Cxcl13,Hc,Figf,Gas6,Ednra,Camk1d,Mif,Thbs1,C3ar1,Adam10,Fpr2,Med23,Itga2b,Thy1,Slit2
GO:0090304	nucleic acid metabolic process	141	3169	0.12	0.011	10090.ENSMUSP00000000940,10090.ENSMUSP00000001092,10090.ENSMUSP00000001713,10090.ENSMUSP00000002320,10090.ENSMUSP00000003527,10090.ENSMUSP00000005507,10090.ENSMUSP00000005705,10090.ENSMUSP00000009877,10090.ENSMUSP00000015892,10090.ENSMUSP00000020449,10090.ENSMUSP00000020826,10090.ENSMUSP00000020835,10090.ENSMUSP00000020980,10090.ENSMUSP00000021824,10090.ENSMUSP00000022163,10090.ENSMUSP00000023113…	Nsun5,Zfp276,Gstt1,Ppard,Supt5,Mlxipl,Trim28,Tfcp2,Prpf3,Helb,Sap30l,Ppm1d,Rrm2,Nol8,Btf3,Polr3h,Bcl6,Rrn3,Trip6,Lbh,Cyp1b1,Irf7,Bach1,Ercc5,Ube2t,Smyd2,Atf3,Lmx1a,Tbx15,Nfkb1,Rpf1,Psip1,Usp1,Exo5,Zcchc8,Ddx51,Tra2a,Cbx3,Atf7ip,Tada3,Ccdc101,Mak16,Rexo2,Imp3,Tipin,Atr,Nop14,Rrp9,Mxd4,Edc4,Irf8,Smg7,Erf,Rnmtl1,Srrt,Kmt2c,Psme4,Mterf1a,Ss18,Aqr,Alx4,Acd,Wdr43,Trex1,Rbm15,Taok1,Zfp41,Hexim1,No66,Ptr…
GO:0006996	organelle organization	127	2805	0.13	0.0114	10090.ENSMUSP00000001127,10090.ENSMUSP00000001595,10090.ENSMUSP00000002818,10090.ENSMUSP00000002840,10090.ENSMUSP00000003912,10090.ENSMUSP00000004554,10090.ENSMUSP00000004784,10090.ENSMUSP00000005705,10090.ENSMUSP00000007559,10090.ENSMUSP00000008733,10090.ENSMUSP00000009003,10090.ENSMUSP00000015138,10090.ENSMUSP00000018561,10090.ENSMUSP00000018851,10090.ENSMUSP00000020449,10090.ENSMUSP00000020826…	Poldip2,Fkbp10,Ykt6,Pex6,Calr,Rps5,Cnn2,Trim28,Gatad1,Dnajb6,Rala,Eln,Myo1b,Dync1h1,Helb,Sap30l,Ppm1d,Slc9a3r1,Gosr2,Actn1,Evl,Fgf10,Bcl6,Rrn3,Atp8b1,Arl3,Wdr45b,Coa5,Stk25,Smyd2,Slc2a8,Gsn,Nckap1,Rpf1,Hmgcl,Grpel1,Rpl6,Cbx3,Chchd6,Tmem43,Tada3,Vps33b,Ndufc2,Ccdc101,Atp2a1,Sfrp1,Ddhd2,Vps35,Gabarapl2,Vps11,Rab27a,Atr,Galnt11,Smg7,Kmt2c,Ogt,Psme4,Mterf1a,Ss18,Ptpdc1,Eif4g1,Tram2,Acd,Surf6,Slk,Mica…
GO:0008104	protein localization	85	1733	0.16	0.0115	10090.ENSMUSP00000000122,10090.ENSMUSP00000000312,10090.ENSMUSP00000000543,10090.ENSMUSP00000002818,10090.ENSMUSP00000002840,10090.ENSMUSP00000003912,10090.ENSMUSP00000004508,10090.ENSMUSP00000008733,10090.ENSMUSP00000010241,10090.ENSMUSP00000016138,10090.ENSMUSP00000018561,10090.ENSMUSP00000018816,10090.ENSMUSP00000020408,10090.ENSMUSP00000021077,10090.ENSMUSP00000021329,10090.ENSMUSP00000021459…	Ngfr,Cdh1,Grasp,Ykt6,Pex6,Calr,Tmed4,Dnajb6,Nxf1,Fnta,Myo1b,Copz2,Mdm2,Slc9a3r1,Gosr2,Rab15,Nol8,Btf3,Fgf10,Bcl6,Agap3,Yif1a,Arl3,Wdr45b,Tspan17,Srp9,Gsn,Nckap1,Itgav,Fbn1,Arfgap2,Arfgap1,Serp1,Dnaja1,Rnf19b,Grpel1,Vps33b,Gas6,Tnfsf13b,Vps35,Gabarapl2,Vps11,Rab27a,Atr,Akap12,Ipo9,Tspo,Rtp4,Smg7,Bag4,Pigk,Plekhm1,Tram2,Acd,Cog6,Ush2a,Rab11fip2,Insig1,Tmem150a,Sec61b,Nup98,Ctage5,Ubap1,Homer1,Notch…
GO:0010638	positive regulation of organelle organization	35	554	0.27	0.0115	10090.ENSMUSP00000005705,10090.ENSMUSP00000006912,10090.ENSMUSP00000017153,10090.ENSMUSP00000018851,10090.ENSMUSP00000021689,10090.ENSMUSP00000023151,10090.ENSMUSP00000028239,10090.ENSMUSP00000028386,10090.ENSMUSP00000032629,10090.ENSMUSP00000032781,10090.ENSMUSP00000033975,10090.ENSMUSP00000034131,10090.ENSMUSP00000034980,10090.ENSMUSP00000044725,10090.ENSMUSP00000045409,10090.ENSMUSP00000048180…	Trim28,Pip4k2a,Sdc4,Dync1h1,Evl,Bcl6,Gsn,Nckap1,Cyfip1,Nox4,Ddhd2,Vps35,Atr,Bag4,Ogt,Acd,Slk,Rictor,Igf1,Cdc42ep2,Mllt11,Arhgap35,Ppp1r10,Hspa1a,Id1,Synpo,Anapc11,Cdc42ep4,Dctn1,Foxp3,Cfl1,Paxbp1,Becn1,Nelfe,Tac1
GO:0048514	blood vessel morphogenesis	28	406	0.31	0.0115	10090.ENSMUSP00000022189,10090.ENSMUSP00000022246,10090.ENSMUSP00000023600,10090.ENSMUSP00000024894,10090.ENSMUSP00000028499,10090.ENSMUSP00000028735,10090.ENSMUSP00000033751,10090.ENSMUSP00000033846,10090.ENSMUSP00000034029,10090.ENSMUSP00000037719,10090.ENSMUSP00000044903,10090.ENSMUSP00000047931,10090.ENSMUSP00000054424,10090.ENSMUSP00000054499,10090.ENSMUSP00000062392,10090.ENSMUSP00000067783…	Aggf1,Fgf10,Robo1,Cyp1b1,Itgav,Jag1,Figf,Angpt2,Ednra,Tgfbi,Thbs1,C1galt1,Rbm15,Fn1,Prkca,Fzd5,Ackr3,Notch2,Gpx1,Col3a1,Col18a1,Ephb2,Ptk2,Brpf1,Thy1,Becn1,Wars,Slit2
GO:0001944	vasculature development	34	533	0.27	0.0116	10090.ENSMUSP00000000122,10090.ENSMUSP00000001927,10090.ENSMUSP00000020408,10090.ENSMUSP00000022189,10090.ENSMUSP00000022246,10090.ENSMUSP00000023600,10090.ENSMUSP00000024894,10090.ENSMUSP00000028499,10090.ENSMUSP00000028735,10090.ENSMUSP00000028783,10090.ENSMUSP00000033751,10090.ENSMUSP00000033846,10090.ENSMUSP00000034029,10090.ENSMUSP00000037719,10090.ENSMUSP00000044903,10090.ENSMUSP00000047931…	Ngfr,Ltbp1,Mdm2,Aggf1,Fgf10,Robo1,Cyp1b1,Itgav,Jag1,Spint1,Figf,Angpt2,Ednra,Tgfbi,Thbs1,C1galt1,Rbm15,Fn1,Igf1,Prkca,Fzd5,Ackr3,Notch2,Gpx1,Col3a1,Id1,Col18a1,Ephb2,Ptk2,Brpf1,Thy1,Becn1,Wars,Slit2
GO:0010942	positive regulation of cell death	40	664	0.25	0.0116	10090.ENSMUSP00000000122,10090.ENSMUSP00000005218,10090.ENSMUSP00000014892,10090.ENSMUSP00000020308,10090.ENSMUSP00000020702,10090.ENSMUSP00000021077,10090.ENSMUSP00000023151,10090.ENSMUSP00000023600,10090.ENSMUSP00000024894,10090.ENSMUSP00000027941,10090.ENSMUSP00000028239,10090.ENSMUSP00000030118,10090.ENSMUSP00000030336,10090.ENSMUSP00000032201,10090.ENSMUSP00000032779,10090.ENSMUSP00000032781…	Ngfr,Cd44,Tex261,Ddit4,Igfbp3,Slc9a3r1,Bcl6,Robo1,Cyp1b1,Atf3,Gsn,Dnaja1,Tnfrsf1b,Ret,Ctsc,Nox4,Sfrp1,Egln1,Mmp3,Camk1d,Tspo,Nfkbid,Thbs1,Eif4g1,Slk,Uaca,Mllt11,Sox7,Notch2,Rybp,Nlrp3,Ptn,Sort1,Col18a1,Arrb2,Irf1,Col4a3,Apbb2,Slit2,Ptprc
GO:0071417	cellular response to organonitrogen compound	30	448	0.3	0.0116	10090.ENSMUSP00000000122,10090.ENSMUSP00000000312,10090.ENSMUSP00000014957,10090.ENSMUSP00000020408,10090.ENSMUSP00000028129,10090.ENSMUSP00000028633,10090.ENSMUSP00000029812,10090.ENSMUSP00000032629,10090.ENSMUSP00000032781,10090.ENSMUSP00000033099,10090.ENSMUSP00000033952,10090.ENSMUSP00000034497,10090.ENSMUSP00000056668,10090.ENSMUSP00000065799,10090.ENSMUSP00000069850,10090.ENSMUSP00000083620…	Ngfr,Cdh1,Stc1,Mdm2,Slc2a8,Fbn1,Nfkb1,Cyfip1,Nox4,Fgf21,Sfrp1,Mmp3,Igf1,Fpr2,Cebpb,Col5a2,Col3a1,Folr2,Id1,Adcy6,Tsc2,Nlrp3,Enpp1,Irf1,Ptk2,Akt3,Cfl1,Pde4d,Slit2,Gstp1
GO:0031345	negative regulation of cell projection organization	17	193	0.41	0.0118	10090.ENSMUSP00000000122,10090.ENSMUSP00000004920,10090.ENSMUSP00000014698,10090.ENSMUSP00000020408,10090.ENSMUSP00000021689,10090.ENSMUSP00000063656,10090.ENSMUSP00000076577,10090.ENSMUSP00000077878,10090.ENSMUSP00000079295,10090.ENSMUSP00000092019,10090.ENSMUSP00000093939,10090.ENSMUSP00000094986,10090.ENSMUSP00000101472,10090.ENSMUSP00000105663,10090.ENSMUSP00000110489,10090.ENSMUSP00000112259…	Ngfr,Ulk2,Dguok,Mdm2,Evl,Neo1,Map2,Il15ra,Dennd5a,Id1,Adcy6,Tsc2,Ephb2,Ptk2,Thy1,Cfl1,Slit2
GO:0052548	regulation of endopeptidase activity	27	387	0.31	0.0119	10090.ENSMUSP00000000122,10090.ENSMUSP00000000312,10090.ENSMUSP00000005218,10090.ENSMUSP00000008733,10090.ENSMUSP00000009530,10090.ENSMUSP00000017488,10090.ENSMUSP00000017867,10090.ENSMUSP00000020408,10090.ENSMUSP00000023600,10090.ENSMUSP00000028233,10090.ENSMUSP00000028239,10090.ENSMUSP00000028783,10090.ENSMUSP00000030336,10090.ENSMUSP00000032201,10090.ENSMUSP00000033828,10090.ENSMUSP00000041250…	Ngfr,Cdh1,Cd44,Dnajb6,Timp1,Vtn,Wfdc2,Mdm2,Robo1,Hc,Gsn,Spint1,Tnfrsf1b,Ret,Gas6,Serpina3g,Thbs1,Igf1,Uaca,Sox7,Gpx1,Usp14,Nlrp3,Arrb2,Col4a3,Furin,Uchl5
GO:0021955	central nervous system neuron axonogenesis	7	38	0.74	0.0121	10090.ENSMUSP00000062392,10090.ENSMUSP00000074681,10090.ENSMUSP00000075242,10090.ENSMUSP00000095976,10090.ENSMUSP00000101472,10090.ENSMUSP00000105663,10090.ENSMUSP00000127615	Prkca,Cdh11,Arhgap35,Adarb1,Ephb2,Ptk2,Slit2
GO:0002690	positive regulation of leukocyte chemotaxis	11	93	0.54	0.0122	10090.ENSMUSP00000003912,10090.ENSMUSP00000009425,10090.ENSMUSP00000023840,10090.ENSMUSP00000033751,10090.ENSMUSP00000033828,10090.ENSMUSP00000034029,10090.ENSMUSP00000037028,10090.ENSMUSP00000044903,10090.ENSMUSP00000048092,10090.ENSMUSP00000063839,10090.ENSMUSP00000065799	Calr,Rarres2,Cxcl13,Figf,Gas6,Ednra,Camk1d,Thbs1,C3ar1,Adam10,Fpr2
GO:0009057	macromolecule catabolic process	43	734	0.24	0.0122	10090.ENSMUSP00000002735,10090.ENSMUSP00000005218,10090.ENSMUSP00000014913,10090.ENSMUSP00000016696,10090.ENSMUSP00000020408,10090.ENSMUSP00000021595,10090.ENSMUSP00000023365,10090.ENSMUSP00000024123,10090.ENSMUSP00000028083,10090.ENSMUSP00000028392,10090.ENSMUSP00000030289,10090.ENSMUSP00000030769,10090.ENSMUSP00000032198,10090.ENSMUSP00000032779,10090.ENSMUSP00000033050,10090.ENSMUSP00000033873…	Clpp,Cd44,Psmb1,Foxred2,Mdm2,Psmc1,Bfar,Agap3,Psmb7,Dnajc10,Usp1,Psmc2,Usp18,Ctsc,Lyve1,Erlin2,Mmp3,Fbxo2,Edc4,Edem2,Smg7,Psmd7,Psme4,Gpc1,Nhlrc1,Adamts12,Fbxo10,Sec61b,Psmc3,Ubap1,Thrap3,Hspa1a,Usp14,Zhx2,Usp36,Arrb2,Rab7,Derl2,Becn1,Faf2,Cul9,Rnf4,Uchl5
GO:0009743	response to carbohydrate	16	176	0.43	0.0122	10090.ENSMUSP00000002320,10090.ENSMUSP00000005507,10090.ENSMUSP00000010807,10090.ENSMUSP00000029812,10090.ENSMUSP00000031053,10090.ENSMUSP00000032781,10090.ENSMUSP00000033099,10090.ENSMUSP00000033828,10090.ENSMUSP00000033846,10090.ENSMUSP00000044903,10090.ENSMUSP00000045409,10090.ENSMUSP00000056668,10090.ENSMUSP00000059978,10090.ENSMUSP00000062392,10090.ENSMUSP00000081010,10090.ENSMUSP00000129565	Ppard,Mlxipl,Fads1,Nfkb1,Khk,Nox4,Fgf21,Gas6,Angpt2,Thbs1,Ogt,Igf1,Rab11fip2,Prkca,Gpx1,Gstp1
GO:0008360	regulation of cell shape	14	142	0.46	0.0126	10090.ENSMUSP00000021077,10090.ENSMUSP00000032629,10090.ENSMUSP00000035662,10090.ENSMUSP00000051731,10090.ENSMUSP00000054499,10090.ENSMUSP00000055122,10090.ENSMUSP00000059883,10090.ENSMUSP00000075242,10090.ENSMUSP00000099073,10090.ENSMUSP00000102227,10090.ENSMUSP00000103217,10090.ENSMUSP00000105663,10090.ENSMUSP00000108075,10090.ENSMUSP00000112259	Slc9a3r1,Cyfip1,Arap3,Plxnb2,Fn1,Epb4.1l2,Cdc42ep2,Arhgap35,Ptn,Cdc42ep4,Gas2,Ptk2,Sh3kbp1,Cfl1
GO:0009100	glycoprotein metabolic process	22	289	0.35	0.0127	10090.ENSMUSP00000002320,10090.ENSMUSP00000018482,10090.ENSMUSP00000022460,10090.ENSMUSP00000029385,10090.ENSMUSP00000031143,10090.ENSMUSP00000035879,10090.ENSMUSP00000036240,10090.ENSMUSP00000037377,10090.ENSMUSP00000041202,10090.ENSMUSP00000045409,10090.ENSMUSP00000047199,10090.ENSMUSP00000047931,10090.ENSMUSP00000056668,10090.ENSMUSP00000057796,10090.ENSMUSP00000069816,10090.ENSMUSP00000070414…	Ppard,Tnip1,Galnt15,Serp1,Srd5a3,Alg5,Galnt11,Fbxo2,Edem2,Ogt,Gpc1,C1galt1,Igf1,Adamts12,Fut10,St3gal5,Gcnt2,Entpd5,Porcn,St6galnac6,Spock2,Mgat4a
GO:0002687	positive regulation of leukocyte migration	14	143	0.46	0.0131	10090.ENSMUSP00000003912,10090.ENSMUSP00000009425,10090.ENSMUSP00000023840,10090.ENSMUSP00000033751,10090.ENSMUSP00000033828,10090.ENSMUSP00000034029,10090.ENSMUSP00000037028,10090.ENSMUSP00000044903,10090.ENSMUSP00000048092,10090.ENSMUSP00000063839,10090.ENSMUSP00000065799,10090.ENSMUSP00000090316,10090.ENSMUSP00000099375,10090.ENSMUSP00000110489	Calr,Rarres2,Cxcl13,Figf,Gas6,Ednra,Camk1d,Thbs1,C3ar1,Adam10,Fpr2,Med23,Itga2b,Thy1
GO:0006355	regulation of transcription, DNA-templated	132	2952	0.12	0.0131	10090.ENSMUSP00000000122,10090.ENSMUSP00000000312,10090.ENSMUSP00000001092,10090.ENSMUSP00000001185,10090.ENSMUSP00000002320,10090.ENSMUSP00000003527,10090.ENSMUSP00000003912,10090.ENSMUSP00000005292,10090.ENSMUSP00000005507,10090.ENSMUSP00000005705,10090.ENSMUSP00000007559,10090.ENSMUSP00000008733,10090.ENSMUSP00000009877,10090.ENSMUSP00000018482,10090.ENSMUSP00000020408,10090.ENSMUSP00000020826…	Ngfr,Cdh1,Zfp276,Gmcl1,Ppard,Supt5,Calr,Prdx2,Mlxipl,Trim28,Gatad1,Dnajb6,Tfcp2,Tnip1,Mdm2,Sap30l,Ppm1d,Psmc1,Btf3,Fgf10,Bcl6,Rrn3,Trip6,Lbh,Cyp1b1,Atp8b1,Irf7,Bach1,Slc40a1,Smyd2,Atf3,Lmx1a,Fbn1,Mdk,Jag1,Tbx15,Nfkb1,Psip1,Psmc2,Plac8,Cbx3,Ret,Atf7ip,Tada3,Ccdc101,Ilk,Gas6,Erlin2,Sfrp1,Egln1,Camk1d,Bmp8a,Abhd14b,Mxd4,Irf8,Erf,Nfkbid,Srrt,Kmt2c,Ogt,Mterf1a,Ss18,Alx4,Wdr43,Mical2,Rbm15,Zfp41,Igf1,H…
GO:0006935	chemotaxis	29	432	0.3	0.0131	10090.ENSMUSP00000000122,10090.ENSMUSP00000009425,10090.ENSMUSP00000021689,10090.ENSMUSP00000022246,10090.ENSMUSP00000023600,10090.ENSMUSP00000023840,10090.ENSMUSP00000028003,10090.ENSMUSP00000028499,10090.ENSMUSP00000033751,10090.ENSMUSP00000033828,10090.ENSMUSP00000036245,10090.ENSMUSP00000041149,10090.ENSMUSP00000044227,10090.ENSMUSP00000048092,10090.ENSMUSP00000050119,10090.ENSMUSP00000055343…	Ngfr,Rarres2,Evl,Fgf10,Robo1,Cxcl13,Lmx1a,Itgav,Figf,Gas6,Hsd3b7,Mif,Itga9,C3ar1,Ackr2,Il17rc,Prkca,Neo1,Fpr2,Ackr3,Elmo2,Ear2,Arhgap35,Tsc2,Ephb2,Arrb2,Pde4d,Apbb2,Slit2
GO:0007507	heart development	35	560	0.27	0.0131	10090.ENSMUSP00000001927,10090.ENSMUSP00000002320,10090.ENSMUSP00000003912,10090.ENSMUSP00000020408,10090.ENSMUSP00000023600,10090.ENSMUSP00000027897,10090.ENSMUSP00000028386,10090.ENSMUSP00000028633,10090.ENSMUSP00000028735,10090.ENSMUSP00000030336,10090.ENSMUSP00000032781,10090.ENSMUSP00000033182,10090.ENSMUSP00000034029,10090.ENSMUSP00000034469,10090.ENSMUSP00000036240,10090.ENSMUSP00000043190…	Ltbp1,Ppard,Calr,Mdm2,Robo1,Smyd2,Nckap1,Fbn1,Jag1,Tnfrsf1b,Nox4,Ilk,Ednra,Egln1,Galnt11,Gna11,Thbs1,Mical2,Rbm15,Hexim1,Mdm4,Notch2,Col3a1,Kdm6b,Id1,Dnaaf3,Tsc2,Ttn,Ptn,Anks6,Vcan,Asxl1,Lmo4,Ift20,Slit2
GO:0010977	negative regulation of neuron projection development	15	160	0.44	0.0131	10090.ENSMUSP00000000122,10090.ENSMUSP00000004920,10090.ENSMUSP00000014698,10090.ENSMUSP00000020408,10090.ENSMUSP00000063656,10090.ENSMUSP00000076577,10090.ENSMUSP00000077878,10090.ENSMUSP00000079295,10090.ENSMUSP00000092019,10090.ENSMUSP00000093939,10090.ENSMUSP00000094986,10090.ENSMUSP00000101472,10090.ENSMUSP00000105663,10090.ENSMUSP00000110489,10090.ENSMUSP00000127615	Ngfr,Ulk2,Dguok,Mdm2,Neo1,Map2,Il15ra,Dennd5a,Id1,Adcy6,Tsc2,Ephb2,Ptk2,Thy1,Slit2
GO:0071219	cellular response to molecule of bacterial origin	15	160	0.44	0.0131	10090.ENSMUSP00000002320,10090.ENSMUSP00000018482,10090.ENSMUSP00000028045,10090.ENSMUSP00000029812,10090.ENSMUSP00000030336,10090.ENSMUSP00000037039,10090.ENSMUSP00000040245,10090.ENSMUSP00000045409,10090.ENSMUSP00000067783,10090.ENSMUSP00000069850,10090.ENSMUSP00000085030,10090.ENSMUSP00000098707,10090.ENSMUSP00000106988,10090.ENSMUSP00000112991,10090.ENSMUSP00000129565	Ppard,Tnip1,Mrc1,Nfkb1,Tnfrsf1b,Tspo,Irf8,Ogt,Fzd5,Cebpb,Tnip2,Nlrp3,Nr1h3,Pde4d,Gstp1
GO:0001501	skeletal system development	30	454	0.29	0.0133	10090.ENSMUSP00000006912,10090.ENSMUSP00000014957,10090.ENSMUSP00000026972,10090.ENSMUSP00000028633,10090.ENSMUSP00000029385,10090.ENSMUSP00000029462,10090.ENSMUSP00000030289,10090.ENSMUSP00000032749,10090.ENSMUSP00000033952,10090.ENSMUSP00000037719,10090.ENSMUSP00000037779,10090.ENSMUSP00000043190,10090.ENSMUSP00000044903,10090.ENSMUSP00000047962,10090.ENSMUSP00000048180,10090.ENSMUSP00000048427…	Pip4k2a,Stc1,Fam20c,Fbn1,Serp1,Tbx15,Usp1,Vps33b,Sfrp1,Tgfbi,Bmp8a,Gna11,Thbs1,Alx4,Acd,Mustn1,Igf1,Insig1,Prkca,Nab1,Col5a2,Col3a1,Ankrd11,Fam73b,Col13a1,Vcan,Asxl1,Sik3,Cdkn1c,Ptprc
GO:0009628	response to abiotic stimulus	57	1063	0.2	0.0133	10090.ENSMUSP00000000122,10090.ENSMUSP00000002320,10090.ENSMUSP00000004784,10090.ENSMUSP00000014957,10090.ENSMUSP00000019931,10090.ENSMUSP00000020308,10090.ENSMUSP00000020323,10090.ENSMUSP00000020408,10090.ENSMUSP00000026703,10090.ENSMUSP00000027214,10090.ENSMUSP00000027444,10090.ENSMUSP00000028129,10090.ENSMUSP00000029400,10090.ENSMUSP00000029812,10090.ENSMUSP00000030118,10090.ENSMUSP00000030207…	Ngfr,Ppard,Cnn2,Stc1,Lrp11,Ddit4,Avpr1a,Mdm2,Bach1,Ercc5,Pde6d,Slc2a8,Mme,Nfkb1,Dnaja1,Psip1,Usp1,Plac8,Cyfip1,Nox4,Figf,Angpt2,Sfrp1,Ddhd2,Ednra,Egln1,Tipin,Atr,Tspo,Sct,Gna11,Thbs1,Igf1,Uaca,Postn,Dennd5a,Gpx1,Atp1a2,Hspa1a,Col3a1,Tm9sf4,Tsc2,Synpo,Ttn,Ptn,Tnc,Arrb2,Irf1,Dennd5b,Tsc22d3,Nrf1,Tbl2,Ift20,Becn1,Rdh11,Ptprc,Rnf4
GO:0006915	apoptotic process	46	809	0.22	0.0138	10090.ENSMUSP00000000122,10090.ENSMUSP00000001109,10090.ENSMUSP00000002320,10090.ENSMUSP00000020308,10090.ENSMUSP00000022806,10090.ENSMUSP00000023365,10090.ENSMUSP00000024708,10090.ENSMUSP00000024894,10090.ENSMUSP00000027498,10090.ENSMUSP00000028239,10090.ENSMUSP00000028392,10090.ENSMUSP00000028499,10090.ENSMUSP00000028780,10090.ENSMUSP00000029812,10090.ENSMUSP00000030336,10090.ENSMUSP00000032779…	Ngfr,Mfsd10,Ppard,Ddit4,Bcl2l2,Bfar,Tnfrsf21,Cyp1b1,Stk25,Gsn,Dnajc10,Itgav,Chac1,Nfkb1,Tnfrsf1b,Ctsc,Atp2a1,Fgf21,Gas6,Vps35,Ypel3,Serpina3g,Ogt,Nek6,Slk,Taok1,Igf1,Fbxo10,Uaca,Prkca,Mllt11,Fzd5,Cebpb,Elmo2,Gpx1,Prune2,Tnip2,Tsc2,Adarb1,Rybp,Sort1,Gas2,Irf1,Sh3kbp1,Col4a3,Becn1
GO:0051251	positive regulation of lymphocyte activation	20	253	0.37	0.0138	10090.ENSMUSP00000002379,10090.ENSMUSP00000022246,10090.ENSMUSP00000023151,10090.ENSMUSP00000033828,10090.ENSMUSP00000033892,10090.ENSMUSP00000041149,10090.ENSMUSP00000042317,10090.ENSMUSP00000045838,10090.ENSMUSP00000056668,10090.ENSMUSP00000059382,10090.ENSMUSP00000077878,10090.ENSMUSP00000085030,10090.ENSMUSP00000098707,10090.ENSMUSP00000099739,10090.ENSMUSP00000099853,10090.ENSMUSP00000104548…	Cd320,Fgf10,Bcl6,Gas6,Tnfsf13b,Mif,Nfkbid,Dusp10,Igf1,Cbfb,Il15ra,Tnip2,Nlrp3,H2-T23,Cd47,Irf1,Thy1,Foxp3,Ptprc,Tac1
GO:0016192	vesicle-mediated transport	55	1020	0.2	0.0142	10090.ENSMUSP00000002818,10090.ENSMUSP00000009003,10090.ENSMUSP00000014892,10090.ENSMUSP00000017488,10090.ENSMUSP00000018561,10090.ENSMUSP00000018816,10090.ENSMUSP00000019931,10090.ENSMUSP00000021329,10090.ENSMUSP00000021459,10090.ENSMUSP00000025811,10090.ENSMUSP00000026009,10090.ENSMUSP00000028045,10090.ENSMUSP00000028239,10090.ENSMUSP00000028499,10090.ENSMUSP00000028691,10090.ENSMUSP00000029092…	Ykt6,Rala,Tex261,Vtn,Myo1b,Copz2,Lrp11,Gosr2,Rab15,Yif1a,Arl3,Mrc1,Gsn,Itgav,Arfgap2,Arfgap1,Mfsd2a,Vps33b,Gas6,Ddhd2,Vps35,Gabarapl2,Vps11,Rab27a,Bloc1s5,Irf8,Gria1,Thbs1,Cog6,Ackr2,Rab11fip2,Fpr2,Ackr3,Syp,Ctage5,Elmo2,Dennd5a,Tm9sf4,Folr2,Wipi1,Sort1,Cd47,Enpp1,Arrb2,Sec24a,Nr1h3,Sh3kbp1,Gapvd1,Rab7,Dctn1,Cyth3,Ildr1,Becn1,Vps29,Fnbp1l
GO:1903578	regulation of ATP metabolic process	9	66	0.6	0.0142	10090.ENSMUSP00000005507,10090.ENSMUSP00000020308,10090.ENSMUSP00000032882,10090.ENSMUSP00000037039,10090.ENSMUSP00000041149,10090.ENSMUSP00000045409,10090.ENSMUSP00000056668,10090.ENSMUSP00000071939,10090.ENSMUSP00000131584	Mlxipl,Ddit4,Ndufc2,Tspo,Mif,Ogt,Igf1,Entpd5,Cox7a2l
GO:0022604	regulation of cell morphogenesis	31	478	0.28	0.0143	10090.ENSMUSP00000003912,10090.ENSMUSP00000004920,10090.ENSMUSP00000005019,10090.ENSMUSP00000005218,10090.ENSMUSP00000021077,10090.ENSMUSP00000023600,10090.ENSMUSP00000027498,10090.ENSMUSP00000032201,10090.ENSMUSP00000032629,10090.ENSMUSP00000033182,10090.ENSMUSP00000035662,10090.ENSMUSP00000051731,10090.ENSMUSP00000054499,10090.ENSMUSP00000055122,10090.ENSMUSP00000059883,10090.ENSMUSP00000072773…	Calr,Ulk2,Crabp2,Cd44,Slc9a3r1,Robo1,Stk25,Ret,Cyfip1,Ilk,Arap3,Plxnb2,Fn1,Epb4.1l2,Cdc42ep2,Postn,Arhgap35,Map2,Fmnl2,Id1,Tsc2,Slitrk1,Ptn,Ephb2,Cdc42ep4,Gas2,Ptk2,Sh3kbp1,Thy1,Cfl1,Slit2
GO:0001822	kidney development	21	274	0.35	0.0146	10090.ENSMUSP00000005218,10090.ENSMUSP00000017153,10090.ENSMUSP00000022246,10090.ENSMUSP00000026009,10090.ENSMUSP00000027067,10090.ENSMUSP00000028633,10090.ENSMUSP00000028735,10090.ENSMUSP00000029400,10090.ENSMUSP00000032201,10090.ENSMUSP00000033182,10090.ENSMUSP00000033846,10090.ENSMUSP00000033952,10090.ENSMUSP00000047931,10090.ENSMUSP00000078741,10090.ENSMUSP00000105173,10090.ENSMUSP00000109084…	Cd44,Sdc4,Fgf10,Arl3,Gsta3,Fbn1,Jag1,Mme,Ret,Ilk,Angpt2,Sfrp1,C1galt1,Notch2,Vcan,Col4a3,Mpv17,Ift20,Slit2,Cdkn1c,Aph1c
GO:0002694	regulation of leukocyte activation	31	479	0.28	0.0147	10090.ENSMUSP00000002379,10090.ENSMUSP00000005218,10090.ENSMUSP00000005292,10090.ENSMUSP00000017153,10090.ENSMUSP00000022246,10090.ENSMUSP00000023151,10090.ENSMUSP00000024708,10090.ENSMUSP00000028239,10090.ENSMUSP00000031840,10090.ENSMUSP00000033828,10090.ENSMUSP00000033892,10090.ENSMUSP00000033952,10090.ENSMUSP00000039041,10090.ENSMUSP00000041149,10090.ENSMUSP00000042317,10090.ENSMUSP00000044903…	Cd320,Cd44,Prdx2,Sdc4,Fgf10,Bcl6,Tnfrsf21,Gsn,Gpnmb,Gas6,Tnfsf13b,Sfrp1,Flt3,Mif,Nfkbid,Thbs1,Dusp10,Igf1,Cbfb,Cebpb,Il15ra,Tnip2,Nlrp3,H2-T23,Cd47,Irf1,Nr1h3,Thy1,Foxp3,Ptprc,Tac1
GO:0044265	cellular macromolecule catabolic process	39	654	0.25	0.0147	10090.ENSMUSP00000002735,10090.ENSMUSP00000014913,10090.ENSMUSP00000016696,10090.ENSMUSP00000020408,10090.ENSMUSP00000021595,10090.ENSMUSP00000023365,10090.ENSMUSP00000024123,10090.ENSMUSP00000028083,10090.ENSMUSP00000028392,10090.ENSMUSP00000030289,10090.ENSMUSP00000030769,10090.ENSMUSP00000032198,10090.ENSMUSP00000032779,10090.ENSMUSP00000033873,10090.ENSMUSP00000037377,10090.ENSMUSP00000039134…	Clpp,Psmb1,Foxred2,Mdm2,Psmc1,Bfar,Agap3,Psmb7,Dnajc10,Usp1,Psmc2,Usp18,Ctsc,Erlin2,Fbxo2,Edc4,Edem2,Smg7,Psmd7,Psme4,Gpc1,Nhlrc1,Adamts12,Fbxo10,Sec61b,Psmc3,Ubap1,Thrap3,Hspa1a,Usp14,Zhx2,Usp36,Arrb2,Rab7,Derl2,Faf2,Cul9,Rnf4,Uchl5
GO:0001101	response to acid chemical	24	334	0.33	0.0148	10090.ENSMUSP00000000312,10090.ENSMUSP00000001713,10090.ENSMUSP00000003017,10090.ENSMUSP00000004232,10090.ENSMUSP00000019931,10090.ENSMUSP00000020323,10090.ENSMUSP00000028239,10090.ENSMUSP00000028835,10090.ENSMUSP00000030432,10090.ENSMUSP00000032201,10090.ENSMUSP00000033099,10090.ENSMUSP00000033952,10090.ENSMUSP00000034497,10090.ENSMUSP00000069850,10090.ENSMUSP00000074160,10090.ENSMUSP00000083620…	Cdh1,Gstt1,Tbxas1,Adh1,Lrp11,Avpr1a,Gsn,Crls1,Hmgcl,Ret,Fgf21,Sfrp1,Mmp3,Cebpb,Snrnp70,Col5a2,Col3a1,Folr2,Adcy6,Ptn,Tnc,Asxl1,Cfl1,Gstp1
GO:0006357	regulation of transcription by RNA polymerase II	89	1856	0.15	0.0149	10090.ENSMUSP00000000122,10090.ENSMUSP00000002320,10090.ENSMUSP00000003527,10090.ENSMUSP00000003912,10090.ENSMUSP00000005507,10090.ENSMUSP00000005705,10090.ENSMUSP00000009877,10090.ENSMUSP00000018482,10090.ENSMUSP00000020408,10090.ENSMUSP00000020826,10090.ENSMUSP00000021595,10090.ENSMUSP00000022246,10090.ENSMUSP00000023151,10090.ENSMUSP00000026571,10090.ENSMUSP00000026703,10090.ENSMUSP00000027137…	Ngfr,Ppard,Supt5,Calr,Mlxipl,Trim28,Tfcp2,Tnip1,Mdm2,Sap30l,Psmc1,Fgf10,Bcl6,Irf7,Bach1,Slc40a1,Smyd2,Atf3,Lmx1a,Fbn1,Jag1,Tbx15,Nfkb1,Psip1,Psmc2,Plac8,Atf7ip,Tada3,Ilk,Erlin2,Sfrp1,Egln1,Bmp8a,Abhd14b,Mxd4,Irf8,Erf,Nfkbid,Ogt,Ss18,Alx4,Mical2,Rbm15,Igf1,Hexim1,Cbfb,Insig1,Neo1,Mlxip,Taf7,Setd3,Klf13,Fzd5,Mdm4,Cebpb,Ash2l,Psmc3,Arhgap35,Sox7,Notch2,Thrap3,Hspa1a,Htra3,Tnip2,Kdm6b,Id1,Zhx2,Tsc2,R…
GO:0014070	response to organic cyclic compound	49	883	0.21	0.0149	10090.ENSMUSP00000000312,10090.ENSMUSP00000001713,10090.ENSMUSP00000002320,10090.ENSMUSP00000003912,10090.ENSMUSP00000004232,10090.ENSMUSP00000010807,10090.ENSMUSP00000014957,10090.ENSMUSP00000016138,10090.ENSMUSP00000020308,10090.ENSMUSP00000020323,10090.ENSMUSP00000020408,10090.ENSMUSP00000022246,10090.ENSMUSP00000023737,10090.ENSMUSP00000024894,10090.ENSMUSP00000028239,10090.ENSMUSP00000028672…	Cdh1,Gstt1,Ppard,Calr,Adh1,Fads1,Stc1,Fnta,Ddit4,Avpr1a,Mdm2,Fgf10,Dhh,Cyp1b1,Gsn,Mdk,Crls1,Nfkb1,Dnaja1,Usp18,Nox4,Angpt2,Sfrp1,Ednra,Tspo,Srrt,Insig1,Prkca,Taf7,Cebpb,Postn,Homer1,Thrap3,Atp1a2,Folr2,Id1,Adcy6,Ptn,Sult1a1,Tnc,Nr1h3,Cfl1,Pde4d,Srr,Becn1,Crem,Gstp1,Rnf4,Tac1
GO:1902905	positive regulation of supramolecular fiber organization	16	181	0.42	0.0149	10090.ENSMUSP00000017153,10090.ENSMUSP00000021689,10090.ENSMUSP00000028239,10090.ENSMUSP00000028386,10090.ENSMUSP00000032629,10090.ENSMUSP00000032781,10090.ENSMUSP00000044725,10090.ENSMUSP00000051809,10090.ENSMUSP00000059883,10090.ENSMUSP00000084586,10090.ENSMUSP00000092019,10090.ENSMUSP00000095174,10090.ENSMUSP00000102227,10090.ENSMUSP00000109552,10090.ENSMUSP00000112259,10090.ENSMUSP00000139347	Sdc4,Evl,Gsn,Nckap1,Cyfip1,Nox4,Bag4,Rictor,Cdc42ep2,Hspa1a,Id1,Synpo,Cdc42ep4,Dctn1,Cfl1,Tac1
GO:0051049	regulation of transport	86	1782	0.15	0.0152	10090.ENSMUSP00000000122,10090.ENSMUSP00000000312,10090.ENSMUSP00000002320,10090.ENSMUSP00000003912,10090.ENSMUSP00000004784,10090.ENSMUSP00000005705,10090.ENSMUSP00000009003,10090.ENSMUSP00000009425,10090.ENSMUSP00000014957,10090.ENSMUSP00000017153,10090.ENSMUSP00000017488,10090.ENSMUSP00000018851,10090.ENSMUSP00000020323,10090.ENSMUSP00000020408,10090.ENSMUSP00000020702,10090.ENSMUSP00000021077…	Ngfr,Cdh1,Ppard,Calr,Cnn2,Trim28,Rala,Rarres2,Stc1,Sdc4,Vtn,Dync1h1,Avpr1a,Mdm2,Igfbp3,Slc9a3r1,Rab15,Fgf10,Tnfrsf21,Hc,Itgav,Arfgap1,Serp1,Dnaja1,Tnfrsf1b,Cyfip1,Fgf21,Gas6,Sfrp1,Ednra,Vps35,Vps11,Rab27a,Camk1d,Tspo,Bmp8a,Flt3,Mif,Edem2,Sct,Bag4,Thbs1,Ogt,Fn1,Il17rc,Igf1,Gnai2,Insig1,Uaca,Prkca,Neo1,C2cd2l,Fzd5,Cebpb,Postn,Homer1,Atp1a2,Tm9sf4,Il1rap,Tsc2,Ttn,Nlrp3,Yrdc,H2-T23,Cd47,Enpp1,Ephb2,A…
GO:0071560	cellular response to transforming growth factor beta stimulus	13	130	0.47	0.0158	10090.ENSMUSP00000001927,10090.ENSMUSP00000028633,10090.ENSMUSP00000032781,10090.ENSMUSP00000033952,10090.ENSMUSP00000037779,10090.ENSMUSP00000041925,10090.ENSMUSP00000070942,10090.ENSMUSP00000072773,10090.ENSMUSP00000074160,10090.ENSMUSP00000085192,10090.ENSMUSP00000092019,10090.ENSMUSP00000104208,10090.ENSMUSP00000105663	Ltbp1,Fbn1,Nox4,Sfrp1,Bmp8a,Cldn5,Gcnt2,Postn,Snrnp70,Col3a1,Id1,Arrb2,Ptk2
GO:0090287	regulation of cellular response to growth factor stimulus	20	257	0.36	0.0158	10090.ENSMUSP00000000122,10090.ENSMUSP00000022246,10090.ENSMUSP00000023600,10090.ENSMUSP00000023840,10090.ENSMUSP00000026972,10090.ENSMUSP00000028633,10090.ENSMUSP00000032629,10090.ENSMUSP00000033182,10090.ENSMUSP00000033751,10090.ENSMUSP00000033952,10090.ENSMUSP00000044903,10090.ENSMUSP00000047199,10090.ENSMUSP00000057796,10090.ENSMUSP00000058132,10090.ENSMUSP00000063656,10090.ENSMUSP00000078741…	Ngfr,Fgf10,Robo1,Cxcl13,Fam20c,Fbn1,Cyfip1,Ilk,Figf,Sfrp1,Thbs1,Gpc1,Adamts12,Nrep,Neo1,Notch2,Htra3,Fam89b,Furin,Slit2
GO:0001568	blood vessel development	32	504	0.27	0.016	10090.ENSMUSP00000000122,10090.ENSMUSP00000001927,10090.ENSMUSP00000020408,10090.ENSMUSP00000022189,10090.ENSMUSP00000022246,10090.ENSMUSP00000023600,10090.ENSMUSP00000024894,10090.ENSMUSP00000028499,10090.ENSMUSP00000028735,10090.ENSMUSP00000028783,10090.ENSMUSP00000033751,10090.ENSMUSP00000033846,10090.ENSMUSP00000034029,10090.ENSMUSP00000037719,10090.ENSMUSP00000044903,10090.ENSMUSP00000047931…	Ngfr,Ltbp1,Mdm2,Aggf1,Fgf10,Robo1,Cyp1b1,Itgav,Jag1,Spint1,Figf,Angpt2,Ednra,Tgfbi,Thbs1,C1galt1,Rbm15,Fn1,Prkca,Fzd5,Ackr3,Notch2,Gpx1,Col3a1,Col18a1,Ephb2,Ptk2,Brpf1,Thy1,Becn1,Wars,Slit2
GO:0048699	generation of neurons	76	1538	0.16	0.0164	10090.ENSMUSP00000000122,10090.ENSMUSP00000000312,10090.ENSMUSP00000003912,10090.ENSMUSP00000004050,10090.ENSMUSP00000004920,10090.ENSMUSP00000005019,10090.ENSMUSP00000005218,10090.ENSMUSP00000014698,10090.ENSMUSP00000017153,10090.ENSMUSP00000020308,10090.ENSMUSP00000020408,10090.ENSMUSP00000021077,10090.ENSMUSP00000021689,10090.ENSMUSP00000023151,10090.ENSMUSP00000023363,10090.ENSMUSP00000023600…	Ngfr,Cdh1,Calr,Mmd,Ulk2,Crabp2,Cd44,Dguok,Sdc4,Ddit4,Mdm2,Slc9a3r1,Evl,Bcl6,Rrn3,Robo1,Tnfrsf21,Atp8b1,Arl3,Prex2,Stk25,Lmx1a,Jag1,Spint1,Ret,Cyfip1,Ilk,Figf,Gas6,Gpm6a,Sfrp1,Bloc1s5,Camk1d,Tspo,Nhsl1,Mif,Srrt,Dusp10,Eif4g1,Ush2a,Plxnb2,Fn1,Igf1,Nrep,Prkca,Neo1,Cebpb,Postn,Cdh11,Arhgap35,Map2,Il15ra,Dennd5a,Col3a1,Id1,Il1rap,Adcy6,Zhx2,Tsc2,Adarb1,Slitrk1,Ptn,Ephb2,Tnc,Gjc2,Ptk2,Rnf10,Tprn,Thy1,C…
GO:0032674	regulation of interleukin-5 production	5	19	0.89	0.017	10090.ENSMUSP00000024708,10090.ENSMUSP00000093843,10090.ENSMUSP00000098707,10090.ENSMUSP00000111405,10090.ENSMUSP00000112991	Tnfrsf21,Il1rap,Nlrp3,Foxp3,Pde4d
GO:0033043	regulation of organelle organization	59	1127	0.19	0.0173	10090.ENSMUSP00000003912,10090.ENSMUSP00000005705,10090.ENSMUSP00000006912,10090.ENSMUSP00000008748,10090.ENSMUSP00000015138,10090.ENSMUSP00000017153,10090.ENSMUSP00000018851,10090.ENSMUSP00000021689,10090.ENSMUSP00000023151,10090.ENSMUSP00000028239,10090.ENSMUSP00000028386,10090.ENSMUSP00000032410,10090.ENSMUSP00000032629,10090.ENSMUSP00000032781,10090.ENSMUSP00000033182,10090.ENSMUSP00000033975…	Calr,Trim28,Pip4k2a,Ubqln4,Eln,Sdc4,Dync1h1,Evl,Bcl6,Gsn,Nckap1,Tada3,Cyfip1,Nox4,Ilk,Ddhd2,Vps35,Phldb1,Vps11,Atr,Tspo,Bag4,Ogt,Acd,Nek6,Slk,Rictor,Taok1,Atat1,Igf1,Cdc42ep2,Insig1,Taf7,Mllt11,Arhgap35,Map2,Gpx1,Ppp1r10,Hspa1a,Id1,Plekhg2,Synpo,Anapc11,Cdc42ep4,Arrb2,Odf2,Dctn1,Foxp3,Cfl1,Paxbp1,Ift20,Becn1,Slit2,Cdkn1c,Eid1,Nelfe,Cul9,Rnf4,Tac1
GO:0031589	cell-substrate adhesion	14	149	0.44	0.0176	10090.ENSMUSP00000002320,10090.ENSMUSP00000017488,10090.ENSMUSP00000021554,10090.ENSMUSP00000028499,10090.ENSMUSP00000033182,10090.ENSMUSP00000033828,10090.ENSMUSP00000033952,10090.ENSMUSP00000054499,10090.ENSMUSP00000057796,10090.ENSMUSP00000085192,10090.ENSMUSP00000092019,10090.ENSMUSP00000099375,10090.ENSMUSP00000101094,10090.ENSMUSP00000110489	Ppard,Vtn,Actn1,Itgav,Ilk,Gas6,Sfrp1,Fn1,Adamts12,Col3a1,Id1,Itga2b,Col13a1,Thy1
GO:0012501	programmed cell death	47	845	0.22	0.0177	10090.ENSMUSP00000000122,10090.ENSMUSP00000001109,10090.ENSMUSP00000002320,10090.ENSMUSP00000020308,10090.ENSMUSP00000022806,10090.ENSMUSP00000023365,10090.ENSMUSP00000024708,10090.ENSMUSP00000024894,10090.ENSMUSP00000027498,10090.ENSMUSP00000028239,10090.ENSMUSP00000028392,10090.ENSMUSP00000028499,10090.ENSMUSP00000028780,10090.ENSMUSP00000029812,10090.ENSMUSP00000030336,10090.ENSMUSP00000032779…	Ngfr,Mfsd10,Ppard,Ddit4,Bcl2l2,Bfar,Tnfrsf21,Cyp1b1,Stk25,Gsn,Dnajc10,Itgav,Chac1,Nfkb1,Tnfrsf1b,Ctsc,Atp2a1,Fgf21,Gas6,Vps35,Ypel3,Serpina3g,Ogt,Nek6,Slk,Taok1,Mlkl,Igf1,Fbxo10,Uaca,Prkca,Mllt11,Fzd5,Cebpb,Elmo2,Gpx1,Prune2,Tnip2,Tsc2,Adarb1,Rybp,Sort1,Gas2,Irf1,Sh3kbp1,Col4a3,Becn1
GO:0032103	positive regulation of response to external stimulus	27	402	0.3	0.018	10090.ENSMUSP00000003912,10090.ENSMUSP00000009425,10090.ENSMUSP00000018482,10090.ENSMUSP00000022246,10090.ENSMUSP00000023840,10090.ENSMUSP00000026571,10090.ENSMUSP00000033751,10090.ENSMUSP00000033828,10090.ENSMUSP00000034029,10090.ENSMUSP00000037028,10090.ENSMUSP00000041149,10090.ENSMUSP00000044135,10090.ENSMUSP00000044903,10090.ENSMUSP00000048092,10090.ENSMUSP00000054499,10090.ENSMUSP00000055343…	Calr,Rarres2,Tnip1,Fgf10,Cxcl13,Irf7,Figf,Gas6,Ednra,Camk1d,Mif,Mfhas1,Thbs1,C3ar1,Fn1,Il17rc,Hexim1,Prkca,Adam10,Fpr2,Tnip2,H2-T23,Cd47,Tlr5,Nr1h3,Slit2,Tac1
GO:0070374	positive regulation of ERK1 and ERK2 cascade	17	204	0.39	0.0184	10090.ENSMUSP00000005218,10090.ENSMUSP00000022246,10090.ENSMUSP00000031840,10090.ENSMUSP00000032781,10090.ENSMUSP00000033099,10090.ENSMUSP00000033828,10090.ENSMUSP00000034029,10090.ENSMUSP00000041149,10090.ENSMUSP00000044135,10090.ENSMUSP00000057543,10090.ENSMUSP00000062392,10090.ENSMUSP00000065799,10090.ENSMUSP00000069114,10090.ENSMUSP00000070942,10090.ENSMUSP00000078741,10090.ENSMUSP00000104208…	Cd44,Fgf10,Gpnmb,Nox4,Fgf21,Gas6,Ednra,Mif,Mfhas1,Gnai2,Prkca,Fpr2,Ackr3,Gcnt2,Notch2,Arrb2,Nelfe
GO:1903038	negative regulation of leukocyte cell-cell adhesion	12	116	0.48	0.0184	10090.ENSMUSP00000005218,10090.ENSMUSP00000005292,10090.ENSMUSP00000017153,10090.ENSMUSP00000023151,10090.ENSMUSP00000024708,10090.ENSMUSP00000031840,10090.ENSMUSP00000042317,10090.ENSMUSP00000059382,10090.ENSMUSP00000069850,10090.ENSMUSP00000104548,10090.ENSMUSP00000111405,10090.ENSMUSP00000129565	Cd44,Prdx2,Sdc4,Bcl6,Tnfrsf21,Gpnmb,Nfkbid,Cbfb,Cebpb,Irf1,Foxp3,Gstp1
GO:0071496	cellular response to external stimulus	22	301	0.33	0.0187	10090.ENSMUSP00000004784,10090.ENSMUSP00000010807,10090.ENSMUSP00000020323,10090.ENSMUSP00000020408,10090.ENSMUSP00000020835,10090.ENSMUSP00000027941,10090.ENSMUSP00000029812,10090.ENSMUSP00000033828,10090.ENSMUSP00000033952,10090.ENSMUSP00000034029,10090.ENSMUSP00000034428,10090.ENSMUSP00000047678,10090.ENSMUSP00000072773,10090.ENSMUSP00000075242,10090.ENSMUSP00000083077,10090.ENSMUSP00000091692…	Cnn2,Fads1,Avpr1a,Mdm2,Ppm1d,Atf3,Nfkb1,Gas6,Sfrp1,Ednra,Gabarapl2,Eif4g1,Postn,Arhgap35,Atp1a2,Folr2,Ptn,Tnc,Irf1,Tbl2,Becn1,Gstp1
GO:0016070	RNA metabolic process	122	2725	0.12	0.0189	10090.ENSMUSP00000000940,10090.ENSMUSP00000001092,10090.ENSMUSP00000002320,10090.ENSMUSP00000003527,10090.ENSMUSP00000005507,10090.ENSMUSP00000005705,10090.ENSMUSP00000009877,10090.ENSMUSP00000015892,10090.ENSMUSP00000020449,10090.ENSMUSP00000020826,10090.ENSMUSP00000021824,10090.ENSMUSP00000022163,10090.ENSMUSP00000023113,10090.ENSMUSP00000023151,10090.ENSMUSP00000023363,10090.ENSMUSP00000024119…	Nsun5,Zfp276,Ppard,Supt5,Mlxipl,Trim28,Tfcp2,Prpf3,Helb,Sap30l,Nol8,Btf3,Polr3h,Bcl6,Rrn3,Trip6,Lbh,Irf7,Bach1,Smyd2,Atf3,Lmx1a,Tbx15,Nfkb1,Rpf1,Psip1,Zcchc8,Ddx51,Tra2a,Cbx3,Atf7ip,Tada3,Ccdc101,Mak16,Rexo2,Imp3,Nop14,Rrp9,Mxd4,Edc4,Irf8,Smg7,Erf,Rnmtl1,Srrt,Kmt2c,Mterf1a,Ss18,Aqr,Alx4,Wdr43,Rbm15,Zfp41,Hexim1,No66,Ptrf,Edrf1,Cmtr2,Ascc2,Syncrip,Cnot10,Mlxip,Taf7,Setd3,Nab1,Rsrc1,Rcl1,Klf13,Cebp…
GO:0032970	regulation of actin filament-based process	24	342	0.32	0.019	10090.ENSMUSP00000004784,10090.ENSMUSP00000014957,10090.ENSMUSP00000015138,10090.ENSMUSP00000017153,10090.ENSMUSP00000021689,10090.ENSMUSP00000028239,10090.ENSMUSP00000028386,10090.ENSMUSP00000032629,10090.ENSMUSP00000032781,10090.ENSMUSP00000033182,10090.ENSMUSP00000044725,10090.ENSMUSP00000051809,10090.ENSMUSP00000055470,10090.ENSMUSP00000059883,10090.ENSMUSP00000075242,10090.ENSMUSP00000083077…	Cnn2,Stc1,Eln,Sdc4,Evl,Gsn,Nckap1,Cyfip1,Nox4,Ilk,Bag4,Rictor,Taok1,Cdc42ep2,Arhgap35,Atp1a2,Id1,Plekhg2,Synpo,Cdc42ep4,Cfl1,Pde4d,Slit2,Tac1
GO:0045665	negative regulation of neuron differentiation	19	243	0.36	0.0191	10090.ENSMUSP00000000122,10090.ENSMUSP00000003912,10090.ENSMUSP00000004920,10090.ENSMUSP00000014698,10090.ENSMUSP00000020408,10090.ENSMUSP00000028003,10090.ENSMUSP00000028735,10090.ENSMUSP00000063656,10090.ENSMUSP00000076577,10090.ENSMUSP00000077878,10090.ENSMUSP00000079295,10090.ENSMUSP00000092019,10090.ENSMUSP00000093939,10090.ENSMUSP00000094164,10090.ENSMUSP00000094986,10090.ENSMUSP00000101472…	Ngfr,Calr,Ulk2,Dguok,Mdm2,Lmx1a,Jag1,Neo1,Map2,Il15ra,Dennd5a,Id1,Adcy6,Zhx2,Tsc2,Ephb2,Ptk2,Thy1,Slit2
GO:0007229	integrin-mediated signaling pathway	9	70	0.58	0.0192	10090.ENSMUSP00000028499,10090.ENSMUSP00000032800,10090.ENSMUSP00000033182,10090.ENSMUSP00000044227,10090.ENSMUSP00000075242,10090.ENSMUSP00000085192,10090.ENSMUSP00000099375,10090.ENSMUSP00000105663,10090.ENSMUSP00000110489	Itgav,Tyrobp,Ilk,Itga9,Arhgap35,Col3a1,Itga2b,Ptk2,Thy1
GO:0045184	establishment of protein localization	62	1206	0.18	0.0192	10090.ENSMUSP00000000122,10090.ENSMUSP00000000543,10090.ENSMUSP00000002818,10090.ENSMUSP00000002840,10090.ENSMUSP00000003912,10090.ENSMUSP00000004508,10090.ENSMUSP00000010241,10090.ENSMUSP00000018561,10090.ENSMUSP00000018816,10090.ENSMUSP00000020408,10090.ENSMUSP00000021329,10090.ENSMUSP00000021459,10090.ENSMUSP00000022163,10090.ENSMUSP00000023151,10090.ENSMUSP00000024123,10090.ENSMUSP00000025811…	Ngfr,Grasp,Ykt6,Pex6,Calr,Tmed4,Nxf1,Myo1b,Copz2,Mdm2,Gosr2,Rab15,Btf3,Bcl6,Agap3,Yif1a,Arl3,Tspan17,Srp9,Itgav,Arfgap2,Arfgap1,Serp1,Rnf19b,Grpel1,Vps33b,Tnfsf13b,Vps35,Gabarapl2,Vps11,Rab27a,Akap12,Ipo9,Tspo,Rtp4,Smg7,Plekhm1,Tram2,Acd,Cog6,Ush2a,Rab11fip2,Sec61b,Nup98,Ctage5,Ubap1,Notch2,Ppp1r3c,Folr2,Il1rap,Tsc2,Nlrp3,Arrb2,Sec24a,Rab7,Cfl1,Aip,Derl2,Ift20,Vps29,Faf2,Snx14
GO:1902106	negative regulation of leukocyte differentiation	11	101	0.51	0.0197	10090.ENSMUSP00000005218,10090.ENSMUSP00000005292,10090.ENSMUSP00000023151,10090.ENSMUSP00000028633,10090.ENSMUSP00000033952,10090.ENSMUSP00000036747,10090.ENSMUSP00000039041,10090.ENSMUSP00000042317,10090.ENSMUSP00000059382,10090.ENSMUSP00000104548,10090.ENSMUSP00000111405	Cd44,Prdx2,Bcl6,Fbn1,Sfrp1,C1qc,Flt3,Nfkbid,Cbfb,Irf1,Foxp3
GO:0003177	pulmonary valve development	5	20	0.87	0.0199	10090.ENSMUSP00000023600,10090.ENSMUSP00000028735,10090.ENSMUSP00000030336,10090.ENSMUSP00000078741,10090.ENSMUSP00000127615	Robo1,Jag1,Tnfrsf1b,Notch2,Slit2
GO:0043065	positive regulation of apoptotic process	36	601	0.25	0.0199	10090.ENSMUSP00000000122,10090.ENSMUSP00000005218,10090.ENSMUSP00000014892,10090.ENSMUSP00000020702,10090.ENSMUSP00000021077,10090.ENSMUSP00000023151,10090.ENSMUSP00000023600,10090.ENSMUSP00000024894,10090.ENSMUSP00000027941,10090.ENSMUSP00000028239,10090.ENSMUSP00000030118,10090.ENSMUSP00000030336,10090.ENSMUSP00000032201,10090.ENSMUSP00000032779,10090.ENSMUSP00000032781,10090.ENSMUSP00000033952…	Ngfr,Cd44,Tex261,Igfbp3,Slc9a3r1,Bcl6,Robo1,Cyp1b1,Atf3,Gsn,Dnaja1,Tnfrsf1b,Ret,Ctsc,Nox4,Sfrp1,Egln1,Camk1d,Tspo,Nfkbid,Thbs1,Slk,Uaca,Mllt11,Sox7,Notch2,Rybp,Nlrp3,Ptn,Sort1,Col18a1,Arrb2,Col4a3,Apbb2,Slit2,Ptprc
GO:0007220	Notch receptor processing	4	11	1.03	0.0201	10090.ENSMUSP00000036240,10090.ENSMUSP00000044682,10090.ENSMUSP00000063839,10090.ENSMUSP00000130359	Galnt11,Psenen,Adam10,Aph1c
GO:0071222	cellular response to lipopolysaccharide	14	152	0.43	0.0201	10090.ENSMUSP00000002320,10090.ENSMUSP00000018482,10090.ENSMUSP00000028045,10090.ENSMUSP00000029812,10090.ENSMUSP00000030336,10090.ENSMUSP00000037039,10090.ENSMUSP00000040245,10090.ENSMUSP00000045409,10090.ENSMUSP00000069850,10090.ENSMUSP00000085030,10090.ENSMUSP00000098707,10090.ENSMUSP00000106988,10090.ENSMUSP00000112991,10090.ENSMUSP00000129565	Ppard,Tnip1,Mrc1,Nfkb1,Tnfrsf1b,Tspo,Irf8,Ogt,Cebpb,Tnip2,Nlrp3,Nr1h3,Pde4d,Gstp1
GO:1903037	regulation of leukocyte cell-cell adhesion	20	264	0.35	0.0201	10090.ENSMUSP00000005218,10090.ENSMUSP00000005292,10090.ENSMUSP00000017153,10090.ENSMUSP00000023151,10090.ENSMUSP00000024708,10090.ENSMUSP00000031840,10090.ENSMUSP00000033892,10090.ENSMUSP00000042317,10090.ENSMUSP00000045838,10090.ENSMUSP00000056668,10090.ENSMUSP00000059382,10090.ENSMUSP00000069850,10090.ENSMUSP00000098707,10090.ENSMUSP00000099739,10090.ENSMUSP00000099853,10090.ENSMUSP00000104548…	Cd44,Prdx2,Sdc4,Bcl6,Tnfrsf21,Gpnmb,Tnfsf13b,Nfkbid,Dusp10,Igf1,Cbfb,Cebpb,Nlrp3,H2-T23,Cd47,Irf1,Thy1,Foxp3,Gstp1,Ptprc
GO:0003158	endothelium development	10	86	0.54	0.0202	10090.ENSMUSP00000014957,10090.ENSMUSP00000027137,10090.ENSMUSP00000053232,10090.ENSMUSP00000058502,10090.ENSMUSP00000081010,10090.ENSMUSP00000091620,10090.ENSMUSP00000092019,10090.ENSMUSP00000099073,10090.ENSMUSP00000101049,10090.ENSMUSP00000112991	Stc1,Slc40a1,Stard13,Ubiad1,Gpx1,Kdm6b,Id1,Ptn,Col18a1,Pde4d
GO:0006986	response to unfolded protein	10	86	0.54	0.0202	10090.ENSMUSP00000027941,10090.ENSMUSP00000028780,10090.ENSMUSP00000029385,10090.ENSMUSP00000033099,10090.ENSMUSP00000041202,10090.ENSMUSP00000044903,10090.ENSMUSP00000084586,10090.ENSMUSP00000115011,10090.ENSMUSP00000117052,10090.ENSMUSP00000121182	Atf3,Chac1,Serp1,Fgf21,Edem2,Thbs1,Hspa1a,Tbl2,Derl2,Faf2
GO:0032880	regulation of protein localization	51	947	0.2	0.0202	10090.ENSMUSP00000000122,10090.ENSMUSP00000000312,10090.ENSMUSP00000002320,10090.ENSMUSP00000004050,10090.ENSMUSP00000005705,10090.ENSMUSP00000008733,10090.ENSMUSP00000020408,10090.ENSMUSP00000024708,10090.ENSMUSP00000028233,10090.ENSMUSP00000028239,10090.ENSMUSP00000028386,10090.ENSMUSP00000029385,10090.ENSMUSP00000030118,10090.ENSMUSP00000033828,10090.ENSMUSP00000033952,10090.ENSMUSP00000034131…	Ngfr,Cdh1,Ppard,Mmd,Trim28,Dnajb6,Mdm2,Tnfrsf21,Hc,Gsn,Nckap1,Serp1,Dnaja1,Gas6,Sfrp1,Vps35,Bmp8a,Flt3,Mif,Edem2,Mfhas1,Bag4,Ogt,Fn1,Epb4.1l2,Il17rc,Igf1,Rab11fip2,Insig1,Uaca,Neo1,C2cd2l,Fzd5,Postn,Map2,Tm9sf4,Il1rap,Ttn,Nlrp3,Ptn,H2-T23,Ephb2,Sec24a,Tlr5,Nr1h3,Gapvd1,Dctn1,Foxp3,Cfl1,Derl2,Sik3
GO:0033135	regulation of peptidyl-serine phosphorylation	13	135	0.45	0.0202	10090.ENSMUSP00000005218,10090.ENSMUSP00000005507,10090.ENSMUSP00000020308,10090.ENSMUSP00000022699,10090.ENSMUSP00000032201,10090.ENSMUSP00000033828,10090.ENSMUSP00000041149,10090.ENSMUSP00000044725,10090.ENSMUSP00000045409,10090.ENSMUSP00000047678,10090.ENSMUSP00000051809,10090.ENSMUSP00000104208,10090.ENSMUSP00000112991	Cd44,Mlxipl,Ddit4,Gfra2,Ret,Gas6,Mif,Bag4,Ogt,Eif4g1,Rictor,Arrb2,Pde4d
GO:0042060	wound healing	22	304	0.33	0.0202	10090.ENSMUSP00000002320,10090.ENSMUSP00000004784,10090.ENSMUSP00000005218,10090.ENSMUSP00000009530,10090.ENSMUSP00000017153,10090.ENSMUSP00000021689,10090.ENSMUSP00000022246,10090.ENSMUSP00000028239,10090.ENSMUSP00000033828,10090.ENSMUSP00000034722,10090.ENSMUSP00000044227,10090.ENSMUSP00000048427,10090.ENSMUSP00000054499,10090.ENSMUSP00000056668,10090.ENSMUSP00000068389,10090.ENSMUSP00000072773…	Ppard,Cnn2,Cd44,Timp1,Sdc4,Evl,Fgf10,Gsn,Gas6,Rab27a,Itga9,Mustn1,Fn1,Igf1,F10,Postn,Arhgap35,Notch2,Gpx1,Col3a1,Itga2b,Tnc
GO:0060669	embryonic placenta morphogenesis	6	31	0.76	0.0202	10090.ENSMUSP00000005705,10090.ENSMUSP00000008733,10090.ENSMUSP00000028783,10090.ENSMUSP00000041912,10090.ENSMUSP00000067783,10090.ENSMUSP00000128828	Trim28,Dnajb6,Spint1,Erf,Fzd5,Cdkn1c
GO:1902105	regulation of leukocyte differentiation	21	284	0.34	0.0202	10090.ENSMUSP00000005218,10090.ENSMUSP00000005292,10090.ENSMUSP00000022317,10090.ENSMUSP00000023151,10090.ENSMUSP00000028633,10090.ENSMUSP00000032800,10090.ENSMUSP00000033828,10090.ENSMUSP00000033952,10090.ENSMUSP00000036747,10090.ENSMUSP00000039041,10090.ENSMUSP00000042317,10090.ENSMUSP00000045838,10090.ENSMUSP00000059382,10090.ENSMUSP00000062392,10090.ENSMUSP00000069850,10090.ENSMUSP00000077878…	Cd44,Prdx2,Fam213a,Bcl6,Fbn1,Tyrobp,Gas6,Sfrp1,C1qc,Flt3,Nfkbid,Dusp10,Cbfb,Prkca,Cebpb,Il15ra,Notch2,Nlrp3,Irf1,Foxp3,Ptprc
GO:0043542	endothelial cell migration	8	57	0.62	0.0207	10090.ENSMUSP00000023600,10090.ENSMUSP00000023840,10090.ENSMUSP00000024894,10090.ENSMUSP00000028499,10090.ENSMUSP00000053232,10090.ENSMUSP00000081010,10090.ENSMUSP00000105663,10090.ENSMUSP00000127615	Robo1,Cxcl13,Cyp1b1,Itgav,Stard13,Gpx1,Ptk2,Slit2
GO:0009967	positive regulation of signal transduction	71	1433	0.17	0.0208	10090.ENSMUSP00000000122,10090.ENSMUSP00000001046,10090.ENSMUSP00000002320,10090.ENSMUSP00000003912,10090.ENSMUSP00000005218,10090.ENSMUSP00000005292,10090.ENSMUSP00000020702,10090.ENSMUSP00000021077,10090.ENSMUSP00000022246,10090.ENSMUSP00000023600,10090.ENSMUSP00000024119,10090.ENSMUSP00000024894,10090.ENSMUSP00000026571,10090.ENSMUSP00000027498,10090.ENSMUSP00000027941,10090.ENSMUSP00000028003…	Ngfr,S100a4,Ppard,Calr,Cd44,Prdx2,Igfbp3,Slc9a3r1,Fgf10,Robo1,Trip6,Cyp1b1,Irf7,Stk25,Atf3,Lmx1a,Gsn,Itgav,Jag1,Nfkb1,Gpnmb,Ret,Cyfip1,Ctsc,Nox4,Fgf21,Ilk,Gas6,Sfrp1,Ednra,Vps35,Atr,Akap12,Cops8,Bmp8a,Mif,Sct,Mfhas1,Bag4,Thbs1,Rictor,Taok1,Igf1,Hexim1,Gnai2,She,Prkca,Neo1,Fpr2,Mllt11,Fzd5,F10,Ackr3,Gcnt2,Notch2,Gpx1,Tnip2,Col3a1,Rasgrp4,Ephb2,Arrb2,Asxl1,Ptk2,Tlr5,Akt3,Nr1h3,Mid2,Cfl1,Furin,Nelfe…
GO:0051495	positive regulation of cytoskeleton organization	17	208	0.38	0.0209	10090.ENSMUSP00000017153,10090.ENSMUSP00000018851,10090.ENSMUSP00000021689,10090.ENSMUSP00000028239,10090.ENSMUSP00000028386,10090.ENSMUSP00000032629,10090.ENSMUSP00000032781,10090.ENSMUSP00000044725,10090.ENSMUSP00000051809,10090.ENSMUSP00000059883,10090.ENSMUSP00000084586,10090.ENSMUSP00000092019,10090.ENSMUSP00000095174,10090.ENSMUSP00000102227,10090.ENSMUSP00000109552,10090.ENSMUSP00000112259…	Sdc4,Dync1h1,Evl,Gsn,Nckap1,Cyfip1,Nox4,Bag4,Rictor,Cdc42ep2,Hspa1a,Id1,Synpo,Cdc42ep4,Dctn1,Cfl1,Tac1
GO:0009896	positive regulation of catabolic process	26	388	0.3	0.021	10090.ENSMUSP00000003527,10090.ENSMUSP00000005507,10090.ENSMUSP00000006912,10090.ENSMUSP00000020408,10090.ENSMUSP00000020702,10090.ENSMUSP00000021595,10090.ENSMUSP00000030336,10090.ENSMUSP00000030584,10090.ENSMUSP00000030769,10090.ENSMUSP00000032779,10090.ENSMUSP00000033099,10090.ENSMUSP00000034131,10090.ENSMUSP00000034644,10090.ENSMUSP00000041149,10090.ENSMUSP00000041202,10090.ENSMUSP00000056668…	Supt5,Mlxipl,Pip4k2a,Mdm2,Igfbp3,Psmc1,Tnfrsf1b,Rnf19b,Psmc2,Ctsc,Fgf21,Vps35,Vps11,Mif,Edem2,Igf1,Psmc3,Entpd5,Tsc2,Anapc11,Ythdf3,Ptk2,Mid2,Rab7,Becn1,Abhd5
GO:0010647	positive regulation of cell communication	78	1608	0.16	0.021	10090.ENSMUSP00000000122,10090.ENSMUSP00000001046,10090.ENSMUSP00000002320,10090.ENSMUSP00000003912,10090.ENSMUSP00000005218,10090.ENSMUSP00000005292,10090.ENSMUSP00000020702,10090.ENSMUSP00000021077,10090.ENSMUSP00000022246,10090.ENSMUSP00000023600,10090.ENSMUSP00000024119,10090.ENSMUSP00000024894,10090.ENSMUSP00000026571,10090.ENSMUSP00000027498,10090.ENSMUSP00000027941,10090.ENSMUSP00000028003…	Ngfr,S100a4,Ppard,Calr,Cd44,Prdx2,Igfbp3,Slc9a3r1,Fgf10,Robo1,Trip6,Cyp1b1,Irf7,Stk25,Atf3,Lmx1a,Gsn,Itgav,Jag1,Serp1,Nfkb1,Gpnmb,Ret,Cyfip1,Ctsc,Nox4,Fgf21,Ilk,Gas6,Sfrp1,Ednra,Vps35,Atr,Akap12,Cops8,Bmp8a,Mif,Sct,Mfhas1,Gria1,Bag4,Thbs1,Rictor,Taok1,Igf1,Hexim1,Gnai2,She,Prkca,Neo1,C2cd2l,Fpr2,Mllt11,Fzd5,F10,Ackr3,Gcnt2,Notch2,Gpx1,Tnip2,Col3a1,Rasgrp4,Iqsec2,Ptn,Ephb2,Arrb2,Asxl1,Ptk2,Tlr5,Ak…
GO:0050684	regulation of mRNA processing	12	119	0.47	0.021	10090.ENSMUSP00000003527,10090.ENSMUSP00000031841,10090.ENSMUSP00000040005,10090.ENSMUSP00000054424,10090.ENSMUSP00000068530,10090.ENSMUSP00000074160,10090.ENSMUSP00000079722,10090.ENSMUSP00000095976,10090.ENSMUSP00000099947,10090.ENSMUSP00000105732,10090.ENSMUSP00000109671,10090.ENSMUSP00000134272	Supt5,Tra2a,Rbm42,Rbm15,Nup98,Snrnp70,Thrap3,Adarb1,Ptbp3,Zc3h14,Son,Nelfe
GO:0001523	retinoid metabolic process	7	44	0.67	0.0212	10090.ENSMUSP00000002320,10090.ENSMUSP00000004232,10090.ENSMUSP00000005019,10090.ENSMUSP00000009425,10090.ENSMUSP00000024894,10090.ENSMUSP00000112727,10090.ENSMUSP00000124066	Ppard,Adh1,Crabp2,Rarres2,Cyp1b1,Bco2,Rdh11
GO:0055114	oxidation-reduction process	49	904	0.2	0.0212	10090.ENSMUSP00000001713,10090.ENSMUSP00000002320,10090.ENSMUSP00000003017,10090.ENSMUSP00000004232,10090.ENSMUSP00000005292,10090.ENSMUSP00000005810,10090.ENSMUSP00000008684,10090.ENSMUSP00000010807,10090.ENSMUSP00000011526,10090.ENSMUSP00000016696,10090.ENSMUSP00000018186,10090.ENSMUSP00000020980,10090.ENSMUSP00000021078,10090.ENSMUSP00000021938,10090.ENSMUSP00000022282,10090.ENSMUSP00000022317…	Gstt1,Ppard,Tbxas1,Adh1,Prdx2,Mthfd2,Mgst1,Fads1,Dhdh,Foxred2,Cyb5r3,Rrm2,Fdxr,Aaed1,Gpx8,Fam213a,Ndufa6,Aco2,Leprel2,Cyp1b1,Echs1,Cyp27a1,Dnajc10,Srd5a3,Nox4,Ndufc2,Egln1,Hsd3b7,Sepw1,Dhrs7b,Gstt2,Aox3,Mical2,Zadh2,No66,Pdia4,Suclg2,Gpx1,Gpx3,Ppp1r3c,Kdm6b,Alkbh3,Bdh1,Bco2,Flad1,Rdh11,Plod2,Gstp1,Cox7a2l
GO:0071322	cellular response to carbohydrate stimulus	10	87	0.53	0.0212	10090.ENSMUSP00000005507,10090.ENSMUSP00000029812,10090.ENSMUSP00000032781,10090.ENSMUSP00000033099,10090.ENSMUSP00000033828,10090.ENSMUSP00000045409,10090.ENSMUSP00000056668,10090.ENSMUSP00000059978,10090.ENSMUSP00000062392,10090.ENSMUSP00000081010	Mlxipl,Nfkb1,Nox4,Fgf21,Gas6,Ogt,Igf1,Rab11fip2,Prkca,Gpx1
GO:0048145	regulation of fibroblast proliferation	11	103	0.5	0.0213	10090.ENSMUSP00000000122,10090.ENSMUSP00000022246,10090.ENSMUSP00000033828,10090.ENSMUSP00000033952,10090.ENSMUSP00000041149,10090.ENSMUSP00000043874,10090.ENSMUSP00000054499,10090.ENSMUSP00000056668,10090.ENSMUSP00000094986,10090.ENSMUSP00000108744,10090.ENSMUSP00000129565	Ngfr,Fgf10,Gas6,Sfrp1,Mif,Kmt2c,Fn1,Igf1,Tsc2,Brpf1,Gstp1
GO:0051704	multi-organism process	97	2092	0.14	0.0214	10090.ENSMUSP00000000122,10090.ENSMUSP00000000312,10090.ENSMUSP00000001185,10090.ENSMUSP00000002320,10090.ENSMUSP00000003912,10090.ENSMUSP00000004920,10090.ENSMUSP00000005292,10090.ENSMUSP00000005705,10090.ENSMUSP00000007980,10090.ENSMUSP00000008684,10090.ENSMUSP00000009425,10090.ENSMUSP00000014957,10090.ENSMUSP00000017839,10090.ENSMUSP00000018482,10090.ENSMUSP00000020308,10090.ENSMUSP00000020323…	Ngfr,Cdh1,Gmcl1,Ppard,Calr,Ulk2,Prdx2,Trim28,Hnrnpa0,Mgst1,Rarres2,Stc1,Rnf135,Tnip1,Ddit4,Avpr1a,Ppm1d,Evl,Fgf10,Polr3h,Bcl6,Dhh,Cxcl13,Tnfrsf21,Irf7,Xpr1,Mrc1,Slc2a8,Hc,Gsn,Itgav,Nfkb1,Dnaja1,Tnfrsf1b,Rnf19b,Plac8,Usp18,Gas6,Angpt2,Ednra,Rab27a,Atr,C1qc,Tspo,Bmp8a,Flt3,Irf8,Rtp4,Mif,Kmt2c,Mfhas1,Ogt,Psme4,Dusp10,Cd300ld,Ly6k,Fn1,Il17rc,Atat1,Zfp41,Hexim1,Cdc42ep2,Syncrip,Fzd5,Cebpb,Psmc3,Notch2…
GO:1901135	carbohydrate derivative metabolic process	48	882	0.21	0.0217	10090.ENSMUSP00000002320,10090.ENSMUSP00000005218,10090.ENSMUSP00000014698,10090.ENSMUSP00000018482,10090.ENSMUSP00000020980,10090.ENSMUSP00000022460,10090.ENSMUSP00000023088,10090.ENSMUSP00000026972,10090.ENSMUSP00000029135,10090.ENSMUSP00000029385,10090.ENSMUSP00000030432,10090.ENSMUSP00000030491,10090.ENSMUSP00000031053,10090.ENSMUSP00000031143,10090.ENSMUSP00000031250,10090.ENSMUSP00000032419…	Ppard,Cd44,Dguok,Tnip1,Rrm2,Galnt15,Naga,Fam20c,Acss2,Serp1,Hmgcl,Cmpk1,Khk,Srd5a3,Nudt9,Cmas,Ndufc2,Lyve1,Alg5,Galnt11,Fbxo2,Chst2,Edem2,Glyat,Pigk,Ogt,Gpc1,C1galt1,Igf1,Adamts12,Chst1,Fut10,St3gal5,Gcnt2,Entpd5,Acot7,Porcn,Suclg2,St6galnac6,Atp1a2,Ampd1,Adcy6,Itpa,Enpp1,Pde4d,Spock2,Mgat4a,Crem
GO:0023056	positive regulation of signaling	78	1615	0.15	0.0228	10090.ENSMUSP00000000122,10090.ENSMUSP00000001046,10090.ENSMUSP00000002320,10090.ENSMUSP00000003912,10090.ENSMUSP00000005218,10090.ENSMUSP00000005292,10090.ENSMUSP00000020702,10090.ENSMUSP00000021077,10090.ENSMUSP00000022246,10090.ENSMUSP00000023600,10090.ENSMUSP00000024119,10090.ENSMUSP00000024894,10090.ENSMUSP00000026571,10090.ENSMUSP00000027498,10090.ENSMUSP00000027941,10090.ENSMUSP00000028003…	Ngfr,S100a4,Ppard,Calr,Cd44,Prdx2,Igfbp3,Slc9a3r1,Fgf10,Robo1,Trip6,Cyp1b1,Irf7,Stk25,Atf3,Lmx1a,Gsn,Itgav,Jag1,Serp1,Nfkb1,Gpnmb,Ret,Cyfip1,Ctsc,Nox4,Fgf21,Ilk,Gas6,Sfrp1,Ednra,Vps35,Atr,Akap12,Cops8,Bmp8a,Mif,Sct,Mfhas1,Gria1,Bag4,Thbs1,Rictor,Taok1,Igf1,Hexim1,Gnai2,She,Prkca,Neo1,C2cd2l,Fpr2,Mllt11,Fzd5,F10,Ackr3,Gcnt2,Notch2,Gpx1,Tnip2,Col3a1,Rasgrp4,Iqsec2,Ptn,Ephb2,Arrb2,Asxl1,Ptk2,Tlr5,Ak…
GO:0008283	cell population proliferation	34	565	0.25	0.0232	10090.ENSMUSP00000002320,10090.ENSMUSP00000005292,10090.ENSMUSP00000014957,10090.ENSMUSP00000017488,10090.ENSMUSP00000020308,10090.ENSMUSP00000020702,10090.ENSMUSP00000022038,10090.ENSMUSP00000022246,10090.ENSMUSP00000022806,10090.ENSMUSP00000023363,10090.ENSMUSP00000030336,10090.ENSMUSP00000033751,10090.ENSMUSP00000034029,10090.ENSMUSP00000037719,10090.ENSMUSP00000039041,10090.ENSMUSP00000041149…	Ppard,Prdx2,Stc1,Vtn,Ddit4,Igfbp3,Naa35,Fgf10,Bcl2l2,Rrn3,Tnfrsf1b,Figf,Ednra,Tgfbi,Flt3,Mif,Srrt,Mustn1,Plxnb2,Igf1,Gnai2,Mdm4,Cebpb,Entpd5,Notch2,Gpx1,Rasgrp4,Alkbh3,Brpf1,Col4a3,Furin,Ift20,Gstp1,Ptprc
GO:0042886	amide transport	60	1172	0.18	0.0232	10090.ENSMUSP00000000122,10090.ENSMUSP00000000543,10090.ENSMUSP00000002818,10090.ENSMUSP00000002840,10090.ENSMUSP00000003912,10090.ENSMUSP00000004508,10090.ENSMUSP00000010241,10090.ENSMUSP00000018561,10090.ENSMUSP00000018816,10090.ENSMUSP00000021077,10090.ENSMUSP00000021329,10090.ENSMUSP00000021459,10090.ENSMUSP00000022163,10090.ENSMUSP00000023151,10090.ENSMUSP00000024123,10090.ENSMUSP00000025811…	Ngfr,Grasp,Ykt6,Pex6,Calr,Tmed4,Nxf1,Myo1b,Copz2,Slc9a3r1,Gosr2,Rab15,Btf3,Bcl6,Agap3,Yif1a,Arl3,Srp9,Itgav,Arfgap2,Arfgap1,Serp1,Aqp7,Rnf19b,Grpel1,Vps33b,Tnfsf13b,Vps35,Gabarapl2,Vps11,Rab27a,Akap12,Ipo9,Rtp4,Smg7,Plekhm1,Tram2,Acd,Cog6,Rab11fip2,Sec61b,Nup98,Ctage5,Ubap1,Notch2,Ppp1r3c,Folr2,Il1rap,Tsc2,Nlrp3,Arrb2,Sec24a,Rab7,Cfl1,Aip,Derl2,Ift20,Vps29,Faf2,Snx14
GO:0031099	regeneration	14	156	0.42	0.0233	10090.ENSMUSP00000017488,10090.ENSMUSP00000022246,10090.ENSMUSP00000028239,10090.ENSMUSP00000033828,10090.ENSMUSP00000033846,10090.ENSMUSP00000037039,10090.ENSMUSP00000048427,10090.ENSMUSP00000056668,10090.ENSMUSP00000058132,10090.ENSMUSP00000069850,10090.ENSMUSP00000072773,10090.ENSMUSP00000081010,10090.ENSMUSP00000102995,10090.ENSMUSP00000129565	Vtn,Fgf10,Gsn,Gas6,Angpt2,Tspo,Mustn1,Igf1,Nrep,Cebpb,Postn,Gpx1,Tnc,Gstp1
GO:0045581	negative regulation of T cell differentiation	7	45	0.66	0.0233	10090.ENSMUSP00000005218,10090.ENSMUSP00000005292,10090.ENSMUSP00000023151,10090.ENSMUSP00000042317,10090.ENSMUSP00000059382,10090.ENSMUSP00000104548,10090.ENSMUSP00000111405	Cd44,Prdx2,Bcl6,Nfkbid,Cbfb,Irf1,Foxp3
GO:0051960	regulation of nervous system development	51	958	0.2	0.0239	10090.ENSMUSP00000000122,10090.ENSMUSP00000000312,10090.ENSMUSP00000003912,10090.ENSMUSP00000004050,10090.ENSMUSP00000004920,10090.ENSMUSP00000005019,10090.ENSMUSP00000014698,10090.ENSMUSP00000020408,10090.ENSMUSP00000023151,10090.ENSMUSP00000023363,10090.ENSMUSP00000023600,10090.ENSMUSP00000024708,10090.ENSMUSP00000027498,10090.ENSMUSP00000028003,10090.ENSMUSP00000028735,10090.ENSMUSP00000028783…	Ngfr,Cdh1,Calr,Mmd,Ulk2,Crabp2,Dguok,Mdm2,Bcl6,Rrn3,Robo1,Tnfrsf21,Stk25,Lmx1a,Jag1,Spint1,Ret,Cyfip1,Ilk,Sfrp1,Camk1d,Tspo,Mif,Srrt,Dusp10,Eif4g1,Plxnb2,Fn1,Igf1,Nrep,Prkca,Neo1,Arhgap35,Map2,Il15ra,Dennd5a,Col3a1,Id1,Il1rap,Adcy6,Zhx2,Tsc2,Slitrk1,Ptn,Ephb2,Gjc2,Ptk2,Rnf10,Thy1,Cfl1,Slit2
GO:0110053	regulation of actin filament organization	18	231	0.36	0.0239	10090.ENSMUSP00000015138,10090.ENSMUSP00000017153,10090.ENSMUSP00000021689,10090.ENSMUSP00000028239,10090.ENSMUSP00000028386,10090.ENSMUSP00000032629,10090.ENSMUSP00000032781,10090.ENSMUSP00000044725,10090.ENSMUSP00000051809,10090.ENSMUSP00000059883,10090.ENSMUSP00000075242,10090.ENSMUSP00000092019,10090.ENSMUSP00000092228,10090.ENSMUSP00000095174,10090.ENSMUSP00000102227,10090.ENSMUSP00000112259…	Eln,Sdc4,Evl,Gsn,Nckap1,Cyfip1,Nox4,Bag4,Rictor,Cdc42ep2,Arhgap35,Id1,Plekhg2,Synpo,Cdc42ep4,Cfl1,Slit2,Tac1
GO:0051250	negative regulation of lymphocyte activation	13	139	0.44	0.024	10090.ENSMUSP00000005218,10090.ENSMUSP00000005292,10090.ENSMUSP00000017153,10090.ENSMUSP00000023151,10090.ENSMUSP00000024708,10090.ENSMUSP00000031840,10090.ENSMUSP00000033952,10090.ENSMUSP00000039041,10090.ENSMUSP00000042317,10090.ENSMUSP00000059382,10090.ENSMUSP00000069850,10090.ENSMUSP00000104548,10090.ENSMUSP00000111405	Cd44,Prdx2,Sdc4,Bcl6,Tnfrsf21,Gpnmb,Sfrp1,Flt3,Nfkbid,Cbfb,Cebpb,Irf1,Foxp3
GO:0009611	response to wounding	26	394	0.29	0.0245	10090.ENSMUSP00000000122,10090.ENSMUSP00000002320,10090.ENSMUSP00000004784,10090.ENSMUSP00000005218,10090.ENSMUSP00000009530,10090.ENSMUSP00000017153,10090.ENSMUSP00000021689,10090.ENSMUSP00000022246,10090.ENSMUSP00000028239,10090.ENSMUSP00000028672,10090.ENSMUSP00000033828,10090.ENSMUSP00000034722,10090.ENSMUSP00000037039,10090.ENSMUSP00000044227,10090.ENSMUSP00000048427,10090.ENSMUSP00000054499…	Ngfr,Ppard,Cnn2,Cd44,Timp1,Sdc4,Evl,Fgf10,Gsn,Mdk,Gas6,Rab27a,Tspo,Itga9,Mustn1,Fn1,Igf1,Nrep,F10,Postn,Arhgap35,Notch2,Gpx1,Col3a1,Itga2b,Tnc
GO:0090087	regulation of peptide transport	40	703	0.23	0.0245	10090.ENSMUSP00000000312,10090.ENSMUSP00000002320,10090.ENSMUSP00000005705,10090.ENSMUSP00000020408,10090.ENSMUSP00000024708,10090.ENSMUSP00000028233,10090.ENSMUSP00000029385,10090.ENSMUSP00000030118,10090.ENSMUSP00000033828,10090.ENSMUSP00000033952,10090.ENSMUSP00000034131,10090.ENSMUSP00000037779,10090.ENSMUSP00000039041,10090.ENSMUSP00000041149,10090.ENSMUSP00000041202,10090.ENSMUSP00000041519…	Cdh1,Ppard,Trim28,Mdm2,Tnfrsf21,Hc,Serp1,Dnaja1,Gas6,Sfrp1,Vps35,Bmp8a,Flt3,Mif,Edem2,Sct,Bag4,Ogt,Fn1,Il17rc,Igf1,Insig1,Uaca,Neo1,C2cd2l,Fzd5,Postn,Tm9sf4,Il1rap,Ttn,Nlrp3,H2-T23,Sec24a,Tlr5,Nr1h3,Gapvd1,Dctn1,Foxp3,Ildr1,Derl2
GO:0015833	peptide transport	59	1153	0.18	0.025	10090.ENSMUSP00000000122,10090.ENSMUSP00000000543,10090.ENSMUSP00000002818,10090.ENSMUSP00000002840,10090.ENSMUSP00000003912,10090.ENSMUSP00000004508,10090.ENSMUSP00000010241,10090.ENSMUSP00000018561,10090.ENSMUSP00000018816,10090.ENSMUSP00000021077,10090.ENSMUSP00000021329,10090.ENSMUSP00000021459,10090.ENSMUSP00000022163,10090.ENSMUSP00000023151,10090.ENSMUSP00000024123,10090.ENSMUSP00000025811…	Ngfr,Grasp,Ykt6,Pex6,Calr,Tmed4,Nxf1,Myo1b,Copz2,Slc9a3r1,Gosr2,Rab15,Btf3,Bcl6,Agap3,Yif1a,Arl3,Srp9,Itgav,Arfgap2,Arfgap1,Serp1,Rnf19b,Grpel1,Vps33b,Tnfsf13b,Vps35,Gabarapl2,Vps11,Rab27a,Akap12,Ipo9,Rtp4,Smg7,Plekhm1,Tram2,Acd,Cog6,Rab11fip2,Sec61b,Nup98,Ctage5,Ubap1,Notch2,Ppp1r3c,Folr2,Il1rap,Tsc2,Nlrp3,Arrb2,Sec24a,Rab7,Cfl1,Aip,Derl2,Ift20,Vps29,Faf2,Snx14
GO:0015031	protein transport	58	1129	0.18	0.0251	10090.ENSMUSP00000000122,10090.ENSMUSP00000000543,10090.ENSMUSP00000002818,10090.ENSMUSP00000002840,10090.ENSMUSP00000003912,10090.ENSMUSP00000004508,10090.ENSMUSP00000010241,10090.ENSMUSP00000018561,10090.ENSMUSP00000018816,10090.ENSMUSP00000021329,10090.ENSMUSP00000021459,10090.ENSMUSP00000022163,10090.ENSMUSP00000023151,10090.ENSMUSP00000024123,10090.ENSMUSP00000025811,10090.ENSMUSP00000026009…	Ngfr,Grasp,Ykt6,Pex6,Calr,Tmed4,Nxf1,Myo1b,Copz2,Gosr2,Rab15,Btf3,Bcl6,Agap3,Yif1a,Arl3,Srp9,Itgav,Arfgap2,Arfgap1,Serp1,Rnf19b,Grpel1,Vps33b,Tnfsf13b,Vps35,Gabarapl2,Vps11,Rab27a,Akap12,Ipo9,Rtp4,Smg7,Plekhm1,Tram2,Acd,Cog6,Rab11fip2,Sec61b,Nup98,Ctage5,Ubap1,Notch2,Ppp1r3c,Folr2,Il1rap,Tsc2,Nlrp3,Arrb2,Sec24a,Rab7,Cfl1,Aip,Derl2,Ift20,Vps29,Faf2,Snx14
GO:0006364	rRNA processing	15	176	0.4	0.0253	10090.ENSMUSP00000000940,10090.ENSMUSP00000021824,10090.ENSMUSP00000029838,10090.ENSMUSP00000031478,10090.ENSMUSP00000033983,10090.ENSMUSP00000034827,10090.ENSMUSP00000038382,10090.ENSMUSP00000038580,10090.ENSMUSP00000042882,10090.ENSMUSP00000048337,10090.ENSMUSP00000067579,10090.ENSMUSP00000078901,10090.ENSMUSP00000103940,10090.ENSMUSP00000109257,10090.ENSMUSP00000112451	Nsun5,Nol8,Rpf1,Ddx51,Mak16,Imp3,Nop14,Rrp9,Rnmtl1,Wdr43,Rcl1,Las1l,Rps16,Pin4,Mrpl1
GO:2001169	regulation of ATP biosynthetic process	7	46	0.65	0.0254	10090.ENSMUSP00000005507,10090.ENSMUSP00000020308,10090.ENSMUSP00000032882,10090.ENSMUSP00000041149,10090.ENSMUSP00000045409,10090.ENSMUSP00000056668,10090.ENSMUSP00000071939	Mlxipl,Ddit4,Ndufc2,Mif,Ogt,Igf1,Entpd5
GO:0045862	positive regulation of proteolysis	23	334	0.31	0.0264	10090.ENSMUSP00000000122,10090.ENSMUSP00000018482,10090.ENSMUSP00000020408,10090.ENSMUSP00000021595,10090.ENSMUSP00000023600,10090.ENSMUSP00000028239,10090.ENSMUSP00000030336,10090.ENSMUSP00000030584,10090.ENSMUSP00000030769,10090.ENSMUSP00000032201,10090.ENSMUSP00000032779,10090.ENSMUSP00000041202,10090.ENSMUSP00000045409,10090.ENSMUSP00000045460,10090.ENSMUSP00000054499,10090.ENSMUSP00000062047…	Ngfr,Tnip1,Mdm2,Psmc1,Robo1,Gsn,Tnfrsf1b,Rnf19b,Psmc2,Ret,Ctsc,Edem2,Ogt,Psme4,Fn1,Uaca,Psmc3,Sox7,Anapc11,Nlrp3,Ptk2,Col4a3,Cfl1
GO:0051223	regulation of protein transport	38	661	0.23	0.0264	10090.ENSMUSP00000000312,10090.ENSMUSP00000002320,10090.ENSMUSP00000005705,10090.ENSMUSP00000020408,10090.ENSMUSP00000024708,10090.ENSMUSP00000028233,10090.ENSMUSP00000029385,10090.ENSMUSP00000030118,10090.ENSMUSP00000033828,10090.ENSMUSP00000033952,10090.ENSMUSP00000034131,10090.ENSMUSP00000037779,10090.ENSMUSP00000039041,10090.ENSMUSP00000041149,10090.ENSMUSP00000041202,10090.ENSMUSP00000044725…	Cdh1,Ppard,Trim28,Mdm2,Tnfrsf21,Hc,Serp1,Dnaja1,Gas6,Sfrp1,Vps35,Bmp8a,Flt3,Mif,Edem2,Bag4,Ogt,Fn1,Il17rc,Igf1,Insig1,Uaca,Neo1,C2cd2l,Fzd5,Postn,Tm9sf4,Il1rap,Ttn,Nlrp3,H2-T23,Sec24a,Tlr5,Nr1h3,Gapvd1,Dctn1,Foxp3,Derl2
GO:0006511	ubiquitin-dependent protein catabolic process	26	397	0.29	0.0266	10090.ENSMUSP00000016696,10090.ENSMUSP00000020408,10090.ENSMUSP00000021595,10090.ENSMUSP00000023365,10090.ENSMUSP00000024123,10090.ENSMUSP00000028392,10090.ENSMUSP00000030289,10090.ENSMUSP00000030769,10090.ENSMUSP00000032198,10090.ENSMUSP00000033873,10090.ENSMUSP00000037377,10090.ENSMUSP00000041202,10090.ENSMUSP00000041968,10090.ENSMUSP00000054990,10090.ENSMUSP00000058233,10090.ENSMUSP00000067681…	Foxred2,Mdm2,Psmc1,Bfar,Agap3,Dnajc10,Usp1,Psmc2,Usp18,Erlin2,Fbxo2,Edem2,Psmd7,Nhlrc1,Fbxo10,Sec61b,Psmc3,Ubap1,Usp14,Usp36,Arrb2,Derl2,Faf2,Cul9,Rnf4,Uchl5
GO:0030950	establishment or maintenance of actin cytoskeleton polarity	3	5	1.25	0.0266	10090.ENSMUSP00000028386,10090.ENSMUSP00000051809,10090.ENSMUSP00000075242	Nckap1,Rictor,Arhgap35
GO:0035754	B cell chemotaxis	3	5	1.25	0.0266	10090.ENSMUSP00000023840,10090.ENSMUSP00000033828,10090.ENSMUSP00000036245	Cxcl13,Gas6,Hsd3b7
GO:0016072	rRNA metabolic process	16	196	0.38	0.0267	10090.ENSMUSP00000000940,10090.ENSMUSP00000021824,10090.ENSMUSP00000029838,10090.ENSMUSP00000031478,10090.ENSMUSP00000033983,10090.ENSMUSP00000034827,10090.ENSMUSP00000038382,10090.ENSMUSP00000038580,10090.ENSMUSP00000042882,10090.ENSMUSP00000048337,10090.ENSMUSP00000058321,10090.ENSMUSP00000067579,10090.ENSMUSP00000078901,10090.ENSMUSP00000103940,10090.ENSMUSP00000109257,10090.ENSMUSP00000112451	Nsun5,Nol8,Rpf1,Ddx51,Mak16,Imp3,Nop14,Rrp9,Rnmtl1,Wdr43,Ptrf,Rcl1,Las1l,Rps16,Pin4,Mrpl1
GO:0010951	negative regulation of endopeptidase activity	18	235	0.35	0.0274	10090.ENSMUSP00000005218,10090.ENSMUSP00000008733,10090.ENSMUSP00000009530,10090.ENSMUSP00000017488,10090.ENSMUSP00000017867,10090.ENSMUSP00000020408,10090.ENSMUSP00000028233,10090.ENSMUSP00000028783,10090.ENSMUSP00000030336,10090.ENSMUSP00000033828,10090.ENSMUSP00000041250,10090.ENSMUSP00000044903,10090.ENSMUSP00000056668,10090.ENSMUSP00000081010,10090.ENSMUSP00000089728,10090.ENSMUSP00000104208…	Cd44,Dnajb6,Timp1,Vtn,Wfdc2,Mdm2,Hc,Spint1,Tnfrsf1b,Gas6,Serpina3g,Thbs1,Igf1,Gpx1,Usp14,Arrb2,Furin,Uchl5
GO:0120032	regulation of plasma membrane bounded cell projection assembly	15	178	0.4	0.0274	10090.ENSMUSP00000009003,10090.ENSMUSP00000021689,10090.ENSMUSP00000025482,10090.ENSMUSP00000028386,10090.ENSMUSP00000032629,10090.ENSMUSP00000033915,10090.ENSMUSP00000047327,10090.ENSMUSP00000059883,10090.ENSMUSP00000075242,10090.ENSMUSP00000102227,10090.ENSMUSP00000108126,10090.ENSMUSP00000109388,10090.ENSMUSP00000112259,10090.ENSMUSP00000118015,10090.ENSMUSP00000127615	Rala,Evl,Atp8b1,Nckap1,Cyfip1,Gpm6a,Plekhm1,Cdc42ep2,Arhgap35,Cdc42ep4,Fam98a,Odf2,Cfl1,Ift20,Slit2
GO:0050868	negative regulation of T cell activation	11	108	0.48	0.028	10090.ENSMUSP00000005218,10090.ENSMUSP00000005292,10090.ENSMUSP00000017153,10090.ENSMUSP00000023151,10090.ENSMUSP00000024708,10090.ENSMUSP00000031840,10090.ENSMUSP00000042317,10090.ENSMUSP00000059382,10090.ENSMUSP00000069850,10090.ENSMUSP00000104548,10090.ENSMUSP00000111405	Cd44,Prdx2,Sdc4,Bcl6,Tnfrsf21,Gpnmb,Nfkbid,Cbfb,Cebpb,Irf1,Foxp3
GO:0060562	epithelial tube morphogenesis	24	357	0.3	0.028	10090.ENSMUSP00000005218,10090.ENSMUSP00000009003,10090.ENSMUSP00000017153,10090.ENSMUSP00000022246,10090.ENSMUSP00000023600,10090.ENSMUSP00000028386,10090.ENSMUSP00000028783,10090.ENSMUSP00000032201,10090.ENSMUSP00000033182,10090.ENSMUSP00000033952,10090.ENSMUSP00000034029,10090.ENSMUSP00000051163,10090.ENSMUSP00000051731,10090.ENSMUSP00000053232,10090.ENSMUSP00000054424,10090.ENSMUSP00000056668…	Cd44,Rala,Sdc4,Fgf10,Robo1,Nckap1,Spint1,Ret,Ilk,Sfrp1,Ednra,Mical2,Plxnb2,Stard13,Rbm15,Igf1,Arhgap35,Notch2,Tsc2,Tnc,Brpf1,Cfl1,Lmo4,Slit2
GO:0043549	regulation of kinase activity	43	780	0.21	0.0282	10090.ENSMUSP00000004050,10090.ENSMUSP00000005218,10090.ENSMUSP00000005292,10090.ENSMUSP00000017153,10090.ENSMUSP00000021077,10090.ENSMUSP00000022246,10090.ENSMUSP00000023600,10090.ENSMUSP00000027056,10090.ENSMUSP00000027498,10090.ENSMUSP00000027970,10090.ENSMUSP00000028633,10090.ENSMUSP00000030118,10090.ENSMUSP00000032201,10090.ENSMUSP00000032781,10090.ENSMUSP00000033182,10090.ENSMUSP00000033828…	Mmd,Cd44,Prdx2,Sdc4,Slc9a3r1,Fgf10,Robo1,Prex2,Stk25,Dusp12,Fbn1,Dnaja1,Ret,Nox4,Ilk,Gas6,Sfrp1,Cops8,Mif,Thbs1,Dusp10,Nek6,Slk,Taok1,Igf1,Hexim1,Prkca,Taf7,Fpr2,Fzd5,Tsc2,Adarb1,Ttn,Ephb2,Podn,Arrb2,Ptk2,Thy1,Lmo4,Wars,Cdkn1c,Gstp1,Ptprc
GO:0090066	regulation of anatomical structure size	31	508	0.26	0.0283	10090.ENSMUSP00000002320,10090.ENSMUSP00000003017,10090.ENSMUSP00000004920,10090.ENSMUSP00000005019,10090.ENSMUSP00000015138,10090.ENSMUSP00000020323,10090.ENSMUSP00000021077,10090.ENSMUSP00000021689,10090.ENSMUSP00000028239,10090.ENSMUSP00000028386,10090.ENSMUSP00000032201,10090.ENSMUSP00000032629,10090.ENSMUSP00000033182,10090.ENSMUSP00000034029,10090.ENSMUSP00000044725,10090.ENSMUSP00000045409…	Ppard,Tbxas1,Ulk2,Crabp2,Eln,Avpr1a,Slc9a3r1,Evl,Gsn,Nckap1,Ret,Cyfip1,Ilk,Ednra,Bag4,Ogt,Rictor,Fn1,Cdc42ep2,Arhgap35,Map2,Gpx1,Atp1a2,Plekhg2,Adcy6,Tsc2,Cdc42ep4,Ptk2,Akt3,Cfl1,Slit2
GO:1903707	negative regulation of hemopoiesis	13	143	0.43	0.0288	10090.ENSMUSP00000005218,10090.ENSMUSP00000005292,10090.ENSMUSP00000023151,10090.ENSMUSP00000028633,10090.ENSMUSP00000033952,10090.ENSMUSP00000036747,10090.ENSMUSP00000039041,10090.ENSMUSP00000042317,10090.ENSMUSP00000054424,10090.ENSMUSP00000059382,10090.ENSMUSP00000067680,10090.ENSMUSP00000104548,10090.ENSMUSP00000111405	Cd44,Prdx2,Bcl6,Fbn1,Sfrp1,C1qc,Flt3,Nfkbid,Rbm15,Cbfb,Klf13,Irf1,Foxp3
GO:0043508	negative regulation of JUN kinase activity	4	13	0.96	0.0289	10090.ENSMUSP00000030118,10090.ENSMUSP00000033952,10090.ENSMUSP00000045838,10090.ENSMUSP00000129565	Dnaja1,Sfrp1,Dusp10,Gstp1
GO:0046323	glucose import	4	13	0.96	0.0289	10090.ENSMUSP00000028129,10090.ENSMUSP00000094986,10090.ENSMUSP00000099692,10090.ENSMUSP00000104906	Slc2a8,Tsc2,Sort1,Slc2a13
GO:0051051	negative regulation of transport	31	509	0.25	0.0289	10090.ENSMUSP00000004784,10090.ENSMUSP00000014957,10090.ENSMUSP00000020702,10090.ENSMUSP00000021077,10090.ENSMUSP00000024708,10090.ENSMUSP00000028499,10090.ENSMUSP00000030336,10090.ENSMUSP00000032629,10090.ENSMUSP00000033828,10090.ENSMUSP00000033952,10090.ENSMUSP00000034131,10090.ENSMUSP00000037779,10090.ENSMUSP00000041519,10090.ENSMUSP00000044725,10090.ENSMUSP00000044903,10090.ENSMUSP00000045409…	Cnn2,Stc1,Igfbp3,Slc9a3r1,Tnfrsf21,Itgav,Tnfrsf1b,Cyfip1,Gas6,Sfrp1,Vps35,Bmp8a,Sct,Bag4,Thbs1,Ogt,Fn1,Gnai2,Insig1,Prkca,Neo1,Atp1a2,Tsc2,Nlrp3,Yrdc,Enpp1,Ephb2,Nr1h3,Rab7,Foxp3,Derl2
GO:0014912	negative regulation of smooth muscle cell migration	5	23	0.81	0.029	10090.ENSMUSP00000002320,10090.ENSMUSP00000020702,10090.ENSMUSP00000033182,10090.ENSMUSP00000099529,10090.ENSMUSP00000127615	Ppard,Igfbp3,Ilk,Sema6d,Slit2
GO:0048598	embryonic morphogenesis	36	621	0.23	0.029	10090.ENSMUSP00000005019,10090.ENSMUSP00000005705,10090.ENSMUSP00000008733,10090.ENSMUSP00000009003,10090.ENSMUSP00000017153,10090.ENSMUSP00000017488,10090.ENSMUSP00000021077,10090.ENSMUSP00000022246,10090.ENSMUSP00000028386,10090.ENSMUSP00000028499,10090.ENSMUSP00000028633,10090.ENSMUSP00000028783,10090.ENSMUSP00000029462,10090.ENSMUSP00000032201,10090.ENSMUSP00000033952,10090.ENSMUSP00000036614…	Crabp2,Trim28,Dnajb6,Rala,Sdc4,Vtn,Slc9a3r1,Fgf10,Nckap1,Itgav,Fbn1,Spint1,Tbx15,Ret,Sfrp1,Bloc1s5,Erf,Alx4,Acd,Mustn1,Mical2,Plxnb2,Fn1,Insig1,Fzd5,Arhgap35,Sox7,Notch2,Kdm6b,Tsc2,Ephb2,Brpf1,Cfl1,Lmo4,Pou2f1,Cdkn1c
GO:0007584	response to nutrient	16	199	0.38	0.0296	10090.ENSMUSP00000001713,10090.ENSMUSP00000002320,10090.ENSMUSP00000010807,10090.ENSMUSP00000014957,10090.ENSMUSP00000020408,10090.ENSMUSP00000028239,10090.ENSMUSP00000030432,10090.ENSMUSP00000033828,10090.ENSMUSP00000033952,10090.ENSMUSP00000037039,10090.ENSMUSP00000072773,10090.ENSMUSP00000091692,10090.ENSMUSP00000099073,10090.ENSMUSP00000102995,10090.ENSMUSP00000119369,10090.ENSMUSP00000129565	Gstt1,Ppard,Fads1,Stc1,Mdm2,Gsn,Hmgcl,Gas6,Sfrp1,Tspo,Postn,Folr2,Ptn,Tnc,Becn1,Gstp1
GO:1903312	negative regulation of mRNA metabolic process	9	77	0.54	0.0296	10090.ENSMUSP00000003527,10090.ENSMUSP00000007980,10090.ENSMUSP00000040005,10090.ENSMUSP00000044725,10090.ENSMUSP00000063744,10090.ENSMUSP00000079722,10090.ENSMUSP00000099947,10090.ENSMUSP00000105732,10090.ENSMUSP00000134272	Supt5,Hnrnpa0,Rbm42,Bag4,Syncrip,Thrap3,Ptbp3,Zc3h14,Nelfe
GO:0045664	regulation of neuron differentiation	40	714	0.22	0.0297	10090.ENSMUSP00000000122,10090.ENSMUSP00000003912,10090.ENSMUSP00000004050,10090.ENSMUSP00000004920,10090.ENSMUSP00000005019,10090.ENSMUSP00000014698,10090.ENSMUSP00000020408,10090.ENSMUSP00000023151,10090.ENSMUSP00000023363,10090.ENSMUSP00000023600,10090.ENSMUSP00000027498,10090.ENSMUSP00000028003,10090.ENSMUSP00000028735,10090.ENSMUSP00000032201,10090.ENSMUSP00000032629,10090.ENSMUSP00000033182…	Ngfr,Calr,Mmd,Ulk2,Crabp2,Dguok,Mdm2,Bcl6,Rrn3,Robo1,Stk25,Lmx1a,Jag1,Ret,Cyfip1,Ilk,Sfrp1,Camk1d,Mif,Eif4g1,Plxnb2,Fn1,Nrep,Neo1,Arhgap35,Map2,Il15ra,Dennd5a,Id1,Il1rap,Adcy6,Zhx2,Tsc2,Slitrk1,Ptn,Ephb2,Ptk2,Thy1,Cfl1,Slit2
GO:0006897	endocytosis	27	424	0.27	0.0302	10090.ENSMUSP00000017488,10090.ENSMUSP00000019931,10090.ENSMUSP00000028045,10090.ENSMUSP00000028239,10090.ENSMUSP00000028499,10090.ENSMUSP00000033828,10090.ENSMUSP00000040245,10090.ENSMUSP00000044494,10090.ENSMUSP00000044903,10090.ENSMUSP00000050119,10090.ENSMUSP00000065799,10090.ENSMUSP00000069114,10090.ENSMUSP00000069429,10090.ENSMUSP00000071619,10090.ENSMUSP00000086422,10090.ENSMUSP00000091692…	Vtn,Lrp11,Mrc1,Gsn,Itgav,Gas6,Irf8,Gria1,Thbs1,Ackr2,Fpr2,Ackr3,Syp,Elmo2,Tm9sf4,Folr2,Sort1,Cd47,Enpp1,Arrb2,Nr1h3,Sh3kbp1,Gapvd1,Rab7,Ildr1,Becn1,Fnbp1l
GO:0051129	negative regulation of cellular component organization	38	669	0.22	0.0302	10090.ENSMUSP00000000122,10090.ENSMUSP00000004784,10090.ENSMUSP00000004920,10090.ENSMUSP00000008733,10090.ENSMUSP00000008748,10090.ENSMUSP00000014698,10090.ENSMUSP00000020408,10090.ENSMUSP00000021689,10090.ENSMUSP00000028239,10090.ENSMUSP00000030336,10090.ENSMUSP00000034131,10090.ENSMUSP00000037039,10090.ENSMUSP00000044725,10090.ENSMUSP00000048180,10090.ENSMUSP00000055470,10090.ENSMUSP00000056668…	Ngfr,Cnn2,Ulk2,Dnajb6,Ubqln4,Dguok,Mdm2,Evl,Gsn,Tnfrsf1b,Vps35,Tspo,Bag4,Acd,Taok1,Igf1,Insig1,Neo1,Taf7,Postn,Map2,Il15ra,Dennd5a,Gpx1,Id1,Adcy6,Tsc2,Ptn,Ephb2,Arrb2,Ptk2,Nr1h3,Thy1,Foxp3,Cfl1,Lmo4,Becn1,Slit2
GO:0044281	small molecule metabolic process	72	1489	0.15	0.0304	10090.ENSMUSP00000002320,10090.ENSMUSP00000003017,10090.ENSMUSP00000004232,10090.ENSMUSP00000005019,10090.ENSMUSP00000005218,10090.ENSMUSP00000005810,10090.ENSMUSP00000006557,10090.ENSMUSP00000010807,10090.ENSMUSP00000011526,10090.ENSMUSP00000014698,10090.ENSMUSP00000018186,10090.ENSMUSP00000020022,10090.ENSMUSP00000020980,10090.ENSMUSP00000021078,10090.ENSMUSP00000021197,10090.ENSMUSP00000023116…	Ppard,Tbxas1,Adh1,Crabp2,Cd44,Mthfd2,Elovl1,Fads1,Dhdh,Dguok,Cyb5r3,Smpdl3a,Rrm2,Fdxr,Blmh,Aco2,Cyp1b1,Atp8b1,Echs1,Fam20c,Cyp27a1,Atf3,Slc2a8,Fbn1,Acss2,Serp1,Mme,Hmgcl,Cmpk1,Khk,Srd5a3,Nudt9,Bcat1,Cmas,Nox4,Ndufc2,Erlin2,Egln1,Hsd3b7,Galm,Mif,Glyat,Dhrs7b,Aox3,Zadh2,Pgp,Ubiad1,Insig1,Chst1,Entpd5,Ggt5,Acot7,Suclg2,Chst15,Atp1a2,Ampd1,Adcy6,Itpa,Enpp1,Nr1h3,Bco2,Pde4d,Spock2,Srr,Gatc,Crem,Flad1,…
GO:0000302	response to reactive oxygen species	16	200	0.37	0.0305	10090.ENSMUSP00000005292,10090.ENSMUSP00000020408,10090.ENSMUSP00000024123,10090.ENSMUSP00000024894,10090.ENSMUSP00000027498,10090.ENSMUSP00000028499,10090.ENSMUSP00000034469,10090.ENSMUSP00000044903,10090.ENSMUSP00000062392,10090.ENSMUSP00000081010,10090.ENSMUSP00000091620,10090.ENSMUSP00000112259,10090.ENSMUSP00000115292,10090.ENSMUSP00000119369,10090.ENSMUSP00000129565,10090.ENSMUSP00000136972	Prdx2,Mdm2,Agap3,Cyp1b1,Stk25,Itgav,Egln1,Thbs1,Prkca,Gpx1,Kdm6b,Cfl1,Mpv17,Becn1,Gstp1,Lig1
GO:0002695	negative regulation of leukocyte activation	14	163	0.4	0.0308	10090.ENSMUSP00000005218,10090.ENSMUSP00000005292,10090.ENSMUSP00000017153,10090.ENSMUSP00000023151,10090.ENSMUSP00000024708,10090.ENSMUSP00000031840,10090.ENSMUSP00000033952,10090.ENSMUSP00000039041,10090.ENSMUSP00000042317,10090.ENSMUSP00000059382,10090.ENSMUSP00000069850,10090.ENSMUSP00000104548,10090.ENSMUSP00000106988,10090.ENSMUSP00000111405	Cd44,Prdx2,Sdc4,Bcl6,Tnfrsf21,Gpnmb,Sfrp1,Flt3,Nfkbid,Cbfb,Cebpb,Irf1,Nr1h3,Foxp3
GO:0010769	regulation of cell morphogenesis involved in differentiation	21	299	0.32	0.0308	10090.ENSMUSP00000003912,10090.ENSMUSP00000004920,10090.ENSMUSP00000005019,10090.ENSMUSP00000023600,10090.ENSMUSP00000027498,10090.ENSMUSP00000032201,10090.ENSMUSP00000032629,10090.ENSMUSP00000033182,10090.ENSMUSP00000051731,10090.ENSMUSP00000054499,10090.ENSMUSP00000072773,10090.ENSMUSP00000075242,10090.ENSMUSP00000076577,10090.ENSMUSP00000092019,10090.ENSMUSP00000094986,10090.ENSMUSP00000097897…	Calr,Ulk2,Crabp2,Robo1,Stk25,Ret,Cyfip1,Ilk,Plxnb2,Fn1,Postn,Arhgap35,Map2,Id1,Tsc2,Slitrk1,Ephb2,Ptk2,Thy1,Cfl1,Slit2
GO:0044271	cellular nitrogen compound biosynthetic process	122	2781	0.11	0.0308	10090.ENSMUSP00000001092,10090.ENSMUSP00000002320,10090.ENSMUSP00000003527,10090.ENSMUSP00000004554,10090.ENSMUSP00000005507,10090.ENSMUSP00000005705,10090.ENSMUSP00000009877,10090.ENSMUSP00000014698,10090.ENSMUSP00000020022,10090.ENSMUSP00000020449,10090.ENSMUSP00000020826,10090.ENSMUSP00000020980,10090.ENSMUSP00000022163,10090.ENSMUSP00000022292,10090.ENSMUSP00000022538,10090.ENSMUSP00000022925…	Zfp276,Ppard,Supt5,Rps5,Mlxipl,Trim28,Tfcp2,Dguok,Smpdl3a,Helb,Sap30l,Rrm2,Btf3,Samd8,Mrpl57,Eif3h,Polr3h,Bcl6,Rrn3,Trip6,Lbh,Cyp1b1,Irf7,Bach1,Eif5b,Smyd2,Atf3,Lmx1a,Cers6,Acss2,Tbx15,Nfkb1,Psip1,Cmpk1,Khk,Nudt9,Rpl6,Cbx3,Atf7ip,Tada3,Cmas,Ccdc101,Mxd4,Irf8,Smg7,Erf,Rpl22l1,Srrt,Kmt2c,Mterf1a,Ss18,Eif4g1,Alx4,Wdr43,Iba57,Mrps7,Zfp41,Hexim1,No66,Ptrf,Edrf1,Ascc2,Cnot10,Mlxip,Taf7,Setd3,Nab1,Klf13…
GO:1902903	regulation of supramolecular fiber organization	22	320	0.31	0.031	10090.ENSMUSP00000015138,10090.ENSMUSP00000017153,10090.ENSMUSP00000021689,10090.ENSMUSP00000028239,10090.ENSMUSP00000028386,10090.ENSMUSP00000032629,10090.ENSMUSP00000032781,10090.ENSMUSP00000044725,10090.ENSMUSP00000051809,10090.ENSMUSP00000055470,10090.ENSMUSP00000059883,10090.ENSMUSP00000075242,10090.ENSMUSP00000076577,10090.ENSMUSP00000084586,10090.ENSMUSP00000092019,10090.ENSMUSP00000092228…	Eln,Sdc4,Evl,Gsn,Nckap1,Cyfip1,Nox4,Bag4,Rictor,Taok1,Cdc42ep2,Arhgap35,Map2,Hspa1a,Id1,Plekhg2,Synpo,Cdc42ep4,Dctn1,Cfl1,Slit2,Tac1
GO:0051193	regulation of cofactor metabolic process	8	63	0.57	0.0314	10090.ENSMUSP00000005292,10090.ENSMUSP00000005507,10090.ENSMUSP00000020308,10090.ENSMUSP00000034497,10090.ENSMUSP00000041149,10090.ENSMUSP00000045409,10090.ENSMUSP00000056668,10090.ENSMUSP00000071939	Prdx2,Mlxipl,Ddit4,Mmp3,Mif,Ogt,Igf1,Entpd5
GO:0002696	positive regulation of leukocyte activation	21	300	0.32	0.0315	10090.ENSMUSP00000002379,10090.ENSMUSP00000022246,10090.ENSMUSP00000023151,10090.ENSMUSP00000033828,10090.ENSMUSP00000033892,10090.ENSMUSP00000041149,10090.ENSMUSP00000042317,10090.ENSMUSP00000044903,10090.ENSMUSP00000045838,10090.ENSMUSP00000056668,10090.ENSMUSP00000059382,10090.ENSMUSP00000077878,10090.ENSMUSP00000085030,10090.ENSMUSP00000098707,10090.ENSMUSP00000099739,10090.ENSMUSP00000099853…	Cd320,Fgf10,Bcl6,Gas6,Tnfsf13b,Mif,Nfkbid,Thbs1,Dusp10,Igf1,Cbfb,Il15ra,Tnip2,Nlrp3,H2-T23,Cd47,Irf1,Thy1,Foxp3,Ptprc,Tac1
GO:0051234	establishment of localization	142	3317	0.1	0.0317	10090.ENSMUSP00000000122,10090.ENSMUSP00000000543,10090.ENSMUSP00000000984,10090.ENSMUSP00000001109,10090.ENSMUSP00000002320,10090.ENSMUSP00000002379,10090.ENSMUSP00000002818,10090.ENSMUSP00000002840,10090.ENSMUSP00000003912,10090.ENSMUSP00000004508,10090.ENSMUSP00000009003,10090.ENSMUSP00000010241,10090.ENSMUSP00000014892,10090.ENSMUSP00000017488,10090.ENSMUSP00000018561,10090.ENSMUSP00000018816…	Ngfr,Grasp,Slc7a7,Mfsd10,Ppard,Cd320,Ykt6,Pex6,Calr,Tmed4,Rala,Nxf1,Tex261,Vtn,Myo1b,Copz2,Dync1h1,Lrp11,Mdm2,Slc9a3r1,Atp2a3,Gosr2,Rab15,Slc35b3,Btf3,Fgf10,Bcl6,Agap3,Atp8b1,Yif1a,Slc1a1,Arl3,Tspan17,Slc40a1,Slc23a3,Stk25,Xpr1,Srp9,Mrc1,Slc2a8,Gsn,Itgav,Arfgap2,Arfgap1,Serp1,Dnaja1,Aqp7,Mfsd2a,Rnf19b,Grpel1,Mfsd7a,Vps33b,Atp2a1,Gas6,Tnfsf13b,Gpm6a,Ddhd2,Ednra,Vps35,Atp13a1,Gabarapl2,Vps11,Rab27a…
GO:0042592	homeostatic process	72	1494	0.15	0.0321	10090.ENSMUSP00000000122,10090.ENSMUSP00000000312,10090.ENSMUSP00000003017,10090.ENSMUSP00000005292,10090.ENSMUSP00000005507,10090.ENSMUSP00000014957,10090.ENSMUSP00000020323,10090.ENSMUSP00000021077,10090.ENSMUSP00000023151,10090.ENSMUSP00000023363,10090.ENSMUSP00000023840,10090.ENSMUSP00000027137,10090.ENSMUSP00000027741,10090.ENSMUSP00000028392,10090.ENSMUSP00000028499,10090.ENSMUSP00000028633…	Ngfr,Cdh1,Tbxas1,Prdx2,Mlxipl,Stc1,Avpr1a,Slc9a3r1,Bcl6,Rrn3,Cxcl13,Slc40a1,Xpr1,Dnajc10,Itgav,Fbn1,Aqp7,Nox4,Atp2a1,Fgf21,Gas6,Tnfsf13b,Ednra,Atp13a1,Egln1,Tspo,Bmp8a,Flt3,Smg7,Mfhas1,Slc9a8,Gria1,Ogt,Eif4g1,C3ar1,Acd,Dnajc16,Ush2a,Taok1,Igf1,Rab11fip2,Insig1,Prkca,Neo1,Fpr2,Mllt11,Ctage5,Gcnt2,Pdia4,Homer1,Gpx1,Atp1a2,Hspa1a,Tm9sf4,Adcy6,Ankrd11,Slitrk1,Ptbp3,Enpp1,Sec24a,Asxl1,Ptk2,Akt3,Nr1h3,…
GO:0018193	peptidyl-amino acid modification	43	789	0.21	0.0322	10090.ENSMUSP00000001595,10090.ENSMUSP00000005705,10090.ENSMUSP00000020408,10090.ENSMUSP00000022228,10090.ENSMUSP00000023958,10090.ENSMUSP00000027897,10090.ENSMUSP00000032201,10090.ENSMUSP00000032410,10090.ENSMUSP00000032749,10090.ENSMUSP00000032956,10090.ENSMUSP00000033182,10090.ENSMUSP00000033828,10090.ENSMUSP00000034469,10090.ENSMUSP00000034980,10090.ENSMUSP00000035227,10090.ENSMUSP00000035614…	Fkbp10,Trim28,Mdm2,Cwc27,Leprel2,Smyd2,Ret,Tada3,Vps33b,Ccdc101,Ilk,Gas6,Egln1,Atr,Nicn1,Tpst1,Galnt11,Camk1d,Flt3,Dph5,Kmt2c,Ogt,Nek6,Rictor,Atat1,No66,Prkca,Leprel4,Setd3,St3gal5,Ash2l,St6galnac6,Nmt2,Clk4,Ttn,Ephb2,Ptk2,Akt3,Brpf1,Pin4,Spock2,Plod2,Taf9
GO:0006110	regulation of glycolytic process	6	36	0.69	0.0323	10090.ENSMUSP00000005507,10090.ENSMUSP00000020308,10090.ENSMUSP00000041149,10090.ENSMUSP00000045409,10090.ENSMUSP00000056668,10090.ENSMUSP00000071939	Mlxipl,Ddit4,Mif,Ogt,Igf1,Entpd5
GO:0006810	transport	137	3187	0.1	0.0323	10090.ENSMUSP00000000122,10090.ENSMUSP00000000543,10090.ENSMUSP00000000984,10090.ENSMUSP00000001109,10090.ENSMUSP00000002320,10090.ENSMUSP00000002379,10090.ENSMUSP00000002818,10090.ENSMUSP00000002840,10090.ENSMUSP00000003912,10090.ENSMUSP00000004508,10090.ENSMUSP00000009003,10090.ENSMUSP00000010241,10090.ENSMUSP00000014892,10090.ENSMUSP00000017488,10090.ENSMUSP00000018561,10090.ENSMUSP00000018816…	Ngfr,Grasp,Slc7a7,Mfsd10,Ppard,Cd320,Ykt6,Pex6,Calr,Tmed4,Rala,Nxf1,Tex261,Vtn,Myo1b,Copz2,Dync1h1,Lrp11,Slc9a3r1,Atp2a3,Gosr2,Rab15,Slc35b3,Btf3,Fgf10,Bcl6,Agap3,Atp8b1,Yif1a,Slc1a1,Arl3,Slc40a1,Slc23a3,Xpr1,Srp9,Mrc1,Slc2a8,Gsn,Itgav,Arfgap2,Arfgap1,Serp1,Dnaja1,Aqp7,Mfsd2a,Rnf19b,Grpel1,Mfsd7a,Vps33b,Atp2a1,Gas6,Tnfsf13b,Gpm6a,Ddhd2,Ednra,Vps35,Atp13a1,Gabarapl2,Vps11,Rab27a,Akap12,Ipo9,Bloc1s…
GO:0018126	protein hydroxylation	5	24	0.79	0.0323	10090.ENSMUSP00000023958,10090.ENSMUSP00000032749,10090.ENSMUSP00000034469,10090.ENSMUSP00000065278,10090.ENSMUSP00000125373	Leprel2,Vps33b,Egln1,Leprel4,Plod2
GO:0030811	regulation of nucleotide catabolic process	6	36	0.69	0.0323	10090.ENSMUSP00000005507,10090.ENSMUSP00000020308,10090.ENSMUSP00000041149,10090.ENSMUSP00000045409,10090.ENSMUSP00000056668,10090.ENSMUSP00000071939	Mlxipl,Ddit4,Mif,Ogt,Igf1,Entpd5
GO:0045589	regulation of regulatory T cell differentiation	5	24	0.79	0.0323	10090.ENSMUSP00000005218,10090.ENSMUSP00000023151,10090.ENSMUSP00000045838,10090.ENSMUSP00000104548,10090.ENSMUSP00000111405	Cd44,Bcl6,Dusp10,Irf1,Foxp3
GO:0050866	negative regulation of cell activation	15	183	0.38	0.0323	10090.ENSMUSP00000005218,10090.ENSMUSP00000005292,10090.ENSMUSP00000017153,10090.ENSMUSP00000023151,10090.ENSMUSP00000024708,10090.ENSMUSP00000031840,10090.ENSMUSP00000033952,10090.ENSMUSP00000039041,10090.ENSMUSP00000042317,10090.ENSMUSP00000059382,10090.ENSMUSP00000069850,10090.ENSMUSP00000090801,10090.ENSMUSP00000104548,10090.ENSMUSP00000106988,10090.ENSMUSP00000111405	Cd44,Prdx2,Sdc4,Bcl6,Tnfrsf21,Gpnmb,Sfrp1,Flt3,Nfkbid,Cbfb,Cebpb,Adamts18,Irf1,Nr1h3,Foxp3
GO:2001171	positive regulation of ATP biosynthetic process	5	24	0.79	0.0323	10090.ENSMUSP00000005507,10090.ENSMUSP00000032882,10090.ENSMUSP00000041149,10090.ENSMUSP00000056668,10090.ENSMUSP00000071939	Mlxipl,Ndufc2,Mif,Igf1,Entpd5
GO:0045944	positive regulation of transcription by RNA polymerase II	57	1125	0.17	0.0324	10090.ENSMUSP00000000122,10090.ENSMUSP00000003527,10090.ENSMUSP00000005507,10090.ENSMUSP00000009877,10090.ENSMUSP00000018482,10090.ENSMUSP00000021595,10090.ENSMUSP00000022246,10090.ENSMUSP00000026571,10090.ENSMUSP00000026703,10090.ENSMUSP00000027137,10090.ENSMUSP00000027941,10090.ENSMUSP00000028003,10090.ENSMUSP00000028735,10090.ENSMUSP00000029812,10090.ENSMUSP00000030207,10090.ENSMUSP00000030769…	Ngfr,Supt5,Mlxipl,Tfcp2,Tnip1,Psmc1,Fgf10,Irf7,Bach1,Slc40a1,Atf3,Lmx1a,Jag1,Nfkb1,Psip1,Psmc2,Plac8,Erlin2,Egln1,Abhd14b,Irf8,Ogt,Ss18,Alx4,Mical2,Rbm15,Igf1,Cbfb,Insig1,Mlxip,Taf7,Setd3,Klf13,Fzd5,Cebpb,Ash2l,Psmc3,Thrap3,Tnip2,Kdm6b,Tsc2,Nlrp3,Ebf3,Irf1,Asxl1,Nr1h3,Rnf10,Nrf1,Foxp3,Paxbp1,Lmo4,Crem,Pou2f1,Zfp219,Nelfe,Rnf4,Taf9
GO:0010507	negative regulation of autophagy	8	64	0.57	0.0332	10090.ENSMUSP00000001127,10090.ENSMUSP00000008748,10090.ENSMUSP00000037039,10090.ENSMUSP00000047678,10090.ENSMUSP00000094986,10090.ENSMUSP00000101903,10090.ENSMUSP00000105663,10090.ENSMUSP00000119369	Poldip2,Ubqln4,Tspo,Eif4g1,Tsc2,Usp36,Ptk2,Becn1
GO:0006516	glycoprotein catabolic process	4	14	0.93	0.0333	10090.ENSMUSP00000037377,10090.ENSMUSP00000041202,10090.ENSMUSP00000047199,10090.ENSMUSP00000057796	Fbxo2,Edem2,Gpc1,Adamts12
GO:0035556	intracellular signal transduction	63	1274	0.16	0.0333	10090.ENSMUSP00000000122,10090.ENSMUSP00000005705,10090.ENSMUSP00000006424,10090.ENSMUSP00000009003,10090.ENSMUSP00000020308,10090.ENSMUSP00000020323,10090.ENSMUSP00000020408,10090.ENSMUSP00000021077,10090.ENSMUSP00000022246,10090.ENSMUSP00000022806,10090.ENSMUSP00000023151,10090.ENSMUSP00000024894,10090.ENSMUSP00000026009,10090.ENSMUSP00000027056,10090.ENSMUSP00000027498,10090.ENSMUSP00000028239…	Ngfr,Trim28,Mob1b,Rala,Ddit4,Avpr1a,Mdm2,Slc9a3r1,Fgf10,Bcl2l2,Bcl6,Cyp1b1,Arl3,Prex2,Stk25,Gsn,Nckap1,Dnajc10,Itgav,Fbn1,Chac1,Ppm1l,Nfkb1,Tnfrsf1b,Ret,Cyfip1,Atp2a1,Ilk,Gas6,Ednra,Cops8,Ctnnal1,Camk1d,Asb4,Mif,Ogt,Ss18,Plekhm1,Nek6,Slk,Rictor,Taok1,Mlkl,Igf1,Gnai2,Cdc42ep2,Uaca,Prkca,Fpr2,Mllt11,Mdm4,Cebpb,Il15ra,Gpx1,Tnip2,Psd3,Rasgrp4,Adcy6,Tsc2,Ttn,Cdc42ep4,Irf1,Ptk2
GO:0042327	positive regulation of phosphorylation	51	983	0.19	0.0341	10090.ENSMUSP00000000122,10090.ENSMUSP00000004050,10090.ENSMUSP00000005218,10090.ENSMUSP00000005292,10090.ENSMUSP00000005507,10090.ENSMUSP00000006424,10090.ENSMUSP00000009425,10090.ENSMUSP00000017153,10090.ENSMUSP00000017488,10090.ENSMUSP00000020702,10090.ENSMUSP00000022246,10090.ENSMUSP00000022699,10090.ENSMUSP00000023600,10090.ENSMUSP00000027498,10090.ENSMUSP00000027970,10090.ENSMUSP00000028499…	Ngfr,Mmd,Cd44,Prdx2,Mlxipl,Mob1b,Rarres2,Sdc4,Vtn,Igfbp3,Fgf10,Gfra2,Robo1,Stk25,Dusp12,Itgav,Fbn1,Gpnmb,Ret,Nox4,Fgf21,Ilk,Gas6,Ednra,Cops8,Bmp8a,Flt3,Mif,Mfhas1,Bag4,Thbs1,Ogt,Eif4g1,Nek6,Slk,Rictor,Taok1,Igf1,Gnai2,Prkca,Fpr2,Fzd5,Ackr3,Gcnt2,Entpd5,Notch2,Arrb2,Ptk2,Lmo4,Nelfe,Ptprc
GO:0050771	negative regulation of axonogenesis	7	50	0.62	0.0342	10090.ENSMUSP00000004920,10090.ENSMUSP00000076577,10090.ENSMUSP00000094986,10090.ENSMUSP00000101472,10090.ENSMUSP00000105663,10090.ENSMUSP00000110489,10090.ENSMUSP00000127615	Ulk2,Map2,Tsc2,Ephb2,Ptk2,Thy1,Slit2
GO:0010771	negative regulation of cell morphogenesis involved in differentiation	9	80	0.52	0.0347	10090.ENSMUSP00000004920,10090.ENSMUSP00000072773,10090.ENSMUSP00000076577,10090.ENSMUSP00000092019,10090.ENSMUSP00000094986,10090.ENSMUSP00000101472,10090.ENSMUSP00000105663,10090.ENSMUSP00000110489,10090.ENSMUSP00000127615	Ulk2,Postn,Map2,Id1,Tsc2,Ephb2,Ptk2,Thy1,Slit2
GO:0062012	regulation of small molecule metabolic process	22	325	0.3	0.0352	10090.ENSMUSP00000000984,10090.ENSMUSP00000002379,10090.ENSMUSP00000005507,10090.ENSMUSP00000020308,10090.ENSMUSP00000020323,10090.ENSMUSP00000020702,10090.ENSMUSP00000027970,10090.ENSMUSP00000029812,10090.ENSMUSP00000031053,10090.ENSMUSP00000032882,10090.ENSMUSP00000033873,10090.ENSMUSP00000037039,10090.ENSMUSP00000041149,10090.ENSMUSP00000045409,10090.ENSMUSP00000052866,10090.ENSMUSP00000056668…	Slc7a7,Cd320,Mlxipl,Ddit4,Avpr1a,Igfbp3,Dusp12,Nfkb1,Khk,Ndufc2,Erlin2,Tspo,Mif,Ogt,Pgp,Igf1,Insig1,Entpd5,Enpp1,Nln,Nr1h3,Cox7a2l
GO:0070663	regulation of leukocyte proliferation	17	224	0.35	0.0353	10090.ENSMUSP00000002379,10090.ENSMUSP00000005218,10090.ENSMUSP00000017153,10090.ENSMUSP00000022246,10090.ENSMUSP00000023151,10090.ENSMUSP00000024708,10090.ENSMUSP00000031840,10090.ENSMUSP00000033892,10090.ENSMUSP00000041149,10090.ENSMUSP00000056668,10090.ENSMUSP00000069850,10090.ENSMUSP00000099739,10090.ENSMUSP00000104548,10090.ENSMUSP00000111405,10090.ENSMUSP00000129565,10090.ENSMUSP00000138350…	Cd320,Cd44,Sdc4,Fgf10,Bcl6,Tnfrsf21,Gpnmb,Tnfsf13b,Mif,Igf1,Cebpb,H2-T23,Irf1,Foxp3,Gstp1,Ptprc,Tac1
GO:0010633	negative regulation of epithelial cell migration	8	65	0.56	0.0356	10090.ENSMUSP00000014957,10090.ENSMUSP00000021689,10090.ENSMUSP00000023840,10090.ENSMUSP00000033846,10090.ENSMUSP00000044903,10090.ENSMUSP00000045838,10090.ENSMUSP00000053232,10090.ENSMUSP00000127615	Stc1,Evl,Cxcl13,Angpt2,Thbs1,Dusp10,Stard13,Slit2
GO:0048468	cell development	75	1579	0.15	0.0357	10090.ENSMUSP00000000122,10090.ENSMUSP00000000312,10090.ENSMUSP00000004920,10090.ENSMUSP00000005218,10090.ENSMUSP00000006912,10090.ENSMUSP00000014957,10090.ENSMUSP00000017153,10090.ENSMUSP00000021077,10090.ENSMUSP00000021554,10090.ENSMUSP00000021689,10090.ENSMUSP00000023151,10090.ENSMUSP00000023600,10090.ENSMUSP00000023737,10090.ENSMUSP00000025482,10090.ENSMUSP00000026009,10090.ENSMUSP00000026972…	Ngfr,Cdh1,Ulk2,Cd44,Pip4k2a,Stc1,Sdc4,Slc9a3r1,Actn1,Evl,Bcl6,Robo1,Dhh,Atp8b1,Arl3,Fam20c,Prex2,Lmx1a,Gsn,Itgav,Jag1,Mfsd2a,Ret,Cyfip1,Vps33b,Ilk,Angpt2,Gpm6a,Sfrp1,Ednra,Bloc1s5,Tspo,Bmp8a,Psme4,Chrnb1,C1galt1,Fn1,Igf1,Nrep,Ubiad1,Cbfb,Prkca,Neo1,Fpr2,Fzd5,Mfap2,Postn,Cdh11,Arhgap35,Map2,Homer1,Notch2,Gpx1,Id1,Adarb1,Ttn,Slitrk1,Ptbp3,Tdrd7,Col18a1,Ephb2,Tnc,Ptk2,Odf2,Tprn,Thy1,Cfl1,Pde4d,Ift20…
GO:0097150	neuronal stem cell population maintenance	5	25	0.77	0.0362	10090.ENSMUSP00000028735,10090.ENSMUSP00000041519,10090.ENSMUSP00000043123,10090.ENSMUSP00000046320,10090.ENSMUSP00000069816	Jag1,Sct,Srrt,Ss18,Fut10
GO:0043410	positive regulation of MAPK cascade	30	500	0.25	0.0373	10090.ENSMUSP00000000122,10090.ENSMUSP00000005218,10090.ENSMUSP00000005292,10090.ENSMUSP00000020702,10090.ENSMUSP00000022246,10090.ENSMUSP00000023600,10090.ENSMUSP00000027498,10090.ENSMUSP00000028499,10090.ENSMUSP00000031840,10090.ENSMUSP00000032201,10090.ENSMUSP00000032781,10090.ENSMUSP00000033099,10090.ENSMUSP00000033182,10090.ENSMUSP00000033828,10090.ENSMUSP00000034029,10090.ENSMUSP00000041149…	Ngfr,Cd44,Prdx2,Igfbp3,Fgf10,Robo1,Stk25,Itgav,Gpnmb,Ret,Nox4,Fgf21,Ilk,Gas6,Ednra,Mif,Mfhas1,Thbs1,Taok1,Igf1,Gnai2,Prkca,Fpr2,Fzd5,Ackr3,Gcnt2,Notch2,Arrb2,Nelfe,Ptprc
GO:0045599	negative regulation of fat cell differentiation	7	51	0.61	0.0373	10090.ENSMUSP00000028735,10090.ENSMUSP00000052544,10090.ENSMUSP00000061877,10090.ENSMUSP00000087714,10090.ENSMUSP00000099692,10090.ENSMUSP00000101159,10090.ENSMUSP00000105413	Jag1,Zadh2,Insig1,Trio,Sort1,Enpp1,Asxl1
GO:0046579	positive regulation of Ras protein signal transduction	7	51	0.61	0.0373	10090.ENSMUSP00000000122,10090.ENSMUSP00000022246,10090.ENSMUSP00000023600,10090.ENSMUSP00000056668,10090.ENSMUSP00000078741,10090.ENSMUSP00000085192,10090.ENSMUSP00000092200	Ngfr,Fgf10,Robo1,Igf1,Notch2,Col3a1,Rasgrp4
GO:0009890	negative regulation of biosynthetic process	68	1408	0.15	0.038	10090.ENSMUSP00000002320,10090.ENSMUSP00000003527,10090.ENSMUSP00000003912,10090.ENSMUSP00000005507,10090.ENSMUSP00000005705,10090.ENSMUSP00000008733,10090.ENSMUSP00000016138,10090.ENSMUSP00000020308,10090.ENSMUSP00000020408,10090.ENSMUSP00000020826,10090.ENSMUSP00000020835,10090.ENSMUSP00000023151,10090.ENSMUSP00000025482,10090.ENSMUSP00000026703,10090.ENSMUSP00000027792,10090.ENSMUSP00000027897…	Ppard,Supt5,Calr,Mlxipl,Trim28,Dnajb6,Fnta,Ddit4,Mdm2,Sap30l,Ppm1d,Bcl6,Atp8b1,Bach1,Srp9,Smyd2,Atf3,Itgav,Tbx15,Nfkb1,Cbx3,Atf7ip,Ndufc2,Gas6,Erlin2,Sfrp1,Tipin,Atr,Tspo,Mxd4,Irf8,Erf,Acd,Paip2b,Pgp,Rbm15,Hexim1,No66,Cbfb,Insig1,Prkca,Syncrip,Taf7,Nab1,Mdm4,Cebpb,Arhgap35,Sox7,Notch2,Hspa1a,Id1,Zhx2,Rybp,Smarce1,Enpp1,Ythdf3,Irf1,Nr1h3,Tsc22d3,Foxp3,Crem,Pou2f1,Zfp219,Cdkn1c,Eid1,Gstp1,Ubtf,Nelfe
GO:0010608	posttranscriptional regulation of gene expression	25	392	0.27	0.0386	10090.ENSMUSP00000003912,10090.ENSMUSP00000007980,10090.ENSMUSP00000024894,10090.ENSMUSP00000027252,10090.ENSMUSP00000027792,10090.ENSMUSP00000029385,10090.ENSMUSP00000030336,10090.ENSMUSP00000032629,10090.ENSMUSP00000041241,10090.ENSMUSP00000043123,10090.ENSMUSP00000043730,10090.ENSMUSP00000044903,10090.ENSMUSP00000047678,10090.ENSMUSP00000050404,10090.ENSMUSP00000056668,10090.ENSMUSP00000062392…	Calr,Hnrnpa0,Cyp1b1,Eif5b,Srp9,Serp1,Tnfrsf1b,Cyfip1,Smg7,Srrt,Dph5,Thbs1,Eif4g1,Paip2b,Igf1,Prkca,Syncrip,Cnot10,Gcnt2,Thrap3,Tdrd7,Mif4gd,Ythdf3,Zc3h14,Rbms3
GO:0048771	tissue remodeling	11	115	0.45	0.0386	10090.ENSMUSP00000009530,10090.ENSMUSP00000020408,10090.ENSMUSP00000022246,10090.ENSMUSP00000028735,10090.ENSMUSP00000032781,10090.ENSMUSP00000033846,10090.ENSMUSP00000056668,10090.ENSMUSP00000065278,10090.ENSMUSP00000078741,10090.ENSMUSP00000101159,10090.ENSMUSP00000109230	Timp1,Mdm2,Fgf10,Jag1,Nox4,Angpt2,Igf1,Leprel4,Notch2,Enpp1,Rab7
GO:0050863	regulation of T cell activation	20	287	0.31	0.0386	10090.ENSMUSP00000005218,10090.ENSMUSP00000005292,10090.ENSMUSP00000017153,10090.ENSMUSP00000023151,10090.ENSMUSP00000024708,10090.ENSMUSP00000028239,10090.ENSMUSP00000031840,10090.ENSMUSP00000033892,10090.ENSMUSP00000042317,10090.ENSMUSP00000045838,10090.ENSMUSP00000056668,10090.ENSMUSP00000059382,10090.ENSMUSP00000069850,10090.ENSMUSP00000098707,10090.ENSMUSP00000099739,10090.ENSMUSP00000099853…	Cd44,Prdx2,Sdc4,Bcl6,Tnfrsf21,Gsn,Gpnmb,Tnfsf13b,Nfkbid,Dusp10,Igf1,Cbfb,Cebpb,Nlrp3,H2-T23,Cd47,Irf1,Thy1,Foxp3,Ptprc
GO:0001817	regulation of cytokine production	34	592	0.23	0.039	10090.ENSMUSP00000004673,10090.ENSMUSP00000017839,10090.ENSMUSP00000023151,10090.ENSMUSP00000024708,10090.ENSMUSP00000024894,10090.ENSMUSP00000026571,10090.ENSMUSP00000028233,10090.ENSMUSP00000029812,10090.ENSMUSP00000031840,10090.ENSMUSP00000033751,10090.ENSMUSP00000033828,10090.ENSMUSP00000037039,10090.ENSMUSP00000039041,10090.ENSMUSP00000040245,10090.ENSMUSP00000041149,10090.ENSMUSP00000044903…	Ndrg2,Rnf135,Bcl6,Tnfrsf21,Cyp1b1,Irf7,Hc,Nfkb1,Gpnmb,Figf,Gas6,Tspo,Flt3,Irf8,Mif,Thbs1,Cd300ld,C3ar1,Fn1,Il17rc,Fzd5,Cebpb,Postn,Tspan6,Il1rap,Nlrp3,H2-T23,Arrb2,Irf1,Tlr5,Foxp3,Pde4d,Furin,Gstp1
GO:0010975	regulation of neuron projection development	32	547	0.24	0.039	10090.ENSMUSP00000000122,10090.ENSMUSP00000004920,10090.ENSMUSP00000005019,10090.ENSMUSP00000014698,10090.ENSMUSP00000020408,10090.ENSMUSP00000023363,10090.ENSMUSP00000023600,10090.ENSMUSP00000027498,10090.ENSMUSP00000032201,10090.ENSMUSP00000032629,10090.ENSMUSP00000033182,10090.ENSMUSP00000033952,10090.ENSMUSP00000037028,10090.ENSMUSP00000041149,10090.ENSMUSP00000051731,10090.ENSMUSP00000054499…	Ngfr,Ulk2,Crabp2,Dguok,Mdm2,Rrn3,Robo1,Stk25,Ret,Cyfip1,Ilk,Sfrp1,Camk1d,Mif,Plxnb2,Fn1,Neo1,Arhgap35,Map2,Il15ra,Dennd5a,Id1,Il1rap,Adcy6,Tsc2,Slitrk1,Ptn,Ephb2,Ptk2,Thy1,Cfl1,Slit2
GO:0022409	positive regulation of cell-cell adhesion	17	227	0.34	0.039	10090.ENSMUSP00000000312,10090.ENSMUSP00000005218,10090.ENSMUSP00000023151,10090.ENSMUSP00000023840,10090.ENSMUSP00000033892,10090.ENSMUSP00000042317,10090.ENSMUSP00000045838,10090.ENSMUSP00000056668,10090.ENSMUSP00000059382,10090.ENSMUSP00000070942,10090.ENSMUSP00000098707,10090.ENSMUSP00000099739,10090.ENSMUSP00000099853,10090.ENSMUSP00000104548,10090.ENSMUSP00000110489,10090.ENSMUSP00000111405…	Cdh1,Cd44,Bcl6,Cxcl13,Tnfsf13b,Nfkbid,Dusp10,Igf1,Cbfb,Gcnt2,Nlrp3,H2-T23,Cd47,Irf1,Thy1,Foxp3,Ptprc
GO:0030865	cortical cytoskeleton organization	6	38	0.67	0.039	10090.ENSMUSP00000003912,10090.ENSMUSP00000021554,10090.ENSMUSP00000055122,10090.ENSMUSP00000088472,10090.ENSMUSP00000095174,10090.ENSMUSP00000099425	Calr,Actn1,Epb4.1l2,Fmnl2,Synpo,Epb4.1l1
GO:0045821	positive regulation of glycolytic process	4	15	0.9	0.039	10090.ENSMUSP00000005507,10090.ENSMUSP00000041149,10090.ENSMUSP00000056668,10090.ENSMUSP00000071939	Mlxipl,Mif,Igf1,Entpd5
GO:1900542	regulation of purine nucleotide metabolic process	9	82	0.51	0.039	10090.ENSMUSP00000005507,10090.ENSMUSP00000020308,10090.ENSMUSP00000032882,10090.ENSMUSP00000037039,10090.ENSMUSP00000041149,10090.ENSMUSP00000045409,10090.ENSMUSP00000056668,10090.ENSMUSP00000071939,10090.ENSMUSP00000131584	Mlxipl,Ddit4,Ndufc2,Tspo,Mif,Ogt,Igf1,Entpd5,Cox7a2l
GO:2000142	regulation of DNA-templated transcription, initiation	6	38	0.67	0.039	10090.ENSMUSP00000021595,10090.ENSMUSP00000023363,10090.ENSMUSP00000030769,10090.ENSMUSP00000032335,10090.ENSMUSP00000040245,10090.ENSMUSP00000071054	Psmc1,Rrn3,Psmc2,Atf7ip,Irf8,Psmc3
GO:0002009	morphogenesis of an epithelium	30	503	0.25	0.0394	10090.ENSMUSP00000000122,10090.ENSMUSP00000005218,10090.ENSMUSP00000005705,10090.ENSMUSP00000009003,10090.ENSMUSP00000017153,10090.ENSMUSP00000021077,10090.ENSMUSP00000022246,10090.ENSMUSP00000023600,10090.ENSMUSP00000028386,10090.ENSMUSP00000028735,10090.ENSMUSP00000028783,10090.ENSMUSP00000032201,10090.ENSMUSP00000033182,10090.ENSMUSP00000033952,10090.ENSMUSP00000034029,10090.ENSMUSP00000051163…	Ngfr,Cd44,Trim28,Rala,Sdc4,Slc9a3r1,Fgf10,Robo1,Nckap1,Jag1,Spint1,Ret,Ilk,Sfrp1,Ednra,Mical2,Plxnb2,Stard13,Rbm15,Igf1,Fzd5,Arhgap35,Notch2,Tsc2,Tnc,Brpf1,Cfl1,Lmo4,Ift20,Slit2
GO:0006109	regulation of carbohydrate metabolic process	14	170	0.39	0.0394	10090.ENSMUSP00000005507,10090.ENSMUSP00000020308,10090.ENSMUSP00000020702,10090.ENSMUSP00000027970,10090.ENSMUSP00000029812,10090.ENSMUSP00000031053,10090.ENSMUSP00000041149,10090.ENSMUSP00000045409,10090.ENSMUSP00000052866,10090.ENSMUSP00000056668,10090.ENSMUSP00000064943,10090.ENSMUSP00000071939,10090.ENSMUSP00000101159,10090.ENSMUSP00000104938	Mlxipl,Ddit4,Igfbp3,Dusp12,Nfkb1,Khk,Mif,Ogt,Pgp,Igf1,Mlxip,Entpd5,Enpp1,Nln
GO:0007163	establishment or maintenance of cell polarity	14	170	0.39	0.0394	10090.ENSMUSP00000021077,10090.ENSMUSP00000022246,10090.ENSMUSP00000027498,10090.ENSMUSP00000028386,10090.ENSMUSP00000033182,10090.ENSMUSP00000051809,10090.ENSMUSP00000059978,10090.ENSMUSP00000075242,10090.ENSMUSP00000076577,10090.ENSMUSP00000094986,10090.ENSMUSP00000097538,10090.ENSMUSP00000109552,10090.ENSMUSP00000112157,10090.ENSMUSP00000112259	Slc9a3r1,Fgf10,Stk25,Nckap1,Ilk,Rictor,Rab11fip2,Arhgap35,Map2,Tsc2,Fam89b,Dctn1,Cyth3,Cfl1
GO:0032535	regulation of cellular component size	23	351	0.29	0.0394	10090.ENSMUSP00000004920,10090.ENSMUSP00000005019,10090.ENSMUSP00000015138,10090.ENSMUSP00000021077,10090.ENSMUSP00000021689,10090.ENSMUSP00000028239,10090.ENSMUSP00000028386,10090.ENSMUSP00000032201,10090.ENSMUSP00000032629,10090.ENSMUSP00000033182,10090.ENSMUSP00000044725,10090.ENSMUSP00000045409,10090.ENSMUSP00000051809,10090.ENSMUSP00000054499,10090.ENSMUSP00000059883,10090.ENSMUSP00000075242…	Ulk2,Crabp2,Eln,Slc9a3r1,Evl,Gsn,Nckap1,Ret,Cyfip1,Ilk,Bag4,Ogt,Rictor,Fn1,Cdc42ep2,Arhgap35,Map2,Plekhg2,Tsc2,Cdc42ep4,Akt3,Cfl1,Slit2
GO:0032720	negative regulation of tumor necrosis factor production	7	52	0.6	0.0394	10090.ENSMUSP00000031840,10090.ENSMUSP00000033828,10090.ENSMUSP00000037039,10090.ENSMUSP00000039041,10090.ENSMUSP00000104208,10090.ENSMUSP00000111405,10090.ENSMUSP00000129565	Gpnmb,Gas6,Tspo,Flt3,Arrb2,Foxp3,Gstp1
GO:0051641	cellular localization	83	1792	0.14	0.0394	10090.ENSMUSP00000000122,10090.ENSMUSP00000000312,10090.ENSMUSP00000000543,10090.ENSMUSP00000002818,10090.ENSMUSP00000002840,10090.ENSMUSP00000003912,10090.ENSMUSP00000008733,10090.ENSMUSP00000009003,10090.ENSMUSP00000010241,10090.ENSMUSP00000014892,10090.ENSMUSP00000016138,10090.ENSMUSP00000018851,10090.ENSMUSP00000020408,10090.ENSMUSP00000021077,10090.ENSMUSP00000021329,10090.ENSMUSP00000021459…	Ngfr,Cdh1,Grasp,Ykt6,Pex6,Calr,Dnajb6,Rala,Nxf1,Tex261,Fnta,Dync1h1,Mdm2,Slc9a3r1,Gosr2,Rab15,Nol8,Fgf10,Bcl6,Agap3,Yif1a,Arl3,Wdr45b,Tspan17,Stk25,Srp9,Gsn,Itgav,Dnaja1,Grpel1,Vps33b,Atp2a1,Gas6,Ddhd2,Vps35,Vps11,Rab27a,Atr,Akap12,Ipo9,Bloc1s5,Tspo,Rtp4,Smg7,Bag4,Pigk,Ogt,Plekhm1,Tram2,Acd,Rab11fip2,Insig1,Adam10,Tmem150a,Mlxip,Rsrc1,Sec61b,Nup98,Syp,Ctage5,Dennd5a,Ppp1r3c,Folr2,Adcy6,Tsc2,Wipi1…
GO:1903311	regulation of mRNA metabolic process	16	208	0.36	0.0394	10090.ENSMUSP00000003527,10090.ENSMUSP00000007980,10090.ENSMUSP00000031841,10090.ENSMUSP00000040005,10090.ENSMUSP00000044725,10090.ENSMUSP00000054424,10090.ENSMUSP00000063744,10090.ENSMUSP00000068530,10090.ENSMUSP00000074160,10090.ENSMUSP00000079722,10090.ENSMUSP00000095976,10090.ENSMUSP00000099947,10090.ENSMUSP00000103983,10090.ENSMUSP00000105732,10090.ENSMUSP00000109671,10090.ENSMUSP00000134272	Supt5,Hnrnpa0,Tra2a,Rbm42,Bag4,Rbm15,Syncrip,Nup98,Snrnp70,Thrap3,Adarb1,Ptbp3,Ythdf3,Zc3h14,Son,Nelfe
GO:0070646	protein modification by small protein removal	11	116	0.45	0.0395	10090.ENSMUSP00000019638,10090.ENSMUSP00000023061,10090.ENSMUSP00000030289,10090.ENSMUSP00000032198,10090.ENSMUSP00000032570,10090.ENSMUSP00000035884,10090.ENSMUSP00000089728,10090.ENSMUSP00000095441,10090.ENSMUSP00000101903,10090.ENSMUSP00000105413,10090.ENSMUSP00000140106	Cops6,Josd1,Usp1,Usp18,Dmwd,Cops8,Usp14,Otud3,Usp36,Asxl1,Uchl5
GO:0034284	response to monosaccharide	13	152	0.4	0.04	10090.ENSMUSP00000002320,10090.ENSMUSP00000005507,10090.ENSMUSP00000031053,10090.ENSMUSP00000032781,10090.ENSMUSP00000033099,10090.ENSMUSP00000033828,10090.ENSMUSP00000033846,10090.ENSMUSP00000044903,10090.ENSMUSP00000045409,10090.ENSMUSP00000056668,10090.ENSMUSP00000059978,10090.ENSMUSP00000081010,10090.ENSMUSP00000129565	Ppard,Mlxipl,Khk,Nox4,Fgf21,Gas6,Angpt2,Thbs1,Ogt,Igf1,Rab11fip2,Gpx1,Gstp1
GO:0010629	negative regulation of gene expression	72	1515	0.15	0.0402	10090.ENSMUSP00000000312,10090.ENSMUSP00000002320,10090.ENSMUSP00000003527,10090.ENSMUSP00000003912,10090.ENSMUSP00000005507,10090.ENSMUSP00000005705,10090.ENSMUSP00000008733,10090.ENSMUSP00000020408,10090.ENSMUSP00000020826,10090.ENSMUSP00000020835,10090.ENSMUSP00000023151,10090.ENSMUSP00000023600,10090.ENSMUSP00000025482,10090.ENSMUSP00000026703,10090.ENSMUSP00000027792,10090.ENSMUSP00000027897…	Cdh1,Ppard,Supt5,Calr,Mlxipl,Trim28,Dnajb6,Mdm2,Sap30l,Ppm1d,Bcl6,Robo1,Atp8b1,Bach1,Srp9,Smyd2,Atf3,Chac1,Tbx15,Nfkb1,Cbx3,Atf7ip,Gas6,Sfrp1,Vps35,Mxd4,Edc4,Rbm42,Irf8,Mif,Smg7,Erf,Srrt,Thbs1,Paip2b,Rbm15,Igf1,Hexim1,No66,Cbfb,Prkca,Syncrip,Cnot10,Taf7,Nab1,Mdm4,Cebpb,Arhgap35,Sox7,Notch2,Thrap3,Hspa1a,Id1,Zhx2,Rybp,Smarce1,Ptbp3,Ythdf3,Irf1,Zc3h14,Nr1h3,Rbms3,Tsc22d3,Foxp3,Crem,Pou2f1,Zfp219,Sl…
GO:0060429	epithelium development	52	1020	0.18	0.0404	10090.ENSMUSP00000000122,10090.ENSMUSP00000000312,10090.ENSMUSP00000005218,10090.ENSMUSP00000005705,10090.ENSMUSP00000009003,10090.ENSMUSP00000014957,10090.ENSMUSP00000017153,10090.ENSMUSP00000021077,10090.ENSMUSP00000022246,10090.ENSMUSP00000023600,10090.ENSMUSP00000024857,10090.ENSMUSP00000026972,10090.ENSMUSP00000027067,10090.ENSMUSP00000027137,10090.ENSMUSP00000028386,10090.ENSMUSP00000028735…	Ngfr,Cdh1,Cd44,Trim28,Rala,Stc1,Sdc4,Slc9a3r1,Fgf10,Robo1,Lbh,Fam20c,Gsta3,Slc40a1,Nckap1,Jag1,Spint1,Ret,Ilk,Sfrp1,Ednra,Ppl,C1galt1,Alx4,Ush2a,Mical2,Plxnb2,Stard13,Rbm15,Igf1,Ubiad1,Fzd5,Cebpb,Arhgap35,Notch2,Gpx1,Kdm6b,Id1,Tsc2,Ttn,Ptn,Tdrd7,Col18a1,Tnc,Vcan,Brpf1,Cfl1,Pde4d,Orai1,Lmo4,Ift20,Slit2
GO:1904035	regulation of epithelial cell apoptotic process	9	83	0.51	0.0404	10090.ENSMUSP00000028239,10090.ENSMUSP00000033099,10090.ENSMUSP00000033828,10090.ENSMUSP00000044903,10090.ENSMUSP00000056668,10090.ENSMUSP00000085030,10090.ENSMUSP00000099692,10090.ENSMUSP00000101049,10090.ENSMUSP00000104208	Gsn,Fgf21,Gas6,Thbs1,Igf1,Tnip2,Sort1,Col18a1,Arrb2
GO:0035148	tube formation	14	171	0.38	0.0405	10090.ENSMUSP00000000312,10090.ENSMUSP00000009003,10090.ENSMUSP00000017153,10090.ENSMUSP00000022246,10090.ENSMUSP00000028386,10090.ENSMUSP00000028783,10090.ENSMUSP00000032201,10090.ENSMUSP00000033952,10090.ENSMUSP00000051731,10090.ENSMUSP00000075242,10090.ENSMUSP00000094986,10090.ENSMUSP00000108744,10090.ENSMUSP00000112259,10090.ENSMUSP00000113840	Cdh1,Rala,Sdc4,Fgf10,Nckap1,Spint1,Ret,Sfrp1,Plxnb2,Arhgap35,Tsc2,Brpf1,Cfl1,Lmo4
GO:0045619	regulation of lymphocyte differentiation	14	171	0.38	0.0405	10090.ENSMUSP00000005218,10090.ENSMUSP00000005292,10090.ENSMUSP00000023151,10090.ENSMUSP00000033828,10090.ENSMUSP00000033952,10090.ENSMUSP00000039041,10090.ENSMUSP00000042317,10090.ENSMUSP00000045838,10090.ENSMUSP00000059382,10090.ENSMUSP00000077878,10090.ENSMUSP00000098707,10090.ENSMUSP00000104548,10090.ENSMUSP00000111405,10090.ENSMUSP00000138350	Cd44,Prdx2,Bcl6,Gas6,Sfrp1,Flt3,Nfkbid,Dusp10,Cbfb,Il15ra,Nlrp3,Irf1,Foxp3,Ptprc
GO:0016477	cell migration	41	758	0.2	0.0408	10090.ENSMUSP00000002320,10090.ENSMUSP00000005218,10090.ENSMUSP00000017488,10090.ENSMUSP00000020308,10090.ENSMUSP00000022246,10090.ENSMUSP00000023600,10090.ENSMUSP00000023840,10090.ENSMUSP00000024894,10090.ENSMUSP00000028386,10090.ENSMUSP00000028499,10090.ENSMUSP00000028672,10090.ENSMUSP00000032201,10090.ENSMUSP00000033182,10090.ENSMUSP00000033828,10090.ENSMUSP00000033915,10090.ENSMUSP00000036245…	Ppard,Cd44,Vtn,Ddit4,Fgf10,Robo1,Cxcl13,Cyp1b1,Nckap1,Itgav,Mdk,Ret,Ilk,Gas6,Gpm6a,Hsd3b7,Tspo,Nhsl1,Itga9,Thbs1,Stard13,Fn1,Il17rc,Adamts12,Prkca,Neo1,Fpr2,Fut10,Elmo2,Arhgap35,Gpx1,Cd47,Arrb2,Vcan,Ptk2,Sh3kbp1,Cfl1,Pde4d,Apbb2,Slit2,Ptprc
GO:0006457	protein folding	13	153	0.4	0.0415	10090.ENSMUSP00000001595,10090.ENSMUSP00000003912,10090.ENSMUSP00000008733,10090.ENSMUSP00000020578,10090.ENSMUSP00000022228,10090.ENSMUSP00000028392,10090.ENSMUSP00000030118,10090.ENSMUSP00000031099,10090.ENSMUSP00000032425,10090.ENSMUSP00000071939,10090.ENSMUSP00000076521,10090.ENSMUSP00000084586,10090.ENSMUSP00000113807	Fkbp10,Calr,Dnajb6,Nudcd2,Cwc27,Dnajc10,Dnaja1,Grpel1,Emc3,Entpd5,Pdia4,Hspa1a,Aip
GO:0097193	intrinsic apoptotic signaling pathway	13	153	0.4	0.0415	10090.ENSMUSP00000020308,10090.ENSMUSP00000022806,10090.ENSMUSP00000024894,10090.ENSMUSP00000027498,10090.ENSMUSP00000028392,10090.ENSMUSP00000028780,10090.ENSMUSP00000030336,10090.ENSMUSP00000032974,10090.ENSMUSP00000062047,10090.ENSMUSP00000062392,10090.ENSMUSP00000066448,10090.ENSMUSP00000069850,10090.ENSMUSP00000081010	Ddit4,Bcl2l2,Cyp1b1,Stk25,Dnajc10,Chac1,Tnfrsf1b,Atp2a1,Uaca,Prkca,Mllt11,Cebpb,Gpx1
GO:1901652	response to peptide	26	418	0.26	0.0415	10090.ENSMUSP00000000122,10090.ENSMUSP00000010807,10090.ENSMUSP00000020323,10090.ENSMUSP00000020408,10090.ENSMUSP00000028129,10090.ENSMUSP00000028633,10090.ENSMUSP00000028735,10090.ENSMUSP00000029812,10090.ENSMUSP00000031053,10090.ENSMUSP00000032629,10090.ENSMUSP00000032974,10090.ENSMUSP00000033099,10090.ENSMUSP00000041250,10090.ENSMUSP00000045409,10090.ENSMUSP00000056668,10090.ENSMUSP00000065799…	Ngfr,Fads1,Avpr1a,Mdm2,Slc2a8,Fbn1,Jag1,Nfkb1,Khk,Cyfip1,Atp2a1,Fgf21,Serpina3g,Ogt,Igf1,Fpr2,Id1,Adcy6,Tsc2,Sort1,Enpp1,Irf1,Ptk2,Akt3,Cfl1,Gstp1
GO:0043161	proteasome-mediated ubiquitin-dependent protein catabolic process	17	230	0.34	0.0418	10090.ENSMUSP00000016696,10090.ENSMUSP00000021595,10090.ENSMUSP00000023365,10090.ENSMUSP00000024123,10090.ENSMUSP00000028392,10090.ENSMUSP00000030769,10090.ENSMUSP00000033873,10090.ENSMUSP00000037377,10090.ENSMUSP00000041202,10090.ENSMUSP00000041968,10090.ENSMUSP00000054990,10090.ENSMUSP00000067681,10090.ENSMUSP00000071054,10090.ENSMUSP00000104208,10090.ENSMUSP00000117052,10090.ENSMUSP00000121182…	Foxred2,Psmc1,Bfar,Agap3,Dnajc10,Psmc2,Erlin2,Fbxo2,Edem2,Psmd7,Nhlrc1,Sec61b,Psmc3,Arrb2,Derl2,Faf2,Rnf4
GO:0055081	anion homeostasis	7	53	0.59	0.0419	10090.ENSMUSP00000003017,10090.ENSMUSP00000005507,10090.ENSMUSP00000014957,10090.ENSMUSP00000021077,10090.ENSMUSP00000027741,10090.ENSMUSP00000101159,10090.ENSMUSP00000105663	Tbxas1,Mlxipl,Stc1,Slc9a3r1,Xpr1,Enpp1,Ptk2
GO:0006909	phagocytosis	11	118	0.44	0.0433	10090.ENSMUSP00000028239,10090.ENSMUSP00000028499,10090.ENSMUSP00000033828,10090.ENSMUSP00000040245,10090.ENSMUSP00000044903,10090.ENSMUSP00000071619,10090.ENSMUSP00000086422,10090.ENSMUSP00000099853,10090.ENSMUSP00000106988,10090.ENSMUSP00000109230,10090.ENSMUSP00000119369	Gsn,Itgav,Gas6,Irf8,Thbs1,Elmo2,Tm9sf4,Cd47,Nr1h3,Rab7,Becn1
GO:0008064	regulation of actin polymerization or depolymerization	13	154	0.4	0.0433	10090.ENSMUSP00000015138,10090.ENSMUSP00000021689,10090.ENSMUSP00000028239,10090.ENSMUSP00000028386,10090.ENSMUSP00000032629,10090.ENSMUSP00000044725,10090.ENSMUSP00000051809,10090.ENSMUSP00000059883,10090.ENSMUSP00000075242,10090.ENSMUSP00000092228,10090.ENSMUSP00000102227,10090.ENSMUSP00000112259,10090.ENSMUSP00000127615	Eln,Evl,Gsn,Nckap1,Cyfip1,Bag4,Rictor,Cdc42ep2,Arhgap35,Plekhg2,Cdc42ep4,Cfl1,Slit2
GO:1901136	carbohydrate derivative catabolic process	11	118	0.44	0.0433	10090.ENSMUSP00000005218,10090.ENSMUSP00000023088,10090.ENSMUSP00000031250,10090.ENSMUSP00000033050,10090.ENSMUSP00000037377,10090.ENSMUSP00000041202,10090.ENSMUSP00000047199,10090.ENSMUSP00000057796,10090.ENSMUSP00000074827,10090.ENSMUSP00000099482,10090.ENSMUSP00000112991	Cd44,Naga,Nudt9,Lyve1,Fbxo2,Edem2,Gpc1,Adamts12,Acot7,Itpa,Pde4d
GO:0006979	response to oxidative stress	24	377	0.27	0.0435	10090.ENSMUSP00000000122,10090.ENSMUSP00000005292,10090.ENSMUSP00000008684,10090.ENSMUSP00000020408,10090.ENSMUSP00000022282,10090.ENSMUSP00000023085,10090.ENSMUSP00000024123,10090.ENSMUSP00000024894,10090.ENSMUSP00000027498,10090.ENSMUSP00000028499,10090.ENSMUSP00000029812,10090.ENSMUSP00000030207,10090.ENSMUSP00000034469,10090.ENSMUSP00000044903,10090.ENSMUSP00000062047,10090.ENSMUSP00000062392…	Ngfr,Prdx2,Mgst1,Mdm2,Gpx8,Ndufa6,Agap3,Cyp1b1,Stk25,Itgav,Nfkb1,Psip1,Egln1,Thbs1,Uaca,Prkca,Gpx1,Gpx3,Kdm6b,Cfl1,Mpv17,Becn1,Gstp1,Lig1
GO:0030833	regulation of actin filament polymerization	12	136	0.42	0.0435	10090.ENSMUSP00000015138,10090.ENSMUSP00000021689,10090.ENSMUSP00000028239,10090.ENSMUSP00000028386,10090.ENSMUSP00000032629,10090.ENSMUSP00000044725,10090.ENSMUSP00000051809,10090.ENSMUSP00000059883,10090.ENSMUSP00000092228,10090.ENSMUSP00000102227,10090.ENSMUSP00000112259,10090.ENSMUSP00000127615	Eln,Evl,Gsn,Nckap1,Cyfip1,Bag4,Rictor,Cdc42ep2,Plekhg2,Cdc42ep4,Cfl1,Slit2
GO:0032680	regulation of tumor necrosis factor production	12	136	0.42	0.0435	10090.ENSMUSP00000031840,10090.ENSMUSP00000033828,10090.ENSMUSP00000037039,10090.ENSMUSP00000039041,10090.ENSMUSP00000041149,10090.ENSMUSP00000044903,10090.ENSMUSP00000047022,10090.ENSMUSP00000067783,10090.ENSMUSP00000099739,10090.ENSMUSP00000104208,10090.ENSMUSP00000111405,10090.ENSMUSP00000129565	Gpnmb,Gas6,Tspo,Flt3,Mif,Thbs1,Cd300ld,Fzd5,H2-T23,Arrb2,Foxp3,Gstp1
GO:0032964	collagen biosynthetic process	3	7	1.1	0.0435	10090.ENSMUSP00000023958,10090.ENSMUSP00000047992,10090.ENSMUSP00000065278	Leprel2,Tram2,Leprel4
GO:0033036	macromolecule localization	91	2009	0.13	0.0435	10090.ENSMUSP00000000122,10090.ENSMUSP00000000312,10090.ENSMUSP00000000543,10090.ENSMUSP00000002320,10090.ENSMUSP00000002818,10090.ENSMUSP00000002840,10090.ENSMUSP00000003912,10090.ENSMUSP00000004508,10090.ENSMUSP00000008733,10090.ENSMUSP00000010241,10090.ENSMUSP00000016138,10090.ENSMUSP00000018561,10090.ENSMUSP00000018816,10090.ENSMUSP00000020408,10090.ENSMUSP00000021077,10090.ENSMUSP00000021329…	Ngfr,Cdh1,Grasp,Ppard,Ykt6,Pex6,Calr,Tmed4,Dnajb6,Nxf1,Fnta,Myo1b,Copz2,Mdm2,Slc9a3r1,Gosr2,Rab15,Nol8,Btf3,Fgf10,Bcl6,Agap3,Atp8b1,Yif1a,Arl3,Wdr45b,Tspan17,Srp9,Gsn,Nckap1,Itgav,Fbn1,Arfgap2,Arfgap1,Serp1,Dnaja1,Mfsd2a,Rnf19b,Grpel1,Vps33b,Gas6,Tnfsf13b,Vps35,Gabarapl2,Vps11,Rab27a,Atr,Akap12,Ipo9,Tspo,Rtp4,Smg7,Bag4,Pigk,Plekhm1,Tram2,Acd,Cog6,Ush2a,Rab11fip2,Insig1,Tmem150a,C2cd2l,Sec61b,Nup9…
GO:0045714	regulation of low-density lipoprotein particle receptor biosynthetic process	3	7	1.1	0.0435	10090.ENSMUSP00000028499,10090.ENSMUSP00000104725,10090.ENSMUSP00000113370	Itgav,Sec24a,Furin
GO:0071396	cellular response to lipid	28	464	0.25	0.0435	10090.ENSMUSP00000002320,10090.ENSMUSP00000014957,10090.ENSMUSP00000018482,10090.ENSMUSP00000020308,10090.ENSMUSP00000028045,10090.ENSMUSP00000029812,10090.ENSMUSP00000030118,10090.ENSMUSP00000030336,10090.ENSMUSP00000032201,10090.ENSMUSP00000033952,10090.ENSMUSP00000037039,10090.ENSMUSP00000040245,10090.ENSMUSP00000045409,10090.ENSMUSP00000061877,10090.ENSMUSP00000065645,10090.ENSMUSP00000069850…	Ppard,Stc1,Tnip1,Ddit4,Mrc1,Nfkb1,Dnaja1,Tnfrsf1b,Ret,Sfrp1,Tspo,Irf8,Ogt,Insig1,Taf7,Cebpb,Snrnp70,Thrap3,Atp1a2,Tnip2,Adcy6,Nlrp3,Ptn,Tnc,Nr1h3,Pde4d,Gstp1,Rnf4
GO:1903706	regulation of hemopoiesis	24	377	0.27	0.0435	10090.ENSMUSP00000005218,10090.ENSMUSP00000005292,10090.ENSMUSP00000022317,10090.ENSMUSP00000023151,10090.ENSMUSP00000028633,10090.ENSMUSP00000028735,10090.ENSMUSP00000032800,10090.ENSMUSP00000033828,10090.ENSMUSP00000033952,10090.ENSMUSP00000036747,10090.ENSMUSP00000039041,10090.ENSMUSP00000042317,10090.ENSMUSP00000045838,10090.ENSMUSP00000054424,10090.ENSMUSP00000059382,10090.ENSMUSP00000062392…	Cd44,Prdx2,Fam213a,Bcl6,Fbn1,Jag1,Tyrobp,Gas6,Sfrp1,C1qc,Flt3,Nfkbid,Dusp10,Rbm15,Cbfb,Prkca,Klf13,Cebpb,Il15ra,Notch2,Nlrp3,Irf1,Foxp3,Ptprc
GO:2000379	positive regulation of reactive oxygen species metabolic process	10	101	0.47	0.0435	10090.ENSMUSP00000024894,10090.ENSMUSP00000032781,10090.ENSMUSP00000034722,10090.ENSMUSP00000037039,10090.ENSMUSP00000044903,10090.ENSMUSP00000045409,10090.ENSMUSP00000057543,10090.ENSMUSP00000065799,10090.ENSMUSP00000106625,10090.ENSMUSP00000129565	Cyp1b1,Nox4,Rab27a,Tspo,Thbs1,Ogt,Gnai2,Fpr2,Tlr5,Gstp1
GO:0030813	positive regulation of nucleotide catabolic process	4	16	0.87	0.0441	10090.ENSMUSP00000005507,10090.ENSMUSP00000041149,10090.ENSMUSP00000056668,10090.ENSMUSP00000071939	Mlxipl,Mif,Igf1,Entpd5
GO:0051197	positive regulation of coenzyme metabolic process	4	16	0.87	0.0441	10090.ENSMUSP00000005507,10090.ENSMUSP00000041149,10090.ENSMUSP00000056668,10090.ENSMUSP00000071939	Mlxipl,Mif,Igf1,Entpd5
GO:0045859	regulation of protein kinase activity	39	717	0.21	0.0445	10090.ENSMUSP00000004050,10090.ENSMUSP00000005292,10090.ENSMUSP00000017153,10090.ENSMUSP00000021077,10090.ENSMUSP00000022246,10090.ENSMUSP00000023600,10090.ENSMUSP00000027056,10090.ENSMUSP00000027498,10090.ENSMUSP00000028633,10090.ENSMUSP00000030118,10090.ENSMUSP00000032201,10090.ENSMUSP00000032781,10090.ENSMUSP00000033182,10090.ENSMUSP00000033828,10090.ENSMUSP00000033952,10090.ENSMUSP00000035884…	Mmd,Prdx2,Sdc4,Slc9a3r1,Fgf10,Robo1,Prex2,Stk25,Fbn1,Dnaja1,Ret,Nox4,Ilk,Gas6,Sfrp1,Cops8,Mif,Thbs1,Dusp10,Nek6,Slk,Taok1,Igf1,Hexim1,Prkca,Taf7,Fzd5,Tsc2,Adarb1,Ttn,Ephb2,Podn,Arrb2,Ptk2,Thy1,Wars,Cdkn1c,Gstp1,Ptprc
GO:0032963	collagen metabolic process	6	40	0.65	0.0446	10090.ENSMUSP00000023958,10090.ENSMUSP00000032749,10090.ENSMUSP00000034497,10090.ENSMUSP00000047992,10090.ENSMUSP00000065278,10090.ENSMUSP00000092019	Leprel2,Vps33b,Mmp3,Tram2,Leprel4,Id1
GO:2001233	regulation of apoptotic signaling pathway	25	401	0.26	0.0459	10090.ENSMUSP00000000122,10090.ENSMUSP00000005218,10090.ENSMUSP00000005292,10090.ENSMUSP00000020408,10090.ENSMUSP00000021077,10090.ENSMUSP00000022246,10090.ENSMUSP00000022806,10090.ENSMUSP00000023363,10090.ENSMUSP00000027941,10090.ENSMUSP00000028239,10090.ENSMUSP00000028499,10090.ENSMUSP00000030118,10090.ENSMUSP00000032201,10090.ENSMUSP00000032779,10090.ENSMUSP00000033952,10090.ENSMUSP00000041149…	Ngfr,Cd44,Prdx2,Mdm2,Slc9a3r1,Fgf10,Bcl2l2,Rrn3,Atf3,Gsn,Itgav,Dnaja1,Ret,Ctsc,Sfrp1,Mif,Thbs1,Igf1,Gnai2,Mllt11,Ackr3,Gpx1,Arrb2,Gstp1,Ptprc
GO:0001890	placenta development	14	175	0.37	0.0464	10090.ENSMUSP00000000312,10090.ENSMUSP00000002320,10090.ENSMUSP00000005705,10090.ENSMUSP00000008733,10090.ENSMUSP00000014957,10090.ENSMUSP00000028499,10090.ENSMUSP00000028783,10090.ENSMUSP00000034469,10090.ENSMUSP00000041912,10090.ENSMUSP00000054424,10090.ENSMUSP00000067783,10090.ENSMUSP00000069850,10090.ENSMUSP00000078741,10090.ENSMUSP00000128828	Cdh1,Ppard,Trim28,Dnajb6,Stc1,Itgav,Spint1,Egln1,Erf,Rbm15,Fzd5,Cebpb,Notch2,Cdkn1c
GO:0043933	protein-containing complex subunit organization	69	1453	0.15	0.0464	10090.ENSMUSP00000000312,10090.ENSMUSP00000002735,10090.ENSMUSP00000003912,10090.ENSMUSP00000004554,10090.ENSMUSP00000005705,10090.ENSMUSP00000008684,10090.ENSMUSP00000015892,10090.ENSMUSP00000017488,10090.ENSMUSP00000018851,10090.ENSMUSP00000020308,10090.ENSMUSP00000020408,10090.ENSMUSP00000020980,10090.ENSMUSP00000021689,10090.ENSMUSP00000023363,10090.ENSMUSP00000024894,10090.ENSMUSP00000025875…	Cdh1,Clpp,Calr,Rps5,Trim28,Mgst1,Prpf3,Vtn,Dync1h1,Ddit4,Mdm2,Rrm2,Evl,Rrn3,Cyp1b1,Slc1a1,Coa5,Gsn,Rpf1,Psip1,Hmgcl,Rpl6,Vps33b,Ndufc2,Ilk,Cops8,Mif,Gna11,Bag4,Ogt,Psme4,Surf6,Mical2,Mrps7,Fn1,Mlkl,Leprel4,Taf7,Nup98,Mdm4,Ctage5,Homer1,Gpx3,Atp5sl,Col5a2,Col3a1,Tm9sf4,Hist2h2be,Dnaaf3,Tsc2,Ttn,Nlrp3,Smarce1,Snrpb,Rbbp4,Sec24a,Ptk2,Brd2,Celf2,Cfl1,Ildr1,Srr,Nap1l1,Anp32e,Snx14,Cox7a2l,Ubtf,Kctd12,…
GO:0007160	cell-matrix adhesion	10	103	0.46	0.0476	10090.ENSMUSP00000017488,10090.ENSMUSP00000021554,10090.ENSMUSP00000028499,10090.ENSMUSP00000033182,10090.ENSMUSP00000054499,10090.ENSMUSP00000057796,10090.ENSMUSP00000085192,10090.ENSMUSP00000099375,10090.ENSMUSP00000101094,10090.ENSMUSP00000110489	Vtn,Actn1,Itgav,Ilk,Fn1,Adamts12,Col3a1,Itga2b,Col13a1,Thy1
GO:0045621	positive regulation of lymphocyte differentiation	10	103	0.46	0.0476	10090.ENSMUSP00000023151,10090.ENSMUSP00000033828,10090.ENSMUSP00000042317,10090.ENSMUSP00000045838,10090.ENSMUSP00000059382,10090.ENSMUSP00000077878,10090.ENSMUSP00000098707,10090.ENSMUSP00000104548,10090.ENSMUSP00000111405,10090.ENSMUSP00000138350	Bcl6,Gas6,Nfkbid,Dusp10,Cbfb,Il15ra,Nlrp3,Irf1,Foxp3,Ptprc
GO:0120034	positive regulation of plasma membrane bounded cell projection assembly	10	103	0.46	0.0476	10090.ENSMUSP00000009003,10090.ENSMUSP00000028386,10090.ENSMUSP00000032629,10090.ENSMUSP00000033915,10090.ENSMUSP00000047327,10090.ENSMUSP00000059883,10090.ENSMUSP00000075242,10090.ENSMUSP00000102227,10090.ENSMUSP00000108126,10090.ENSMUSP00000112259	Rala,Nckap1,Cyfip1,Gpm6a,Plekhm1,Cdc42ep2,Arhgap35,Cdc42ep4,Fam98a,Cfl1
GO:0010498	proteasomal protein catabolic process	18	255	0.32	0.0478	10090.ENSMUSP00000016696,10090.ENSMUSP00000021595,10090.ENSMUSP00000023365,10090.ENSMUSP00000024123,10090.ENSMUSP00000028392,10090.ENSMUSP00000030769,10090.ENSMUSP00000033873,10090.ENSMUSP00000037377,10090.ENSMUSP00000041202,10090.ENSMUSP00000041968,10090.ENSMUSP00000045460,10090.ENSMUSP00000054990,10090.ENSMUSP00000067681,10090.ENSMUSP00000071054,10090.ENSMUSP00000104208,10090.ENSMUSP00000117052…	Foxred2,Psmc1,Bfar,Agap3,Dnajc10,Psmc2,Erlin2,Fbxo2,Edem2,Psmd7,Psme4,Nhlrc1,Sec61b,Psmc3,Arrb2,Derl2,Faf2,Rnf4
GO:0030307	positive regulation of cell growth	14	176	0.37	0.0478	10090.ENSMUSP00000005019,10090.ENSMUSP00000005255,10090.ENSMUSP00000020323,10090.ENSMUSP00000032629,10090.ENSMUSP00000033182,10090.ENSMUSP00000033952,10090.ENSMUSP00000047678,10090.ENSMUSP00000054499,10090.ENSMUSP00000056668,10090.ENSMUSP00000063839,10090.ENSMUSP00000105663,10090.ENSMUSP00000112259,10090.ENSMUSP00000117052,10090.ENSMUSP00000140244	Crabp2,Wisp1,Avpr1a,Cyfip1,Ilk,Sfrp1,Eif4g1,Fn1,Igf1,Adam10,Ptk2,Cfl1,Derl2,Taf9
GO:0072175	epithelial tube formation	13	157	0.39	0.0478	10090.ENSMUSP00000009003,10090.ENSMUSP00000017153,10090.ENSMUSP00000022246,10090.ENSMUSP00000028386,10090.ENSMUSP00000028783,10090.ENSMUSP00000032201,10090.ENSMUSP00000033952,10090.ENSMUSP00000051731,10090.ENSMUSP00000075242,10090.ENSMUSP00000094986,10090.ENSMUSP00000108744,10090.ENSMUSP00000112259,10090.ENSMUSP00000113840	Rala,Sdc4,Fgf10,Nckap1,Spint1,Ret,Sfrp1,Plxnb2,Arhgap35,Tsc2,Brpf1,Cfl1,Lmo4
GO:0050670	regulation of lymphocyte proliferation	16	215	0.34	0.0479	10090.ENSMUSP00000002379,10090.ENSMUSP00000005218,10090.ENSMUSP00000017153,10090.ENSMUSP00000022246,10090.ENSMUSP00000023151,10090.ENSMUSP00000024708,10090.ENSMUSP00000031840,10090.ENSMUSP00000033892,10090.ENSMUSP00000041149,10090.ENSMUSP00000056668,10090.ENSMUSP00000069850,10090.ENSMUSP00000099739,10090.ENSMUSP00000104548,10090.ENSMUSP00000111405,10090.ENSMUSP00000138350,10090.ENSMUSP00000139347	Cd320,Cd44,Sdc4,Fgf10,Bcl6,Tnfrsf21,Gpnmb,Tnfsf13b,Mif,Igf1,Cebpb,H2-T23,Irf1,Foxp3,Ptprc,Tac1
GO:0051187	cofactor catabolic process	6	41	0.64	0.0482	10090.ENSMUSP00000005292,10090.ENSMUSP00000028780,10090.ENSMUSP00000072074,10090.ENSMUSP00000074827,10090.ENSMUSP00000081010,10090.ENSMUSP00000081011	Prdx2,Chac1,Ggt5,Acot7,Gpx1,Gpx3
GO:0060260	regulation of transcription initiation from RNA polymerase II promoter	5	28	0.72	0.0482	10090.ENSMUSP00000021595,10090.ENSMUSP00000030769,10090.ENSMUSP00000032335,10090.ENSMUSP00000040245,10090.ENSMUSP00000071054	Psmc1,Psmc2,Atf7ip,Irf8,Psmc3
GO:0006955	immune response	47	914	0.18	0.0492	10090.ENSMUSP00000000122,10090.ENSMUSP00000005705,10090.ENSMUSP00000009425,10090.ENSMUSP00000017488,10090.ENSMUSP00000017839,10090.ENSMUSP00000021689,10090.ENSMUSP00000023113,10090.ENSMUSP00000023151,10090.ENSMUSP00000023840,10090.ENSMUSP00000024708,10090.ENSMUSP00000026571,10090.ENSMUSP00000028045,10090.ENSMUSP00000028233,10090.ENSMUSP00000028239,10090.ENSMUSP00000028735,10090.ENSMUSP00000029812…	Ngfr,Trim28,Rarres2,Vtn,Rnf135,Evl,Polr3h,Bcl6,Cxcl13,Tnfrsf21,Irf7,Mrc1,Hc,Gsn,Jag1,Nfkb1,Tnfrsf1b,Rnf19b,Ctsc,Tyrobp,Gas6,Tnfsf13b,Rab27a,C1qc,Irf8,Mif,Serpina3g,Mfhas1,C3ar1,Hexim1,Cdc42ep2,Syncrip,Notch2,Hist2h2be,Usp14,Il1rap,Nlrp3,H2-T23,Enpp1,Cdc42ep4,Trim59,Irf1,Ptk2,Tlr5,Mid2,Foxp3,Orai1
GO:0001952	regulation of cell-matrix adhesion	10	104	0.45	0.0495	10090.ENSMUSP00000017153,10090.ENSMUSP00000023151,10090.ENSMUSP00000028735,10090.ENSMUSP00000033182,10090.ENSMUSP00000044903,10090.ENSMUSP00000049977,10090.ENSMUSP00000072773,10090.ENSMUSP00000105663,10090.ENSMUSP00000110489,10090.ENSMUSP00000112259	Sdc4,Bcl6,Jag1,Ilk,Thbs1,Slk,Postn,Ptk2,Thy1,Cfl1
GO:0035264	multicellular organism growth	10	104	0.45	0.0495	10090.ENSMUSP00000027214,10090.ENSMUSP00000043874,10090.ENSMUSP00000056668,10090.ENSMUSP00000078741,10090.ENSMUSP00000095938,10090.ENSMUSP00000095976,10090.ENSMUSP00000097897,10090.ENSMUSP00000112991,10090.ENSMUSP00000121032,10090.ENSMUSP00000128828	Ercc5,Kmt2c,Igf1,Notch2,Ankrd11,Adarb1,Slitrk1,Pde4d,Sik3,Cdkn1c
GO:0060348	bone development	14	177	0.37	0.0495	10090.ENSMUSP00000006912,10090.ENSMUSP00000014957,10090.ENSMUSP00000026972,10090.ENSMUSP00000032749,10090.ENSMUSP00000044903,10090.ENSMUSP00000056668,10090.ENSMUSP00000061877,10090.ENSMUSP00000066696,10090.ENSMUSP00000095938,10090.ENSMUSP00000097787,10090.ENSMUSP00000101094,10090.ENSMUSP00000105413,10090.ENSMUSP00000121032,10090.ENSMUSP00000138350	Pip4k2a,Stc1,Fam20c,Vps33b,Thbs1,Igf1,Insig1,Nab1,Ankrd11,Fam73b,Col13a1,Asxl1,Sik3,Ptprc
GO:0070373	negative regulation of ERK1 and ERK2 cascade	8	71	0.52	0.0496	10090.ENSMUSP00000004673,10090.ENSMUSP00000018482,10090.ENSMUSP00000021077,10090.ENSMUSP00000027941,10090.ENSMUSP00000045838,10090.ENSMUSP00000056668,10090.ENSMUSP00000101472,10090.ENSMUSP00000129565	Ndrg2,Tnip1,Slc9a3r1,Atf3,Dusp10,Igf1,Ephb2,Gstp1
Molecular Function
#term ID	term description	observed gene count	background gene count	strength	false discovery rate	matching proteins in your network (IDs)	matching proteins in your network (labels)
GO:0005488	binding	503	10884	0.13	1.56e-19	10090.ENSMUSP00000000122,10090.ENSMUSP00000000312,10090.ENSMUSP00000000543,10090.ENSMUSP00000000940,10090.ENSMUSP00000001046,10090.ENSMUSP00000001092,10090.ENSMUSP00000001127,10090.ENSMUSP00000001185,10090.ENSMUSP00000001595,10090.ENSMUSP00000001927,10090.ENSMUSP00000002320,10090.ENSMUSP00000002379,10090.ENSMUSP00000002572,10090.ENSMUSP00000002735,10090.ENSMUSP00000002818,10090.ENSMUSP00000002840…	Ngfr,Cdh1,Grasp,Nsun5,S100a4,Zfp276,Poldip2,Gmcl1,Fkbp10,Ltbp1,Ppard,Cd320,Slc9a3r2,Clpp,Ykt6,Pex6,Tbxas1,Supt5,Calr,Adh1,Rps5,Clec11a,Cnn2,Ulk2,Crabp2,Cd44,Wisp1,Prdx2,Mlxipl,Trim28,Mthfd2,Rcn1,Mob1b,Pip4k2a,Gatad1,Hnrnpa0,Mgst1,Dnajb6,Ubqln4,Rala,Rarres2,Timp1,Tfcp2,Nxf1,Dguok,Tex261,Stc1,Eln,Prpf3,Fnta,Foxred2,Sdc4,Vtn,Rnf135,Cyb5r3,Tnip1,Myo1b,Myh4,Dync1h1,Lrp11,Smpdl3a,Ddit4,Avpr1a,Mdm2,Helb…
GO:0005515	protein binding	327	6456	0.17	7.31e-14	10090.ENSMUSP00000000122,10090.ENSMUSP00000000312,10090.ENSMUSP00000000543,10090.ENSMUSP00000001046,10090.ENSMUSP00000001127,10090.ENSMUSP00000001185,10090.ENSMUSP00000001927,10090.ENSMUSP00000002320,10090.ENSMUSP00000002379,10090.ENSMUSP00000002572,10090.ENSMUSP00000002735,10090.ENSMUSP00000002818,10090.ENSMUSP00000002840,10090.ENSMUSP00000003527,10090.ENSMUSP00000003912,10090.ENSMUSP00000004232…	Ngfr,Cdh1,Grasp,S100a4,Poldip2,Gmcl1,Ltbp1,Ppard,Cd320,Slc9a3r2,Clpp,Ykt6,Pex6,Supt5,Calr,Adh1,Clec11a,Cnn2,Crabp2,Cd44,Wisp1,Mlxipl,Trim28,Mob1b,Hnrnpa0,Mgst1,Dnajb6,Ubqln4,Rala,Rarres2,Timp1,Tfcp2,Tex261,Stc1,Prpf3,Fnta,Sdc4,Vtn,Rnf135,Tnip1,Myo1b,Myh4,Dync1h1,Lrp11,Ddit4,Avpr1a,Mdm2,Nudcd2,Igfbp3,Drg1,Sap30l,Ppm1d,Rrm2,Slc9a3r1,Blmh,Gosr2,Actn1,Psmc1,Evl,Fgf10,Bcl2l2,Naga,Bcl6,Rrn3,Bfar,Robo1,…
GO:0019899	enzyme binding	131	2175	0.25	8.65e-08	10090.ENSMUSP00000000122,10090.ENSMUSP00000000312,10090.ENSMUSP00000000543,10090.ENSMUSP00000002572,10090.ENSMUSP00000003527,10090.ENSMUSP00000003912,10090.ENSMUSP00000005218,10090.ENSMUSP00000005507,10090.ENSMUSP00000005705,10090.ENSMUSP00000006424,10090.ENSMUSP00000007980,10090.ENSMUSP00000009003,10090.ENSMUSP00000009530,10090.ENSMUSP00000016138,10090.ENSMUSP00000017153,10090.ENSMUSP00000018482…	Ngfr,Cdh1,Grasp,Slc9a3r2,Supt5,Calr,Cd44,Mlxipl,Trim28,Mob1b,Hnrnpa0,Rala,Timp1,Fnta,Sdc4,Tnip1,Mdm2,Ppm1d,Slc9a3r1,Rrn3,Bfar,Trip6,Tspan17,Prex2,Pde6d,Ube2t,Smyd2,Dusp12,Dnajc10,Itgav,Dnaja1,Tnfrsf1b,Rnf19b,Grpel1,Ppp1r35,Calu,Cbx3,Cyfip1,Ctsc,Nox4,Ccdc101,Ilk,Gas6,Angpt2,Erlin2,Gabarapl2,Egln1,Srprb,Akap12,Ipo9,Nop14,Flt3,Asb4,Mif,Smg7,Mfhas1,Gria1,Bag4,Dusp10,Acd,Nek6,Rictor,Fn1,Taok1,Mlkl,Cdc…
GO:0003824	catalytic activity	252	5239	0.15	2.96e-07	10090.ENSMUSP00000000940,10090.ENSMUSP00000001595,10090.ENSMUSP00000001713,10090.ENSMUSP00000002735,10090.ENSMUSP00000002818,10090.ENSMUSP00000002840,10090.ENSMUSP00000003017,10090.ENSMUSP00000003569,10090.ENSMUSP00000004050,10090.ENSMUSP00000004232,10090.ENSMUSP00000004920,10090.ENSMUSP00000005292,10090.ENSMUSP00000005705,10090.ENSMUSP00000005810,10090.ENSMUSP00000006557,10090.ENSMUSP00000006562…	Nsun5,Fkbp10,Gstt1,Clpp,Ykt6,Pex6,Tbxas1,Inmt,Mmd,Adh1,Ulk2,Prdx2,Trim28,Mthfd2,Elovl1,Hyi,Pip4k2a,Mgst1,Rala,Fads1,Dhdh,Dguok,Psmb1,Fnta,Foxred2,Rnf135,Cyb5r3,Myo1b,Myh4,Dync1h1,Smpdl3a,Mdm2,Helb,Glt8d2,Sap30l,Ppm1d,Rrm2,Fdxr,Atp2a3,Blmh,Rab15,Psmc1,Naa35,Cwc27,Gpx8,Samd8,Galnt15,Josd1,Naga,Polr3h,Aco2,Bfar,Dhh,Leprel2,Agap3,Pkmyt1,Cyp1b1,Lvrn,Atp8b1,Arl3,Echs1,Fam20c,Gsta3,Ercc5,Eif5b,Cyp27a1,P…
GO:0043167	ion binding	247	5302	0.14	7.11e-06	10090.ENSMUSP00000000312,10090.ENSMUSP00000001046,10090.ENSMUSP00000001092,10090.ENSMUSP00000001595,10090.ENSMUSP00000001927,10090.ENSMUSP00000002320,10090.ENSMUSP00000002379,10090.ENSMUSP00000002840,10090.ENSMUSP00000003017,10090.ENSMUSP00000003912,10090.ENSMUSP00000004232,10090.ENSMUSP00000004920,10090.ENSMUSP00000005019,10090.ENSMUSP00000005218,10090.ENSMUSP00000005255,10090.ENSMUSP00000005705…	Cdh1,S100a4,Zfp276,Fkbp10,Ltbp1,Ppard,Cd320,Pex6,Tbxas1,Calr,Adh1,Ulk2,Crabp2,Cd44,Wisp1,Trim28,Mthfd2,Rcn1,Mob1b,Pip4k2a,Gatad1,Mgst1,Rala,Timp1,Dguok,Foxred2,Vtn,Rnf135,Cyb5r3,Myo1b,Myh4,Dync1h1,Smpdl3a,Mdm2,Helb,Drg1,Sap30l,Ppm1d,Rrm2,Fdxr,Atp2a3,Rab15,Actn1,Psmc1,Fgf10,Galnt15,Aco2,Bcl6,Bfar,Dhh,Cxcl13,Leprel2,Trip6,Agap3,Pkmyt1,Cyp1b1,Lvrn,Atp8b1,Slc1a1,Arl3,Wdr45b,Fam20c,Ercc5,Eif5b,Cyp27a1…
GO:0005102	signaling receptor binding	91	1515	0.25	4.25e-05	10090.ENSMUSP00000000122,10090.ENSMUSP00000001046,10090.ENSMUSP00000002320,10090.ENSMUSP00000002379,10090.ENSMUSP00000002572,10090.ENSMUSP00000003912,10090.ENSMUSP00000004587,10090.ENSMUSP00000005218,10090.ENSMUSP00000005255,10090.ENSMUSP00000009003,10090.ENSMUSP00000009425,10090.ENSMUSP00000009530,10090.ENSMUSP00000014957,10090.ENSMUSP00000016138,10090.ENSMUSP00000017488,10090.ENSMUSP00000020323…	Ngfr,S100a4,Ppard,Cd320,Slc9a3r2,Calr,Clec11a,Cd44,Wisp1,Rala,Rarres2,Timp1,Stc1,Fnta,Vtn,Avpr1a,Mdm2,Slc9a3r1,Actn1,Fgf10,Dhh,Cxcl13,Trip6,Itgav,Fbn1,Mdk,Jag1,Chac1,Wisp2,Dnaja1,Hmgcl,Gpnmb,Tada3,Tyrobp,Fgf21,Ilk,Figf,Gas6,Angpt2,Tnfsf13b,Sfrp1,Vps35,Galnt11,Tgfbi,Bmp8a,Flt3,Rtp4,Mif,Sct,Gna11,Gria1,Thbs1,Fn1,Il17rc,Igf1,Gnai2,Cdc42ep2,Prkca,Neo1,Taf7,Fpr2,Cebpb,Elmo2,Homer1,Thrap3,Hspa1a,Col3a1…
GO:0005178	integrin binding	18	114	0.67	5.75e-05	10090.ENSMUSP00000003912,10090.ENSMUSP00000005255,10090.ENSMUSP00000017488,10090.ENSMUSP00000021554,10090.ENSMUSP00000028499,10090.ENSMUSP00000028633,10090.ENSMUSP00000029188,10090.ENSMUSP00000031840,10090.ENSMUSP00000033182,10090.ENSMUSP00000037719,10090.ENSMUSP00000044903,10090.ENSMUSP00000054499,10090.ENSMUSP00000056668,10090.ENSMUSP00000062392,10090.ENSMUSP00000085192,10090.ENSMUSP00000105663…	Calr,Wisp1,Vtn,Actn1,Itgav,Fbn1,Wisp2,Gpnmb,Ilk,Tgfbi,Thbs1,Fn1,Igf1,Prkca,Col3a1,Ptk2,Col4a3,Thy1
GO:0044877	protein-containing complex binding	70	1094	0.28	0.00011	10090.ENSMUSP00000002840,10090.ENSMUSP00000003912,10090.ENSMUSP00000005255,10090.ENSMUSP00000017488,10090.ENSMUSP00000017839,10090.ENSMUSP00000018561,10090.ENSMUSP00000018632,10090.ENSMUSP00000020408,10090.ENSMUSP00000020826,10090.ENSMUSP00000021077,10090.ENSMUSP00000021554,10090.ENSMUSP00000027792,10090.ENSMUSP00000027897,10090.ENSMUSP00000028239,10090.ENSMUSP00000028386,10090.ENSMUSP00000028499…	Pex6,Calr,Wisp1,Vtn,Rnf135,Myo1b,Myh4,Mdm2,Sap30l,Slc9a3r1,Actn1,Srp9,Smyd2,Gsn,Nckap1,Itgav,Fbn1,Wisp2,Gpnmb,Cyfip1,Ilk,Mmp3,Atr,Srprb,Ctnnal1,Tgfbi,Flt3,Mif,Smg7,Gna11,Itga9,Thbs1,Psme4,Gpc1,Acd,Ush2a,Trex1,Rictor,Fn1,Mlkl,Igf1,Gnai2,Prkca,Sec61b,Fzd5,Syp,Mfap2,Snrnp70,Arhgap35,Col3a1,Usp14,Id1,Ttn,Itga2b,Snrpb,H2-T23,Enpp1,Klhl17,Ephb2,Podn,Ythdf3,Arrb2,Ptk2,Col4a3,Rab7,Dctn1,Thy1,Cfl1,Rnf4,Uc…
GO:0097159	organic cyclic compound binding	219	4818	0.13	0.00024	10090.ENSMUSP00000000940,10090.ENSMUSP00000001092,10090.ENSMUSP00000001127,10090.ENSMUSP00000001595,10090.ENSMUSP00000002320,10090.ENSMUSP00000002379,10090.ENSMUSP00000002840,10090.ENSMUSP00000003017,10090.ENSMUSP00000003527,10090.ENSMUSP00000003912,10090.ENSMUSP00000004232,10090.ENSMUSP00000004554,10090.ENSMUSP00000004920,10090.ENSMUSP00000005507,10090.ENSMUSP00000005705,10090.ENSMUSP00000006912…	Nsun5,Zfp276,Poldip2,Fkbp10,Ppard,Cd320,Pex6,Tbxas1,Supt5,Calr,Adh1,Rps5,Ulk2,Mlxipl,Trim28,Pip4k2a,Gatad1,Hnrnpa0,Dnajb6,Rala,Tfcp2,Nxf1,Dguok,Foxred2,Cyb5r3,Myo1b,Myh4,Dync1h1,Mdm2,Helb,Drg1,Sap30l,Fdxr,Atp2a3,Rab15,Actn1,Psmc1,Nol8,Aggf1,Eif3h,Polr3h,Bcl6,Rrn3,Agap3,Pkmyt1,Cyp1b1,Atp8b1,Arl3,Irf7,Bach1,Fam20c,Ercc5,Eif5b,Cyp27a1,Stk25,Ube2t,Srp9,Atf3,Lmx1a,Cers6,Acss2,Tbx15,Nfkb1,Rpf1,Dnaja1,P…
GO:0043168	anion binding	131	2578	0.18	0.00034	10090.ENSMUSP00000002320,10090.ENSMUSP00000002840,10090.ENSMUSP00000004232,10090.ENSMUSP00000004920,10090.ENSMUSP00000005019,10090.ENSMUSP00000005218,10090.ENSMUSP00000005255,10090.ENSMUSP00000005810,10090.ENSMUSP00000006912,10090.ENSMUSP00000008684,10090.ENSMUSP00000009003,10090.ENSMUSP00000014698,10090.ENSMUSP00000016696,10090.ENSMUSP00000017488,10090.ENSMUSP00000018186,10090.ENSMUSP00000018561…	Ppard,Pex6,Adh1,Ulk2,Crabp2,Cd44,Wisp1,Mthfd2,Pip4k2a,Mgst1,Rala,Dguok,Foxred2,Vtn,Cyb5r3,Myo1b,Myh4,Dync1h1,Helb,Drg1,Sap30l,Fdxr,Atp2a3,Rab15,Psmc1,Fgf10,Cxcl13,Leprel2,Agap3,Pkmyt1,Atp8b1,Slc1a1,Arl3,Wdr45b,Fam20c,Eif5b,Stk25,Ube2t,Xpr1,Fbn1,Mdk,Jag1,Acss2,Wisp2,Dnaja1,Hmgcl,Cmpk1,Psmc2,Khk,Ddx51,Gpnmb,Ret,Ctsc,Atp2a1,Lyve1,Ilk,Gas6,Sfrp1,Atp13a1,Egln1,Rab27a,Atr,Srprb,Uba5,Arap3,Arl4d,Camk1d,…
GO:1901363	heterocyclic compound binding	215	4748	0.13	0.00034	10090.ENSMUSP00000000940,10090.ENSMUSP00000001092,10090.ENSMUSP00000001127,10090.ENSMUSP00000001595,10090.ENSMUSP00000002320,10090.ENSMUSP00000002379,10090.ENSMUSP00000002840,10090.ENSMUSP00000003017,10090.ENSMUSP00000003527,10090.ENSMUSP00000003912,10090.ENSMUSP00000004232,10090.ENSMUSP00000004554,10090.ENSMUSP00000004920,10090.ENSMUSP00000005507,10090.ENSMUSP00000005705,10090.ENSMUSP00000006912…	Nsun5,Zfp276,Poldip2,Fkbp10,Ppard,Cd320,Pex6,Tbxas1,Supt5,Calr,Adh1,Rps5,Ulk2,Mlxipl,Trim28,Pip4k2a,Gatad1,Hnrnpa0,Dnajb6,Rala,Tfcp2,Nxf1,Dguok,Foxred2,Cyb5r3,Myo1b,Myh4,Dync1h1,Mdm2,Helb,Drg1,Sap30l,Fdxr,Atp2a3,Rab15,Actn1,Psmc1,Nol8,Aggf1,Eif3h,Polr3h,Bcl6,Rrn3,Agap3,Pkmyt1,Cyp1b1,Atp8b1,Arl3,Irf7,Bach1,Fam20c,Ercc5,Eif5b,Cyp27a1,Stk25,Ube2t,Srp9,Atf3,Lmx1a,Cers6,Acss2,Tbx15,Nfkb1,Rpf1,Dnaja1,P…
GO:0046872	metal ion binding	163	3430	0.15	0.0006	10090.ENSMUSP00000000312,10090.ENSMUSP00000001046,10090.ENSMUSP00000001092,10090.ENSMUSP00000001595,10090.ENSMUSP00000001927,10090.ENSMUSP00000002320,10090.ENSMUSP00000002379,10090.ENSMUSP00000003017,10090.ENSMUSP00000003912,10090.ENSMUSP00000004232,10090.ENSMUSP00000005705,10090.ENSMUSP00000005810,10090.ENSMUSP00000006128,10090.ENSMUSP00000006424,10090.ENSMUSP00000007559,10090.ENSMUSP00000009530…	Cdh1,S100a4,Zfp276,Fkbp10,Ltbp1,Ppard,Cd320,Tbxas1,Calr,Adh1,Trim28,Mthfd2,Rcn1,Mob1b,Gatad1,Timp1,Rnf135,Smpdl3a,Mdm2,Sap30l,Ppm1d,Rrm2,Atp2a3,Actn1,Galnt15,Aco2,Bcl6,Bfar,Dhh,Leprel2,Trip6,Agap3,Pkmyt1,Cyp1b1,Lvrn,Atp8b1,Slc1a1,Arl3,Fam20c,Ercc5,Eif5b,Cyp27a1,Stk25,Smyd2,Dusp12,Lmx1a,Gsn,Itgav,Pamr1,Fbn1,Arfgap2,Jag1,Arfgap1,Ppm1l,Mme,Dnaja1,Exo5,Hmgcl,Rnf19b,Zcchc8,Calu,Ret,Atp2a1,Gas6,Angpt2,…
GO:0043169	cation binding	166	3516	0.14	0.00064	10090.ENSMUSP00000000312,10090.ENSMUSP00000001046,10090.ENSMUSP00000001092,10090.ENSMUSP00000001595,10090.ENSMUSP00000001927,10090.ENSMUSP00000002320,10090.ENSMUSP00000002379,10090.ENSMUSP00000003017,10090.ENSMUSP00000003912,10090.ENSMUSP00000004232,10090.ENSMUSP00000005705,10090.ENSMUSP00000005810,10090.ENSMUSP00000006128,10090.ENSMUSP00000006424,10090.ENSMUSP00000007559,10090.ENSMUSP00000009530…	Cdh1,S100a4,Zfp276,Fkbp10,Ltbp1,Ppard,Cd320,Tbxas1,Calr,Adh1,Trim28,Mthfd2,Rcn1,Mob1b,Gatad1,Timp1,Rnf135,Cyb5r3,Smpdl3a,Mdm2,Sap30l,Ppm1d,Rrm2,Atp2a3,Actn1,Galnt15,Aco2,Bcl6,Bfar,Dhh,Leprel2,Trip6,Agap3,Pkmyt1,Cyp1b1,Lvrn,Atp8b1,Slc1a1,Arl3,Fam20c,Ercc5,Eif5b,Cyp27a1,Stk25,Smyd2,Dusp12,Lmx1a,Gsn,Itgav,Pamr1,Fbn1,Arfgap2,Jag1,Arfgap1,Acss2,Ppm1l,Mme,Dnaja1,Exo5,Hmgcl,Rnf19b,Zcchc8,Calu,Ret,Atp2a1…
GO:0004602	glutathione peroxidase activity	7	18	1.06	0.001	10090.ENSMUSP00000001713,10090.ENSMUSP00000008684,10090.ENSMUSP00000022282,10090.ENSMUSP00000046324,10090.ENSMUSP00000081010,10090.ENSMUSP00000081011,10090.ENSMUSP00000129565	Gstt1,Mgst1,Gpx8,Gstt2,Gpx1,Gpx3,Gstp1
GO:0005539	glycosaminoglycan binding	20	184	0.51	0.0011	10090.ENSMUSP00000005218,10090.ENSMUSP00000005255,10090.ENSMUSP00000017488,10090.ENSMUSP00000022246,10090.ENSMUSP00000023840,10090.ENSMUSP00000028633,10090.ENSMUSP00000028672,10090.ENSMUSP00000029188,10090.ENSMUSP00000031840,10090.ENSMUSP00000033050,10090.ENSMUSP00000033952,10090.ENSMUSP00000044903,10090.ENSMUSP00000054499,10090.ENSMUSP00000072773,10090.ENSMUSP00000099073,10090.ENSMUSP00000101094…	Cd44,Wisp1,Vtn,Fgf10,Cxcl13,Fbn1,Mdk,Wisp2,Gpnmb,Lyve1,Sfrp1,Thbs1,Fn1,Postn,Ptn,Col13a1,Vcan,Spock2,Slit2,Ptprc
GO:1901681	sulfur compound binding	22	221	0.47	0.0014	10090.ENSMUSP00000005255,10090.ENSMUSP00000008684,10090.ENSMUSP00000017488,10090.ENSMUSP00000022246,10090.ENSMUSP00000023840,10090.ENSMUSP00000028633,10090.ENSMUSP00000028672,10090.ENSMUSP00000029188,10090.ENSMUSP00000030432,10090.ENSMUSP00000031840,10090.ENSMUSP00000033952,10090.ENSMUSP00000044903,10090.ENSMUSP00000054499,10090.ENSMUSP00000072773,10090.ENSMUSP00000074827,10090.ENSMUSP00000079105…	Wisp1,Mgst1,Vtn,Fgf10,Cxcl13,Fbn1,Mdk,Wisp2,Hmgcl,Gpnmb,Sfrp1,Thbs1,Fn1,Postn,Acot7,Chst15,Ptn,Col13a1,Sult1a1,Slit2,Gstp1,Ptprc
GO:0016209	antioxidant activity	12	74	0.68	0.0016	10090.ENSMUSP00000001713,10090.ENSMUSP00000005292,10090.ENSMUSP00000008684,10090.ENSMUSP00000021938,10090.ENSMUSP00000022282,10090.ENSMUSP00000022317,10090.ENSMUSP00000038943,10090.ENSMUSP00000046324,10090.ENSMUSP00000058502,10090.ENSMUSP00000081010,10090.ENSMUSP00000081011,10090.ENSMUSP00000129565	Gstt1,Prdx2,Mgst1,Aaed1,Gpx8,Fam213a,Sepw1,Gstt2,Ubiad1,Gpx1,Gpx3,Gstp1
GO:0050839	cell adhesion molecule binding	21	207	0.48	0.0016	10090.ENSMUSP00000000312,10090.ENSMUSP00000003912,10090.ENSMUSP00000005255,10090.ENSMUSP00000017488,10090.ENSMUSP00000021554,10090.ENSMUSP00000028499,10090.ENSMUSP00000028633,10090.ENSMUSP00000029188,10090.ENSMUSP00000031840,10090.ENSMUSP00000033182,10090.ENSMUSP00000036487,10090.ENSMUSP00000037719,10090.ENSMUSP00000044903,10090.ENSMUSP00000054499,10090.ENSMUSP00000056668,10090.ENSMUSP00000062392…	Cdh1,Calr,Wisp1,Vtn,Actn1,Itgav,Fbn1,Wisp2,Gpnmb,Ilk,Ctnnal1,Tgfbi,Thbs1,Fn1,Igf1,Prkca,Neo1,Col3a1,Ptk2,Col4a3,Thy1
GO:0140096	catalytic activity, acting on a protein	103	2028	0.18	0.0025	10090.ENSMUSP00000001595,10090.ENSMUSP00000002735,10090.ENSMUSP00000002818,10090.ENSMUSP00000004050,10090.ENSMUSP00000004920,10090.ENSMUSP00000005705,10090.ENSMUSP00000014913,10090.ENSMUSP00000016138,10090.ENSMUSP00000017839,10090.ENSMUSP00000020408,10090.ENSMUSP00000020826,10090.ENSMUSP00000020835,10090.ENSMUSP00000021197,10090.ENSMUSP00000022228,10090.ENSMUSP00000022460,10090.ENSMUSP00000023061…	Fkbp10,Clpp,Ykt6,Mmd,Ulk2,Trim28,Psmb1,Fnta,Rnf135,Mdm2,Sap30l,Ppm1d,Blmh,Cwc27,Galnt15,Josd1,Bfar,Dhh,Leprel2,Pkmyt1,Lvrn,Fam20c,Stk25,Ube2t,Smyd2,Dusp12,Psmb7,Pcmtd2,Ppm1l,Mme,Usp1,Rnf19b,Usp18,Ret,Ctsc,Ilk,Sfrp1,Egln1,Mmp3,Atr,Tpst1,Galnt11,Camk1d,Fbxo2,Flt3,Asb4,Kmt2c,Prss23,Pigk,Ogt,Dusp10,Ptpdc1,C1galt1,Rnf13,Nek6,Slk,Pgp,Nhlrc1,Taok1,Adamts12,No66,Fbxo10,Prkca,Adam10,Adam12,Setd3,F10,Nup98…
GO:0008201	heparin binding	16	139	0.53	0.0032	10090.ENSMUSP00000005255,10090.ENSMUSP00000017488,10090.ENSMUSP00000022246,10090.ENSMUSP00000023840,10090.ENSMUSP00000028633,10090.ENSMUSP00000028672,10090.ENSMUSP00000029188,10090.ENSMUSP00000031840,10090.ENSMUSP00000033952,10090.ENSMUSP00000044903,10090.ENSMUSP00000054499,10090.ENSMUSP00000072773,10090.ENSMUSP00000099073,10090.ENSMUSP00000101094,10090.ENSMUSP00000127615,10090.ENSMUSP00000138350	Wisp1,Vtn,Fgf10,Cxcl13,Fbn1,Mdk,Wisp2,Gpnmb,Sfrp1,Thbs1,Fn1,Postn,Ptn,Col13a1,Slit2,Ptprc
GO:0050840	extracellular matrix binding	10	56	0.72	0.0032	10090.ENSMUSP00000015138,10090.ENSMUSP00000017488,10090.ENSMUSP00000028499,10090.ENSMUSP00000037719,10090.ENSMUSP00000044227,10090.ENSMUSP00000044903,10090.ENSMUSP00000047199,10090.ENSMUSP00000099375,10090.ENSMUSP00000113115,10090.ENSMUSP00000127615	Eln,Vtn,Itgav,Tgfbi,Itga9,Thbs1,Gpc1,Itga2b,Spock2,Slit2
GO:0097367	carbohydrate derivative binding	103	2051	0.17	0.0033	10090.ENSMUSP00000002840,10090.ENSMUSP00000004920,10090.ENSMUSP00000005218,10090.ENSMUSP00000005255,10090.ENSMUSP00000006912,10090.ENSMUSP00000009003,10090.ENSMUSP00000014698,10090.ENSMUSP00000017488,10090.ENSMUSP00000018186,10090.ENSMUSP00000018561,10090.ENSMUSP00000018632,10090.ENSMUSP00000018851,10090.ENSMUSP00000020449,10090.ENSMUSP00000020741,10090.ENSMUSP00000021142,10090.ENSMUSP00000021459…	Pex6,Ulk2,Cd44,Wisp1,Pip4k2a,Rala,Dguok,Vtn,Cyb5r3,Myo1b,Myh4,Dync1h1,Helb,Drg1,Atp2a3,Rab15,Psmc1,Fgf10,Cxcl13,Agap3,Pkmyt1,Atp8b1,Arl3,Fam20c,Eif5b,Stk25,Ube2t,Fbn1,Mdk,Acss2,Wisp2,Dnaja1,Hmgcl,Cmpk1,Psmc2,Khk,Ddx51,Gpnmb,Ret,Atp2a1,Lyve1,Ilk,Sfrp1,Atp13a1,Rab27a,Atr,Srprb,Uba5,Arl4d,Camk1d,Flt3,Gna11,Mfhas1,Thbs1,Aqr,Eif4g1,Nek6,Slk,Trex1,Fn1,Taok1,Mlkl,Gnai2,Prkca,Psmc3,Postn,Acot7,Arhgap35,S…
GO:0004601	peroxidase activity	8	37	0.8	0.0051	10090.ENSMUSP00000001713,10090.ENSMUSP00000005292,10090.ENSMUSP00000008684,10090.ENSMUSP00000022282,10090.ENSMUSP00000046324,10090.ENSMUSP00000081010,10090.ENSMUSP00000081011,10090.ENSMUSP00000129565	Gstt1,Prdx2,Mgst1,Gpx8,Gstt2,Gpx1,Gpx3,Gstp1
GO:0003676	nucleic acid binding	134	2868	0.14	0.0053	10090.ENSMUSP00000000940,10090.ENSMUSP00000001092,10090.ENSMUSP00000001127,10090.ENSMUSP00000002320,10090.ENSMUSP00000003527,10090.ENSMUSP00000003912,10090.ENSMUSP00000004554,10090.ENSMUSP00000005507,10090.ENSMUSP00000005705,10090.ENSMUSP00000007559,10090.ENSMUSP00000007980,10090.ENSMUSP00000008733,10090.ENSMUSP00000009877,10090.ENSMUSP00000010241,10090.ENSMUSP00000018632,10090.ENSMUSP00000020408…	Nsun5,Zfp276,Poldip2,Ppard,Supt5,Calr,Rps5,Mlxipl,Trim28,Gatad1,Hnrnpa0,Dnajb6,Tfcp2,Nxf1,Myh4,Mdm2,Helb,Sap30l,Actn1,Nol8,Aggf1,Eif3h,Polr3h,Bcl6,Rrn3,Irf7,Bach1,Ercc5,Eif5b,Srp9,Atf3,Lmx1a,Cers6,Tbx15,Nfkb1,Rpf1,Psip1,Exo5,Zcchc8,Ddx51,Rpl6,Tra2a,Cbx3,Cyfip1,Rexo2,Imp3,Tipin,Atr,Nop14,Rrp9,Mxd4,Rbm42,Irf8,Smg7,Erf,Rnmtl1,Rpl22l1,Srrt,Kmt2c,Mterf1a,Aqr,Eif4g1,Alx4,Acd,Surf6,Paip2b,Trex1,Mrps7,Rb…
GO:0003723	RNA binding	57	986	0.23	0.0057	10090.ENSMUSP00000000940,10090.ENSMUSP00000003527,10090.ENSMUSP00000003912,10090.ENSMUSP00000004554,10090.ENSMUSP00000007980,10090.ENSMUSP00000010241,10090.ENSMUSP00000018632,10090.ENSMUSP00000020408,10090.ENSMUSP00000020449,10090.ENSMUSP00000021554,10090.ENSMUSP00000021824,10090.ENSMUSP00000022925,10090.ENSMUSP00000027252,10090.ENSMUSP00000027792,10090.ENSMUSP00000029838,10090.ENSMUSP00000031478…	Nsun5,Supt5,Calr,Rps5,Hnrnpa0,Nxf1,Myh4,Mdm2,Helb,Actn1,Nol8,Eif3h,Eif5b,Srp9,Rpf1,Ddx51,Rpl6,Tra2a,Cyfip1,Imp3,Nop14,Rrp9,Rbm42,Smg7,Rnmtl1,Rpl22l1,Aqr,Eif4g1,Surf6,Paip2b,Mrps7,Rbm15,Hexim1,Ptrf,Syncrip,Nup98,Snrnp70,Rpl17,Ppp1r10,Adarb1,Snrpn,Smarce1,Snrpb,Yrdc,Ptbp3,Tdrd7,Mif4gd,Rps16,Ythdf3,Zc3h14,Rbms3,Hnrnph2,Son,Celf2,Mrpl1,Hdlbp,Nelfe
GO:0098772	molecular function regulator	82	1573	0.19	0.0057	10090.ENSMUSP00000002320,10090.ENSMUSP00000002379,10090.ENSMUSP00000002572,10090.ENSMUSP00000004587,10090.ENSMUSP00000006424,10090.ENSMUSP00000008733,10090.ENSMUSP00000009530,10090.ENSMUSP00000014957,10090.ENSMUSP00000016138,10090.ENSMUSP00000017867,10090.ENSMUSP00000020702,10090.ENSMUSP00000021077,10090.ENSMUSP00000022246,10090.ENSMUSP00000023840,10090.ENSMUSP00000024123,10090.ENSMUSP00000027056…	Ppard,Cd320,Slc9a3r2,Clec11a,Mob1b,Dnajb6,Timp1,Stc1,Fnta,Wfdc2,Igfbp3,Slc9a3r1,Fgf10,Cxcl13,Agap3,Prex2,Pde6d,Rgs4,Hc,Dnajc10,Fbn1,Mdk,Arfgap2,Jag1,Spint1,Arfgap1,Wisp2,Dnaja1,Rgs12,Grpel1,Ppp1r35,Calu,Gpnmb,Ctsc,Fgf21,Figf,Gas6,Tnfsf13b,Arap3,Bmp8a,Mif,Serpina3g,Sct,Psme4,Rictor,Stard13,Fn1,Taok1,Igf1,Hexim1,Cdc42ep2,Sec61b,Ppp4r1,Arhgap35,Dennd5a,Ppp1r10,Ppp1r3c,Srgap3,Trio,Usp14,Psd3,Rasgrp4,…
GO:0042802	identical protein binding	91	1798	0.17	0.0059	10090.ENSMUSP00000000122,10090.ENSMUSP00000000312,10090.ENSMUSP00000000543,10090.ENSMUSP00000001046,10090.ENSMUSP00000001185,10090.ENSMUSP00000002735,10090.ENSMUSP00000004232,10090.ENSMUSP00000008684,10090.ENSMUSP00000008733,10090.ENSMUSP00000008748,10090.ENSMUSP00000015892,10090.ENSMUSP00000017153,10090.ENSMUSP00000017488,10090.ENSMUSP00000017839,10090.ENSMUSP00000018482,10090.ENSMUSP00000020408…	Ngfr,Cdh1,Grasp,S100a4,Gmcl1,Clpp,Adh1,Mgst1,Dnajb6,Ubqln4,Prpf3,Sdc4,Vtn,Rnf135,Tnip1,Mdm2,Drg1,Rrm2,Blmh,Actn1,Bcl2l2,Naga,Bcl6,Robo1,Slc40a1,Ercc5,Stk25,Atf3,Fbn1,Tbx15,Nfkb1,Hmgcl,Tprgl,Grpel1,Tra2a,Cbx3,Bcat1,Ctsc,Tyrobp,Atp2a1,Figf,Sfrp1,Klhl2,Tpst1,Mif,Cldn5,Psmd7,Gria1,Eif4g1,Aox3,Slk,Cmya5,Ush2a,Trex1,Fn1,Mlkl,Ptrf,Rab11fip2,Adam10,Syp,Cebpb,Psmc3,Acot7,Homer1,Id1,Zhx2,Tsc2,Adarb1,Ttn,Fa…
GO:0019838	growth factor binding	15	138	0.51	0.0068	10090.ENSMUSP00000000122,10090.ENSMUSP00000001927,10090.ENSMUSP00000005255,10090.ENSMUSP00000020702,10090.ENSMUSP00000023840,10090.ENSMUSP00000028499,10090.ENSMUSP00000029188,10090.ENSMUSP00000044903,10090.ENSMUSP00000047199,10090.ENSMUSP00000067681,10090.ENSMUSP00000084910,10090.ENSMUSP00000085192,10090.ENSMUSP00000099073,10090.ENSMUSP00000099692,10090.ENSMUSP00000113370	Ngfr,Ltbp1,Wisp1,Igfbp3,Cxcl13,Itgav,Wisp2,Thbs1,Gpc1,Sec61b,Htra3,Col3a1,Ptn,Sort1,Furin
GO:0030234	enzyme regulator activity	52	894	0.23	0.0083	10090.ENSMUSP00000002320,10090.ENSMUSP00000006424,10090.ENSMUSP00000008733,10090.ENSMUSP00000009530,10090.ENSMUSP00000017867,10090.ENSMUSP00000020702,10090.ENSMUSP00000024123,10090.ENSMUSP00000027056,10090.ENSMUSP00000027444,10090.ENSMUSP00000027991,10090.ENSMUSP00000028233,10090.ENSMUSP00000028392,10090.ENSMUSP00000028691,10090.ENSMUSP00000028783,10090.ENSMUSP00000029092,10090.ENSMUSP00000030118…	Ppard,Mob1b,Dnajb6,Timp1,Wfdc2,Igfbp3,Agap3,Prex2,Pde6d,Rgs4,Hc,Dnajc10,Arfgap2,Spint1,Arfgap1,Dnaja1,Rgs12,Grpel1,Ppp1r35,Calu,Ctsc,Gas6,Arap3,Serpina3g,Psme4,Rictor,Stard13,Fn1,Taok1,Igf1,Hexim1,Cdc42ep2,Ppp4r1,Arhgap35,Ppp1r10,Ppp1r3c,Srgap3,Usp14,Tsc2,Cdc42ep4,Podn,Gapvd1,Thy1,Furin,Faf2,Wars,Slit2,Anp32e,Cdkn1c,Eid1,Gstp1,Uchl5
GO:0044389	ubiquitin-like protein ligase binding	25	329	0.35	0.0117	10090.ENSMUSP00000000122,10090.ENSMUSP00000003912,10090.ENSMUSP00000005705,10090.ENSMUSP00000009003,10090.ENSMUSP00000020408,10090.ENSMUSP00000027687,10090.ENSMUSP00000030118,10090.ENSMUSP00000030336,10090.ENSMUSP00000033873,10090.ENSMUSP00000034428,10090.ENSMUSP00000035157,10090.ENSMUSP00000039041,10090.ENSMUSP00000040331,10090.ENSMUSP00000044135,10090.ENSMUSP00000044725,10090.ENSMUSP00000049723…	Ngfr,Calr,Trim28,Rala,Mdm2,Ube2t,Dnaja1,Tnfrsf1b,Erlin2,Gabarapl2,Srprb,Flt3,Asb4,Mfhas1,Bag4,Nek6,Fzd5,Cebpb,Hspa1a,Arrb2,Ptk2,Sh3kbp1,Becn1,Faf2,Cul9
GO:0008047	enzyme activator activity	29	415	0.31	0.0144	10090.ENSMUSP00000002320,10090.ENSMUSP00000006424,10090.ENSMUSP00000008733,10090.ENSMUSP00000020702,10090.ENSMUSP00000024123,10090.ENSMUSP00000027056,10090.ENSMUSP00000027991,10090.ENSMUSP00000028392,10090.ENSMUSP00000028691,10090.ENSMUSP00000029092,10090.ENSMUSP00000030118,10090.ENSMUSP00000030984,10090.ENSMUSP00000031099,10090.ENSMUSP00000032779,10090.ENSMUSP00000033828,10090.ENSMUSP00000035662…	Ppard,Mob1b,Dnajb6,Igfbp3,Agap3,Prex2,Rgs4,Dnajc10,Arfgap2,Arfgap1,Dnaja1,Rgs12,Grpel1,Ctsc,Gas6,Arap3,Psme4,Rictor,Stard13,Fn1,Taok1,Igf1,Cdc42ep2,Arhgap35,Srgap3,Tsc2,Cdc42ep4,Gapvd1,Thy1
GO:0031625	ubiquitin protein ligase binding	24	316	0.35	0.0145	10090.ENSMUSP00000000122,10090.ENSMUSP00000003912,10090.ENSMUSP00000005705,10090.ENSMUSP00000009003,10090.ENSMUSP00000020408,10090.ENSMUSP00000027687,10090.ENSMUSP00000030118,10090.ENSMUSP00000030336,10090.ENSMUSP00000033873,10090.ENSMUSP00000034428,10090.ENSMUSP00000035157,10090.ENSMUSP00000039041,10090.ENSMUSP00000040331,10090.ENSMUSP00000044135,10090.ENSMUSP00000044725,10090.ENSMUSP00000049723…	Ngfr,Calr,Trim28,Rala,Mdm2,Ube2t,Dnaja1,Tnfrsf1b,Erlin2,Gabarapl2,Srprb,Flt3,Asb4,Mfhas1,Bag4,Nek6,Fzd5,Hspa1a,Arrb2,Ptk2,Sh3kbp1,Becn1,Faf2,Cul9
GO:0033218	amide binding	25	337	0.34	0.0149	10090.ENSMUSP00000000122,10090.ENSMUSP00000003912,10090.ENSMUSP00000008684,10090.ENSMUSP00000020323,10090.ENSMUSP00000025358,10090.ENSMUSP00000027137,10090.ENSMUSP00000028499,10090.ENSMUSP00000029400,10090.ENSMUSP00000030432,10090.ENSMUSP00000037377,10090.ENSMUSP00000044494,10090.ENSMUSP00000045409,10090.ENSMUSP00000065233,10090.ENSMUSP00000067783,10090.ENSMUSP00000068530,10090.ENSMUSP00000074827…	Ngfr,Calr,Mgst1,Avpr1a,Lvrn,Slc40a1,Itgav,Mme,Hmgcl,Fbxo2,Gria1,Ogt,C2cd2l,Fzd5,Nup98,Acot7,Gria3,Folr2,H2-T23,Ephb2,Nln,Furin,Apbb2,Gstp1,H2-Q6
GO:0042277	peptide binding	22	280	0.37	0.0154	10090.ENSMUSP00000000122,10090.ENSMUSP00000003912,10090.ENSMUSP00000008684,10090.ENSMUSP00000020323,10090.ENSMUSP00000025358,10090.ENSMUSP00000027137,10090.ENSMUSP00000028499,10090.ENSMUSP00000029400,10090.ENSMUSP00000037377,10090.ENSMUSP00000044494,10090.ENSMUSP00000045409,10090.ENSMUSP00000065233,10090.ENSMUSP00000067783,10090.ENSMUSP00000068530,10090.ENSMUSP00000075687,10090.ENSMUSP00000099739…	Ngfr,Calr,Mgst1,Avpr1a,Lvrn,Slc40a1,Itgav,Mme,Fbxo2,Gria1,Ogt,C2cd2l,Fzd5,Nup98,Gria3,H2-T23,Ephb2,Nln,Furin,Apbb2,Gstp1,H2-Q6
GO:0016740	transferase activity	100	2110	0.15	0.0192	10090.ENSMUSP00000000940,10090.ENSMUSP00000001713,10090.ENSMUSP00000002818,10090.ENSMUSP00000003569,10090.ENSMUSP00000004050,10090.ENSMUSP00000004920,10090.ENSMUSP00000005705,10090.ENSMUSP00000006557,10090.ENSMUSP00000006912,10090.ENSMUSP00000008684,10090.ENSMUSP00000014698,10090.ENSMUSP00000016138,10090.ENSMUSP00000017839,10090.ENSMUSP00000020408,10090.ENSMUSP00000020485,10090.ENSMUSP00000022038…	Nsun5,Gstt1,Ykt6,Inmt,Mmd,Ulk2,Trim28,Elovl1,Pip4k2a,Mgst1,Dguok,Fnta,Rnf135,Mdm2,Glt8d2,Naa35,Samd8,Galnt15,Polr3h,Bfar,Pkmyt1,Fam20c,Gsta3,Stk25,Ube2t,Smyd2,Cers6,Crls1,Pcmtd2,Cmpk1,Rnf19b,Khk,Ret,Bcat1,Tada3,Cmas,Ilk,Atr,Tpst1,Alg5,Galnt11,Camk1d,Fbxo2,Flt3,Asb4,Chst2,Rnmtl1,Glyat,Dph5,Kmt2c,Ogt,Gstt2,C1galt1,Rnf13,Nek6,Iba57,Slk,Nhlrc1,Taok1,Atat1,Fbxo10,Ubiad1,Cmtr2,Prkca,Mocos,Chst1,Setd3,F…
GO:0060589	nucleoside-triphosphatase regulator activity	21	274	0.35	0.0263	10090.ENSMUSP00000008733,10090.ENSMUSP00000024123,10090.ENSMUSP00000027056,10090.ENSMUSP00000027444,10090.ENSMUSP00000027991,10090.ENSMUSP00000028392,10090.ENSMUSP00000028691,10090.ENSMUSP00000029092,10090.ENSMUSP00000030118,10090.ENSMUSP00000030984,10090.ENSMUSP00000031099,10090.ENSMUSP00000035662,10090.ENSMUSP00000053232,10090.ENSMUSP00000059883,10090.ENSMUSP00000075242,10090.ENSMUSP00000085712…	Dnajb6,Agap3,Prex2,Pde6d,Rgs4,Dnajc10,Arfgap2,Arfgap1,Dnaja1,Rgs12,Grpel1,Arap3,Stard13,Cdc42ep2,Arhgap35,Srgap3,Tsc2,Cdc42ep4,Gapvd1,Thy1,Slit2
GO:0016491	oxidoreductase activity	41	700	0.24	0.0268	10090.ENSMUSP00000001713,10090.ENSMUSP00000003017,10090.ENSMUSP00000004232,10090.ENSMUSP00000005292,10090.ENSMUSP00000005810,10090.ENSMUSP00000008684,10090.ENSMUSP00000010807,10090.ENSMUSP00000011526,10090.ENSMUSP00000016696,10090.ENSMUSP00000018186,10090.ENSMUSP00000020980,10090.ENSMUSP00000021078,10090.ENSMUSP00000022282,10090.ENSMUSP00000023958,10090.ENSMUSP00000024894,10090.ENSMUSP00000027356…	Gstt1,Tbxas1,Adh1,Prdx2,Mthfd2,Mgst1,Fads1,Dhdh,Foxred2,Cyb5r3,Rrm2,Fdxr,Gpx8,Leprel2,Cyp1b1,Cyp27a1,Dnajc10,Srd5a3,Nox4,Ndufc2,Egln1,Hsd3b7,Sepw1,Dhrs7b,Gstt2,Aox3,Mical2,Zadh2,No66,Pdia4,Suclg2,Gpx1,Gpx3,Kdm6b,Alkbh3,Bdh1,Bco2,Rdh11,Plod2,Gstp1,Cox7a2l
GO:0001968	fibronectin binding	6	30	0.77	0.0326	10090.ENSMUSP00000017153,10090.ENSMUSP00000020702,10090.ENSMUSP00000028499,10090.ENSMUSP00000044903,10090.ENSMUSP00000071868,10090.ENSMUSP00000102995	Sdc4,Igfbp3,Itgav,Thbs1,Mfap2,Tnc
GO:0005201	extracellular matrix structural constituent	7	42	0.69	0.0326	10090.ENSMUSP00000015138,10090.ENSMUSP00000028633,10090.ENSMUSP00000083620,10090.ENSMUSP00000085192,10090.ENSMUSP00000105173,10090.ENSMUSP00000109084,10090.ENSMUSP00000122863	Eln,Fbn1,Col5a2,Col3a1,Vcan,Col4a3,Mfap5
GO:0036094	small molecule binding	108	2364	0.13	0.0343	10090.ENSMUSP00000002320,10090.ENSMUSP00000002379,10090.ENSMUSP00000002840,10090.ENSMUSP00000004232,10090.ENSMUSP00000004920,10090.ENSMUSP00000005019,10090.ENSMUSP00000005218,10090.ENSMUSP00000006912,10090.ENSMUSP00000009003,10090.ENSMUSP00000014698,10090.ENSMUSP00000016696,10090.ENSMUSP00000018186,10090.ENSMUSP00000018561,10090.ENSMUSP00000018632,10090.ENSMUSP00000018851,10090.ENSMUSP00000020449…	Ppard,Cd320,Pex6,Adh1,Ulk2,Crabp2,Cd44,Pip4k2a,Rala,Dguok,Foxred2,Cyb5r3,Myo1b,Myh4,Dync1h1,Helb,Drg1,Fdxr,Atp2a3,Rab15,Psmc1,Leprel2,Agap3,Pkmyt1,Atp8b1,Slc1a1,Arl3,Fam20c,Eif5b,Stk25,Ube2t,Xpr1,Mrc1,Slc2a8,Acss2,Dnaja1,Hmgcl,Cmpk1,Psmc2,Khk,Grpel1,Ddx51,Ret,Atp2a1,Lyve1,Ilk,Erlin2,Atp13a1,Egln1,Vps11,Rab27a,Atr,Srprb,Uba5,Arl4d,Camk1d,Flt3,Gna11,Mfhas1,S100g,Ogt,Aqr,Eif4g1,Aox3,Nek6,Slk,Trex1,M…
GO:0019900	kinase binding	42	737	0.23	0.0348	10090.ENSMUSP00000005218,10090.ENSMUSP00000005507,10090.ENSMUSP00000006424,10090.ENSMUSP00000007980,10090.ENSMUSP00000016138,10090.ENSMUSP00000017153,10090.ENSMUSP00000018482,10090.ENSMUSP00000020835,10090.ENSMUSP00000024119,10090.ENSMUSP00000027970,10090.ENSMUSP00000032781,10090.ENSMUSP00000033182,10090.ENSMUSP00000033828,10090.ENSMUSP00000033846,10090.ENSMUSP00000044494,10090.ENSMUSP00000045838…	Cd44,Mlxipl,Mob1b,Hnrnpa0,Fnta,Sdc4,Tnip1,Ppm1d,Trip6,Dusp12,Nox4,Ilk,Gas6,Angpt2,Gria1,Dusp10,Nek6,Rictor,Taok1,Mlkl,Rab11fip2,Adam10,Fzd5,Cebpb,Elmo2,Map2,Tnip2,Il1rap,Adcy6,Ttn,Ptn,Arrb2,Ptk2,Akt3,Dctn1,Thy1,Tbl2,Becn1,Wars,Nap1l1,Gstp1,Ptprc
GO:0016787	hydrolase activity	103	2259	0.13	0.0456	10090.ENSMUSP00000001713,10090.ENSMUSP00000002735,10090.ENSMUSP00000002840,10090.ENSMUSP00000005810,10090.ENSMUSP00000009003,10090.ENSMUSP00000014913,10090.ENSMUSP00000018561,10090.ENSMUSP00000018632,10090.ENSMUSP00000018851,10090.ENSMUSP00000020022,10090.ENSMUSP00000020449,10090.ENSMUSP00000020826,10090.ENSMUSP00000020835,10090.ENSMUSP00000021142,10090.ENSMUSP00000021197,10090.ENSMUSP00000021459…	Gstt1,Clpp,Pex6,Mthfd2,Rala,Psmb1,Myo1b,Myh4,Dync1h1,Smpdl3a,Helb,Sap30l,Ppm1d,Atp2a3,Blmh,Rab15,Psmc1,Josd1,Naga,Dhh,Agap3,Lvrn,Atp8b1,Arl3,Ercc5,Eif5b,Pde6d,Dusp12,Psmb7,Ppm1l,Mme,Usp1,Exo5,Psmc2,Nudt9,Ddx51,Usp18,Atf7ip,Ctsc,Atp2a1,Sfrp1,Ddhd2,Atp13a1,Mmp3,Rexo2,Rab27a,Abhd14b,Edem2,Smg7,Abhd11,Gna11,Enpp6,Prss23,Pigk,Dusp10,Aqr,Ptpdc1,Trex1,Pgp,Gnai2,Adamts12,Swsap1,Adam10,Adam12,Rcl1,F10,Nup…
GO:0140297	DNA-binding transcription factor binding	23	332	0.31	0.0456	10090.ENSMUSP00000002320,10090.ENSMUSP00000003912,10090.ENSMUSP00000030118,10090.ENSMUSP00000030207,10090.ENSMUSP00000032410,10090.ENSMUSP00000039041,10090.ENSMUSP00000042317,10090.ENSMUSP00000049723,10090.ENSMUSP00000065645,10090.ENSMUSP00000066413,10090.ENSMUSP00000069850,10090.ENSMUSP00000078741,10090.ENSMUSP00000079722,10090.ENSMUSP00000084586,10090.ENSMUSP00000099349,10090.ENSMUSP00000099422…	Ppard,Calr,Dnaja1,Psip1,Tada3,Flt3,Nfkbid,Nek6,Taf7,Setd3,Cebpb,Notch2,Thrap3,Hspa1a,Wipi1,Smarce1,Asxl1,Nr1h3,Tsc22d3,Foxp3,Aip,Rnf4,Taf9
GO:0070051	fibrinogen binding	3	5	1.25	0.0481	10090.ENSMUSP00000044903,10090.ENSMUSP00000071868,10090.ENSMUSP00000099375	Thbs1,Mfap2,Itga2b
Component
#term ID	term description	observed gene count	background gene count	strength	false discovery rate	matching proteins in your network (IDs)	matching proteins in your network (labels)
GO:0005622	intracellular	579	12462	0.14	1.91e-29	10090.ENSMUSP00000000122,10090.ENSMUSP00000000312,10090.ENSMUSP00000000543,10090.ENSMUSP00000000940,10090.ENSMUSP00000001046,10090.ENSMUSP00000001092,10090.ENSMUSP00000001109,10090.ENSMUSP00000001127,10090.ENSMUSP00000001185,10090.ENSMUSP00000001595,10090.ENSMUSP00000001713,10090.ENSMUSP00000001927,10090.ENSMUSP00000002320,10090.ENSMUSP00000002379,10090.ENSMUSP00000002572,10090.ENSMUSP00000002735…	Ngfr,Cdh1,Grasp,Nsun5,S100a4,Zfp276,Mfsd10,Poldip2,Gmcl1,Fkbp10,Gstt1,Ltbp1,Ppard,Cd320,Slc9a3r2,Clpp,Ykt6,Pex6,Tbxas1,Supt5,Inmt,Calr,Mmd,Adh1,Tmed4,Rps5,Clec11a,Ndrg2,Cnn2,Ulk2,Crabp2,Cd44,Wisp1,Prdx2,Mlxipl,Trim28,Mthfd2,Rcn1,Mob1b,Elovl1,Pip4k2a,Gatad1,Hnrnpa0,Mgst1,Dnajb6,Ubqln4,Rala,Tfcp2,Nxf1,Fads1,Ankrd28,Dguok,Tex261,Psmb1,Stc1,Prpf3,Fnta,Foxred2,Sdc4,Vtn,Rnf135,Cyb5r3,Tnip1,Myo1b,Myh4,C…
GO:0005623	cell	620	14044	0.11	6.29e-28	10090.ENSMUSP00000000122,10090.ENSMUSP00000000312,10090.ENSMUSP00000000543,10090.ENSMUSP00000000940,10090.ENSMUSP00000000984,10090.ENSMUSP00000001046,10090.ENSMUSP00000001092,10090.ENSMUSP00000001109,10090.ENSMUSP00000001127,10090.ENSMUSP00000001185,10090.ENSMUSP00000001595,10090.ENSMUSP00000001713,10090.ENSMUSP00000001927,10090.ENSMUSP00000002100,10090.ENSMUSP00000002320,10090.ENSMUSP00000002379…	Ngfr,Cdh1,Grasp,Nsun5,Slc7a7,S100a4,Zfp276,Mfsd10,Poldip2,Gmcl1,Fkbp10,Gstt1,Ltbp1,Tmem25,Ppard,Cd320,Slc9a3r2,Clpp,Ykt6,Pex6,Tbxas1,Supt5,Inmt,Calr,Mmd,Adh1,Tmed4,Rps5,Clec11a,Ndrg2,Cnn2,Ulk2,Crabp2,Cd44,Wisp1,Prdx2,Mlxipl,Trim28,Mthfd2,Rcn1,Mob1b,Elovl1,Pip4k2a,Gatad1,Hnrnpa0,Mgst1,Dnajb6,Ubqln4,Rala,Tfcp2,Nxf1,Fads1,Ankrd28,Dguok,Tex261,Psmb1,Stc1,Prpf3,Fnta,Foxred2,Sdc4,Vtn,Rnf135,Cyb5r3,Tnip…
GO:0043227	membrane-bounded organelle	475	9775	0.16	4.97e-23	10090.ENSMUSP00000000122,10090.ENSMUSP00000000312,10090.ENSMUSP00000000543,10090.ENSMUSP00000000940,10090.ENSMUSP00000001046,10090.ENSMUSP00000001092,10090.ENSMUSP00000001109,10090.ENSMUSP00000001127,10090.ENSMUSP00000001185,10090.ENSMUSP00000001595,10090.ENSMUSP00000001713,10090.ENSMUSP00000001927,10090.ENSMUSP00000002320,10090.ENSMUSP00000002379,10090.ENSMUSP00000002572,10090.ENSMUSP00000002735…	Ngfr,Cdh1,Grasp,Nsun5,S100a4,Zfp276,Mfsd10,Poldip2,Gmcl1,Fkbp10,Gstt1,Ltbp1,Ppard,Cd320,Slc9a3r2,Clpp,Ykt6,Pex6,Tbxas1,Supt5,Calr,Mmd,Adh1,Tmed4,Ndrg2,Ulk2,Crabp2,Cd44,Mlxipl,Trim28,Mthfd2,Rcn1,Mob1b,Elovl1,Pip4k2a,Gatad1,Hnrnpa0,Mgst1,Dnajb6,Ubqln4,Rala,Tfcp2,Nxf1,Fads1,Ankrd28,Dguok,Tex261,Psmb1,Stc1,Prpf3,Foxred2,Sdc4,Vtn,Cyb5r3,Tnip1,Myo1b,Cwc25,Copz2,Dync1h1,Cops6,Ddit4,Avpr1a,Mdm2,Helb,Glt8…
GO:0005737	cytoplasm	479	9909	0.15	5.44e-23	10090.ENSMUSP00000000122,10090.ENSMUSP00000000312,10090.ENSMUSP00000000543,10090.ENSMUSP00000001046,10090.ENSMUSP00000001109,10090.ENSMUSP00000001127,10090.ENSMUSP00000001595,10090.ENSMUSP00000001713,10090.ENSMUSP00000001927,10090.ENSMUSP00000002379,10090.ENSMUSP00000002572,10090.ENSMUSP00000002735,10090.ENSMUSP00000002818,10090.ENSMUSP00000002840,10090.ENSMUSP00000003017,10090.ENSMUSP00000003569…	Ngfr,Cdh1,Grasp,S100a4,Mfsd10,Poldip2,Fkbp10,Gstt1,Ltbp1,Cd320,Slc9a3r2,Clpp,Ykt6,Pex6,Tbxas1,Inmt,Calr,Mmd,Adh1,Tmed4,Rps5,Clec11a,Ndrg2,Ulk2,Crabp2,Cd44,Wisp1,Prdx2,Mlxipl,Mthfd2,Rcn1,Mob1b,Elovl1,Pip4k2a,Mgst1,Dnajb6,Ubqln4,Rala,Tfcp2,Nxf1,Fads1,Dguok,Tex261,Psmb1,Stc1,Prpf3,Fnta,Foxred2,Sdc4,Vtn,Rnf135,Cyb5r3,Tnip1,Myo1b,Myh4,Copz2,Dync1h1,Cops6,Armc6,Ddit4,Avpr1a,Mdm2,Helb,Glt8d2,Nudcd2,Igfb…
GO:0043231	intracellular membrane-bounded organelle	448	9088	0.16	4.42e-22	10090.ENSMUSP00000000122,10090.ENSMUSP00000000312,10090.ENSMUSP00000000543,10090.ENSMUSP00000000940,10090.ENSMUSP00000001046,10090.ENSMUSP00000001092,10090.ENSMUSP00000001127,10090.ENSMUSP00000001185,10090.ENSMUSP00000001595,10090.ENSMUSP00000001713,10090.ENSMUSP00000001927,10090.ENSMUSP00000002320,10090.ENSMUSP00000002379,10090.ENSMUSP00000002572,10090.ENSMUSP00000002735,10090.ENSMUSP00000002818…	Ngfr,Cdh1,Grasp,Nsun5,S100a4,Zfp276,Poldip2,Gmcl1,Fkbp10,Gstt1,Ltbp1,Ppard,Cd320,Slc9a3r2,Clpp,Ykt6,Pex6,Tbxas1,Supt5,Calr,Mmd,Adh1,Tmed4,Ndrg2,Crabp2,Cd44,Mlxipl,Trim28,Mthfd2,Rcn1,Mob1b,Elovl1,Pip4k2a,Gatad1,Hnrnpa0,Mgst1,Dnajb6,Ubqln4,Tfcp2,Nxf1,Fads1,Ankrd28,Dguok,Tex261,Psmb1,Stc1,Prpf3,Foxred2,Sdc4,Vtn,Cyb5r3,Tnip1,Cwc25,Copz2,Dync1h1,Cops6,Ddit4,Mdm2,Helb,Glt8d2,Igfbp3,Drg1,Sap30l,Ppm1d,Rr…
GO:0043229	intracellular organelle	497	10645	0.14	4.26e-21	10090.ENSMUSP00000000122,10090.ENSMUSP00000000312,10090.ENSMUSP00000000543,10090.ENSMUSP00000000940,10090.ENSMUSP00000001046,10090.ENSMUSP00000001092,10090.ENSMUSP00000001109,10090.ENSMUSP00000001127,10090.ENSMUSP00000001185,10090.ENSMUSP00000001595,10090.ENSMUSP00000001713,10090.ENSMUSP00000001927,10090.ENSMUSP00000002320,10090.ENSMUSP00000002379,10090.ENSMUSP00000002572,10090.ENSMUSP00000002735…	Ngfr,Cdh1,Grasp,Nsun5,S100a4,Zfp276,Mfsd10,Poldip2,Gmcl1,Fkbp10,Gstt1,Ltbp1,Ppard,Cd320,Slc9a3r2,Clpp,Ykt6,Pex6,Tbxas1,Supt5,Calr,Mmd,Adh1,Tmed4,Rps5,Ndrg2,Cnn2,Ulk2,Crabp2,Cd44,Mlxipl,Trim28,Mthfd2,Rcn1,Mob1b,Elovl1,Pip4k2a,Gatad1,Hnrnpa0,Mgst1,Dnajb6,Ubqln4,Rala,Tfcp2,Nxf1,Fads1,Ankrd28,Dguok,Tex261,Psmb1,Stc1,Prpf3,Fnta,Foxred2,Sdc4,Vtn,Cyb5r3,Tnip1,Myo1b,Myh4,Cwc25,Copz2,Dync1h1,Cops6,Ddit4,A…
GO:0043226	organelle	504	10897	0.14	8.93e-21	10090.ENSMUSP00000000122,10090.ENSMUSP00000000312,10090.ENSMUSP00000000543,10090.ENSMUSP00000000940,10090.ENSMUSP00000001046,10090.ENSMUSP00000001092,10090.ENSMUSP00000001109,10090.ENSMUSP00000001127,10090.ENSMUSP00000001185,10090.ENSMUSP00000001595,10090.ENSMUSP00000001713,10090.ENSMUSP00000001927,10090.ENSMUSP00000002320,10090.ENSMUSP00000002379,10090.ENSMUSP00000002572,10090.ENSMUSP00000002735…	Ngfr,Cdh1,Grasp,Nsun5,S100a4,Zfp276,Mfsd10,Poldip2,Gmcl1,Fkbp10,Gstt1,Ltbp1,Ppard,Cd320,Slc9a3r2,Clpp,Ykt6,Pex6,Tbxas1,Supt5,Calr,Mmd,Adh1,Tmed4,Rps5,Ndrg2,Cnn2,Ulk2,Crabp2,Cd44,Mlxipl,Trim28,Mthfd2,Rcn1,Mob1b,Elovl1,Pip4k2a,Gatad1,Hnrnpa0,Mgst1,Dnajb6,Ubqln4,Rala,Tfcp2,Nxf1,Fads1,Ankrd28,Dguok,Tex261,Psmb1,Stc1,Prpf3,Fnta,Foxred2,Sdc4,Vtn,Cyb5r3,Tnip1,Myo1b,Myh4,Cwc25,Copz2,Dync1h1,Cops6,Ddit4,A…
GO:0005634	nucleus	295	6086	0.16	3.46e-10	10090.ENSMUSP00000000122,10090.ENSMUSP00000000543,10090.ENSMUSP00000000940,10090.ENSMUSP00000001046,10090.ENSMUSP00000001092,10090.ENSMUSP00000001127,10090.ENSMUSP00000001185,10090.ENSMUSP00000001595,10090.ENSMUSP00000001713,10090.ENSMUSP00000002320,10090.ENSMUSP00000002572,10090.ENSMUSP00000003527,10090.ENSMUSP00000003912,10090.ENSMUSP00000004232,10090.ENSMUSP00000004673,10090.ENSMUSP00000005019…	Ngfr,Grasp,Nsun5,S100a4,Zfp276,Poldip2,Gmcl1,Fkbp10,Gstt1,Ppard,Slc9a3r2,Supt5,Calr,Adh1,Ndrg2,Crabp2,Cd44,Mlxipl,Trim28,Mob1b,Pip4k2a,Gatad1,Hnrnpa0,Mgst1,Dnajb6,Ubqln4,Tfcp2,Nxf1,Fads1,Ankrd28,Psmb1,Stc1,Prpf3,Tnip1,Cwc25,Dync1h1,Cops6,Mdm2,Helb,Igfbp3,Drg1,Sap30l,Ppm1d,Rrm2,Actn1,Psmc1,Nol8,Btf3,Cwc27,Fgf10,Polr3h,Bcl6,Rrn3,Trip6,Agap3,Pkmyt1,Lbh,Cyp1b1,Arl3,Irf7,Bach1,Slc40a1,Ercc5,Ube2t,Smyd…
GO:0012505	endomembrane system	197	3670	0.2	2.71e-09	10090.ENSMUSP00000000122,10090.ENSMUSP00000000312,10090.ENSMUSP00000000543,10090.ENSMUSP00000001185,10090.ENSMUSP00000001595,10090.ENSMUSP00000002379,10090.ENSMUSP00000002572,10090.ENSMUSP00000002818,10090.ENSMUSP00000003017,10090.ENSMUSP00000003912,10090.ENSMUSP00000004050,10090.ENSMUSP00000004508,10090.ENSMUSP00000004673,10090.ENSMUSP00000005019,10090.ENSMUSP00000005218,10090.ENSMUSP00000006128…	Ngfr,Cdh1,Grasp,Gmcl1,Fkbp10,Cd320,Slc9a3r2,Ykt6,Tbxas1,Calr,Mmd,Tmed4,Ndrg2,Crabp2,Cd44,Rcn1,Elovl1,Mgst1,Ubqln4,Nxf1,Fads1,Tex261,Foxred2,Sdc4,Vtn,Cyb5r3,Myo1b,Copz2,Dync1h1,Glt8d2,Igfbp3,Rrm2,Slc9a3r1,Atp2a3,Gosr2,Actn1,Slc35b3,Samd8,Galnt15,Bcl6,Bfar,Leprel2,Pkmyt1,Cyp1b1,Atp8b1,Yif1a,Arl3,Fam20c,Slc40a1,Stk25,Srp9,Mrc1,Slc2a8,Cytip,Dnajc10,Cers6,Arfgap2,Chac1,Arfgap1,Serp1,Mme,Dnaja1,Mfsd2a,…
GO:0032991	protein-containing complex	236	4701	0.17	6.95e-09	10090.ENSMUSP00000000312,10090.ENSMUSP00000001092,10090.ENSMUSP00000001185,10090.ENSMUSP00000001927,10090.ENSMUSP00000002572,10090.ENSMUSP00000002735,10090.ENSMUSP00000002818,10090.ENSMUSP00000003527,10090.ENSMUSP00000003912,10090.ENSMUSP00000004554,10090.ENSMUSP00000005218,10090.ENSMUSP00000005507,10090.ENSMUSP00000005705,10090.ENSMUSP00000008748,10090.ENSMUSP00000009877,10090.ENSMUSP00000010241…	Cdh1,Zfp276,Gmcl1,Ltbp1,Slc9a3r2,Clpp,Ykt6,Supt5,Calr,Rps5,Cd44,Mlxipl,Trim28,Ubqln4,Tfcp2,Nxf1,Psmb1,Prpf3,Fnta,Myo1b,Myh4,Copz2,Dync1h1,Cops6,Mdm2,Helb,Nudcd2,Igfbp3,Drg1,Sap30l,Rrm2,Gosr2,Psmc1,Naa35,Cwc27,Mrpl57,Bcl2l2,Eif3h,Ndufa6,Polr3h,Leprel2,Trip6,Bach1,Srp9,Atf3,Rgs4,Psmb7,Hc,Gsn,Nckap1,Dnajc10,Itgav,Nfkb1,Rpf1,Dnaja1,Aqp7,Dctn3,Rnf19b,Psmc2,Rgs12,Grpel1,Zcchc8,Rpl6,Chchd6,Ret,Atf7ip,Ta…
GO:0070013	intracellular organelle lumen	199	3882	0.18	7.77e-08	10090.ENSMUSP00000000543,10090.ENSMUSP00000000940,10090.ENSMUSP00000001127,10090.ENSMUSP00000001185,10090.ENSMUSP00000001595,10090.ENSMUSP00000002320,10090.ENSMUSP00000002735,10090.ENSMUSP00000003527,10090.ENSMUSP00000003912,10090.ENSMUSP00000004232,10090.ENSMUSP00000005019,10090.ENSMUSP00000005507,10090.ENSMUSP00000005705,10090.ENSMUSP00000006128,10090.ENSMUSP00000006424,10090.ENSMUSP00000007559…	Grasp,Nsun5,Poldip2,Gmcl1,Fkbp10,Ppard,Clpp,Supt5,Calr,Adh1,Crabp2,Mlxipl,Trim28,Rcn1,Mob1b,Gatad1,Hnrnpa0,Dnajb6,Ubqln4,Tfcp2,Nxf1,Ankrd28,Psmb1,Prpf3,Foxred2,Sdc4,Vtn,Tnip1,Cwc25,Cops6,Mdm2,Helb,Igfbp3,Drg1,Sap30l,Psmc1,Nol8,Cwc27,Mrpl57,Polr3h,Bcl6,Rrn3,Pkmyt1,Echs1,Irf7,Slc40a1,Ube2t,Atf3,Psmb7,Cytip,Dnajc10,Acss2,Nfkb1,Rpf1,Dctn3,Psip1,Usp1,Exo5,Hmgcl,Cmpk1,Psmc2,Rgs12,Grpel1,Zcchc8,Ddx51,Rp…
GO:0005829	cytosol	174	3326	0.19	2.53e-07	10090.ENSMUSP00000001595,10090.ENSMUSP00000001713,10090.ENSMUSP00000002818,10090.ENSMUSP00000002840,10090.ENSMUSP00000003569,10090.ENSMUSP00000003912,10090.ENSMUSP00000004232,10090.ENSMUSP00000004554,10090.ENSMUSP00000005019,10090.ENSMUSP00000005218,10090.ENSMUSP00000005255,10090.ENSMUSP00000005292,10090.ENSMUSP00000005507,10090.ENSMUSP00000006424,10090.ENSMUSP00000008733,10090.ENSMUSP00000008748…	Fkbp10,Gstt1,Ykt6,Pex6,Inmt,Calr,Adh1,Rps5,Crabp2,Cd44,Wisp1,Prdx2,Mlxipl,Mob1b,Dnajb6,Ubqln4,Tfcp2,Dguok,Psmb1,Prpf3,Tnip1,Copz2,Armc6,Ddit4,Mdm2,Drg1,Ppm1d,Rrm2,Gosr2,Psmc1,Btf3,Samd8,Bcl2l2,Trip6,Wdr45b,Irf7,Gsta3,Slc40a1,Pde6d,Smyd2,Dusp12,Rgs4,Psmb7,Cytip,Gsn,Itgav,Arfgap2,Chac1,Acss2,Nfkb1,Dnaja1,Dctn3,Exo5,Rnf19b,Psmc2,Rgs12,Rpl6,Chchd6,Usp18,Ret,Atf7ip,Bcat1,Fgf21,Ilk,Erlin2,Sfrp1,Ddhd2,K…
GO:0016020	membrane	329	7460	0.11	4.18e-07	10090.ENSMUSP00000000122,10090.ENSMUSP00000000312,10090.ENSMUSP00000000543,10090.ENSMUSP00000000984,10090.ENSMUSP00000001109,10090.ENSMUSP00000001595,10090.ENSMUSP00000002100,10090.ENSMUSP00000002379,10090.ENSMUSP00000002572,10090.ENSMUSP00000002818,10090.ENSMUSP00000002840,10090.ENSMUSP00000003017,10090.ENSMUSP00000003912,10090.ENSMUSP00000004050,10090.ENSMUSP00000004232,10090.ENSMUSP00000004508…	Ngfr,Cdh1,Grasp,Slc7a7,Mfsd10,Fkbp10,Tmem25,Cd320,Slc9a3r2,Ykt6,Pex6,Tbxas1,Calr,Mmd,Adh1,Tmed4,Ulk2,Cd44,Elovl1,Pip4k2a,Mgst1,Ubqln4,Rala,Nxf1,Fads1,Tex261,Stc1,Fnta,Sdc4,Cyb5r3,Myo1b,Copz2,Tmem160,Lrp11,Avpr1a,Mdm2,Glt8d2,Slc9a3r1,Atp2a3,Gosr2,Rab15,Actn1,Psmc1,Slc35b3,Fgf10,Gpx8,Samd8,Galnt15,Gfra2,Bcl2l2,Josd1,Ndufa6,Bfar,Robo1,Dhh,Trip6,Agap3,Pkmyt1,Tnfrsf21,Cyp1b1,Lvrn,Atp8b1,Yif1a,Slc1a1,A…
GO:0005783	endoplasmic reticulum	96	1574	0.26	2.1e-06	10090.ENSMUSP00000000122,10090.ENSMUSP00000001595,10090.ENSMUSP00000002379,10090.ENSMUSP00000002818,10090.ENSMUSP00000003017,10090.ENSMUSP00000003912,10090.ENSMUSP00000004508,10090.ENSMUSP00000005019,10090.ENSMUSP00000006128,10090.ENSMUSP00000006557,10090.ENSMUSP00000008684,10090.ENSMUSP00000008748,10090.ENSMUSP00000010807,10090.ENSMUSP00000014892,10090.ENSMUSP00000016696,10090.ENSMUSP00000017488…	Ngfr,Fkbp10,Cd320,Ykt6,Tbxas1,Calr,Tmed4,Crabp2,Rcn1,Elovl1,Mgst1,Ubqln4,Fads1,Tex261,Foxred2,Vtn,Cyb5r3,Atp2a3,Gosr2,Slc35b3,Samd8,Bfar,Leprel2,Pkmyt1,Cyp1b1,Atp8b1,Yif1a,Srp9,Dnajc10,Cers6,Serp1,Dnaja1,Mfsd2a,Rnf19b,Srd5a3,Rpl6,Calu,Tmem43,Emc3,Ctsc,Nox4,Atp2a1,Erlin2,Atp13a1,Srprb,Alg5,Hsd3b7,Fbxo2,Flt3,Edem2,Gria1,Psenen,Thbs1,Dhrs7b,Pigk,Trex1,Nhlrc1,Fam69c,Ptrf,Ubiad1,Insig1,Prkca,Syncrip,A…
GO:0031981	nuclear lumen	172	3386	0.18	2.1e-06	10090.ENSMUSP00000000940,10090.ENSMUSP00000001185,10090.ENSMUSP00000001595,10090.ENSMUSP00000002320,10090.ENSMUSP00000003527,10090.ENSMUSP00000004232,10090.ENSMUSP00000005019,10090.ENSMUSP00000005507,10090.ENSMUSP00000005705,10090.ENSMUSP00000006424,10090.ENSMUSP00000007559,10090.ENSMUSP00000007980,10090.ENSMUSP00000008733,10090.ENSMUSP00000008748,10090.ENSMUSP00000009877,10090.ENSMUSP00000010241…	Nsun5,Gmcl1,Fkbp10,Ppard,Supt5,Adh1,Crabp2,Mlxipl,Trim28,Mob1b,Gatad1,Hnrnpa0,Dnajb6,Ubqln4,Tfcp2,Nxf1,Ankrd28,Psmb1,Prpf3,Tnip1,Cwc25,Cops6,Mdm2,Helb,Igfbp3,Drg1,Sap30l,Psmc1,Nol8,Cwc27,Polr3h,Bcl6,Rrn3,Pkmyt1,Irf7,Slc40a1,Ube2t,Atf3,Psmb7,Cytip,Acss2,Nfkb1,Rpf1,Dctn3,Psip1,Usp1,Exo5,Cmpk1,Psmc2,Rgs12,Zcchc8,Ddx51,Rpl6,Tra2a,Cbx3,Atf7ip,Tada3,Ctsc,Ccdc101,Ilk,Mak16,Rexo2,Imp3,Tipin,Atr,Nicn1,Cop…
GO:0031984	organelle subcompartment	88	1422	0.26	4.13e-06	10090.ENSMUSP00000000312,10090.ENSMUSP00000002818,10090.ENSMUSP00000003017,10090.ENSMUSP00000003912,10090.ENSMUSP00000004508,10090.ENSMUSP00000006557,10090.ENSMUSP00000008684,10090.ENSMUSP00000008748,10090.ENSMUSP00000010807,10090.ENSMUSP00000014892,10090.ENSMUSP00000018186,10090.ENSMUSP00000018816,10090.ENSMUSP00000021142,10090.ENSMUSP00000021329,10090.ENSMUSP00000021870,10090.ENSMUSP00000022292…	Cdh1,Ykt6,Tbxas1,Calr,Tmed4,Elovl1,Mgst1,Ubqln4,Fads1,Tex261,Cyb5r3,Copz2,Atp2a3,Gosr2,Slc35b3,Samd8,Galnt15,Bfar,Pkmyt1,Cyp1b1,Yif1a,Arl3,Stk25,Srp9,Cers6,Arfgap2,Chac1,Arfgap1,Serp1,Mfsd2a,Rnf19b,Srd5a3,Calu,Emc3,Nox4,Atp2a1,Erlin2,Atp13a1,Gabarapl2,Srprb,Tpst1,Alg5,Galnt11,Hsd3b7,Tgfbi,Chst2,Slc9a8,Gria1,Psenen,Dhrs7b,Pigk,Cog6,Trex1,Fam69c,Ubiad1,Insig1,Adam10,Chst1,C2cd2l,Sec61b,Fzd5,Fut10,S…
GO:0005789	endoplasmic reticulum membrane	59	882	0.3	6.15e-05	10090.ENSMUSP00000003017,10090.ENSMUSP00000003912,10090.ENSMUSP00000004508,10090.ENSMUSP00000006557,10090.ENSMUSP00000008684,10090.ENSMUSP00000008748,10090.ENSMUSP00000010807,10090.ENSMUSP00000014892,10090.ENSMUSP00000018186,10090.ENSMUSP00000021142,10090.ENSMUSP00000021329,10090.ENSMUSP00000021870,10090.ENSMUSP00000022292,10090.ENSMUSP00000023365,10090.ENSMUSP00000024701,10090.ENSMUSP00000024894…	Tbxas1,Calr,Tmed4,Elovl1,Mgst1,Ubqln4,Fads1,Tex261,Cyb5r3,Atp2a3,Gosr2,Slc35b3,Samd8,Bfar,Pkmyt1,Cyp1b1,Yif1a,Srp9,Cers6,Serp1,Mfsd2a,Rnf19b,Srd5a3,Calu,Emc3,Nox4,Atp2a1,Erlin2,Atp13a1,Srprb,Alg5,Hsd3b7,Gria1,Psenen,Dhrs7b,Pigk,Trex1,Fam69c,Ubiad1,Insig1,C2cd2l,Sec61b,Ctage5,Porcn,Rtn1,Sort1,H2-T23,Trim59,Sec24a,Mlec,Furin,Pld3,Derl2,Becn1,Faf2,Rdh11,Ermp1,Plod2,H2-Q6
GO:0098827	endoplasmic reticulum subcompartment	59	888	0.29	7.15e-05	10090.ENSMUSP00000003017,10090.ENSMUSP00000003912,10090.ENSMUSP00000004508,10090.ENSMUSP00000006557,10090.ENSMUSP00000008684,10090.ENSMUSP00000008748,10090.ENSMUSP00000010807,10090.ENSMUSP00000014892,10090.ENSMUSP00000018186,10090.ENSMUSP00000021142,10090.ENSMUSP00000021329,10090.ENSMUSP00000021870,10090.ENSMUSP00000022292,10090.ENSMUSP00000023365,10090.ENSMUSP00000024701,10090.ENSMUSP00000024894…	Tbxas1,Calr,Tmed4,Elovl1,Mgst1,Ubqln4,Fads1,Tex261,Cyb5r3,Atp2a3,Gosr2,Slc35b3,Samd8,Bfar,Pkmyt1,Cyp1b1,Yif1a,Srp9,Cers6,Serp1,Mfsd2a,Rnf19b,Srd5a3,Calu,Emc3,Nox4,Atp2a1,Erlin2,Atp13a1,Srprb,Alg5,Hsd3b7,Gria1,Psenen,Dhrs7b,Pigk,Trex1,Fam69c,Ubiad1,Insig1,C2cd2l,Sec61b,Ctage5,Porcn,Rtn1,Sort1,H2-T23,Trim59,Sec24a,Mlec,Furin,Pld3,Derl2,Becn1,Faf2,Rdh11,Ermp1,Plod2,H2-Q6
GO:0031090	organelle membrane	137	2740	0.17	0.00012	10090.ENSMUSP00000001109,10090.ENSMUSP00000002818,10090.ENSMUSP00000002840,10090.ENSMUSP00000003017,10090.ENSMUSP00000003912,10090.ENSMUSP00000004050,10090.ENSMUSP00000004508,10090.ENSMUSP00000004920,10090.ENSMUSP00000006557,10090.ENSMUSP00000008684,10090.ENSMUSP00000008748,10090.ENSMUSP00000009003,10090.ENSMUSP00000010807,10090.ENSMUSP00000014892,10090.ENSMUSP00000018186,10090.ENSMUSP00000018561…	Mfsd10,Ykt6,Pex6,Tbxas1,Calr,Mmd,Tmed4,Ulk2,Elovl1,Mgst1,Ubqln4,Rala,Fads1,Tex261,Cyb5r3,Myo1b,Copz2,Atp2a3,Gosr2,Actn1,Slc35b3,Samd8,Galnt15,Bcl2l2,Ndufa6,Bfar,Pkmyt1,Cyp1b1,Yif1a,Arl3,Pde6d,Stk25,Srp9,Mrc1,Slc2a8,Cers6,Arfgap2,Crls1,Arfgap1,Serp1,Mfsd2a,Rnf19b,Tprgl,Grpel1,Srd5a3,Calu,Gpnmb,Chchd6,Tmem43,Ret,Emc3,Vps33b,Nox4,Tmem126a,Ndufc2,Atp2a1,Erlin2,Ednra,Vps35,Atp13a1,Gabarapl2,Vps11,Rab2…
GO:0031012	extracellular matrix	27	288	0.44	0.00019	10090.ENSMUSP00000001927,10090.ENSMUSP00000003912,10090.ENSMUSP00000009425,10090.ENSMUSP00000009530,10090.ENSMUSP00000015138,10090.ENSMUSP00000017488,10090.ENSMUSP00000022246,10090.ENSMUSP00000028633,10090.ENSMUSP00000033952,10090.ENSMUSP00000034497,10090.ENSMUSP00000037719,10090.ENSMUSP00000047199,10090.ENSMUSP00000050454,10090.ENSMUSP00000054499,10090.ENSMUSP00000056668,10090.ENSMUSP00000057796…	Ltbp1,Calr,Rarres2,Timp1,Eln,Vtn,Fgf10,Fbn1,Sfrp1,Mmp3,Tgfbi,Gpc1,Ush2a,Fn1,Igf1,Adamts12,Omd,Mfap2,Postn,Col5a2,Col3a1,Ptn,Col18a1,Tnc,Vcan,Col4a3,Mfap5
GO:0062023	collagen-containing extracellular matrix	18	148	0.56	0.00029	10090.ENSMUSP00000009530,10090.ENSMUSP00000015138,10090.ENSMUSP00000017488,10090.ENSMUSP00000028633,10090.ENSMUSP00000033952,10090.ENSMUSP00000037719,10090.ENSMUSP00000047199,10090.ENSMUSP00000050454,10090.ENSMUSP00000054499,10090.ENSMUSP00000056668,10090.ENSMUSP00000057796,10090.ENSMUSP00000065706,10090.ENSMUSP00000083620,10090.ENSMUSP00000085192,10090.ENSMUSP00000099073,10090.ENSMUSP00000101049…	Timp1,Eln,Vtn,Fbn1,Sfrp1,Tgfbi,Gpc1,Ush2a,Fn1,Igf1,Adamts12,Omd,Col5a2,Col3a1,Ptn,Col18a1,Tnc,Col4a3
GO:0005794	Golgi apparatus	73	1313	0.22	0.0013	10090.ENSMUSP00000000122,10090.ENSMUSP00000000312,10090.ENSMUSP00000002818,10090.ENSMUSP00000003912,10090.ENSMUSP00000004050,10090.ENSMUSP00000004673,10090.ENSMUSP00000005218,10090.ENSMUSP00000014892,10090.ENSMUSP00000017153,10090.ENSMUSP00000017488,10090.ENSMUSP00000018816,10090.ENSMUSP00000020485,10090.ENSMUSP00000021329,10090.ENSMUSP00000021870,10090.ENSMUSP00000022292,10090.ENSMUSP00000022460…	Ngfr,Cdh1,Ykt6,Calr,Mmd,Ndrg2,Cd44,Tex261,Sdc4,Vtn,Copz2,Glt8d2,Gosr2,Slc35b3,Samd8,Galnt15,Bcl6,Pkmyt1,Atp8b1,Yif1a,Arl3,Fam20c,Stk25,Arfgap2,Chac1,Arfgap1,Calu,Tmem43,Vps33b,Ctsc,Ddhd2,Gabarapl2,Rab27a,Atr,Uba5,Tpst1,Galnt11,Tgfbi,Chst2,Slc9a8,Psenen,Dusp10,Gpc1,Cog6,Atat1,Ubiad1,Neo1,Adam10,Chst1,Taf7,Fzd5,Fut10,St3gal5,Gcnt2,Ubap1,Postn,Chst15,Dennd5a,St6galnac6,Nmt2,Tm9sf4,Id1,Plekhm3,Wipi1,…
GO:1905368	peptidase complex	13	93	0.62	0.0013	10090.ENSMUSP00000008748,10090.ENSMUSP00000014913,10090.ENSMUSP00000021595,10090.ENSMUSP00000028083,10090.ENSMUSP00000030769,10090.ENSMUSP00000032410,10090.ENSMUSP00000032956,10090.ENSMUSP00000041968,10090.ENSMUSP00000045460,10090.ENSMUSP00000071054,10090.ENSMUSP00000089728,10090.ENSMUSP00000140106,10090.ENSMUSP00000140244	Ubqln4,Psmb1,Psmc1,Psmb7,Psmc2,Tada3,Ccdc101,Psmd7,Psme4,Psmc3,Usp14,Uchl5,Taf9
GO:0005654	nucleoplasm	125	2648	0.14	0.0034	10090.ENSMUSP00000003527,10090.ENSMUSP00000004232,10090.ENSMUSP00000005019,10090.ENSMUSP00000005507,10090.ENSMUSP00000005705,10090.ENSMUSP00000007559,10090.ENSMUSP00000007980,10090.ENSMUSP00000008733,10090.ENSMUSP00000009877,10090.ENSMUSP00000010241,10090.ENSMUSP00000014640,10090.ENSMUSP00000014913,10090.ENSMUSP00000015892,10090.ENSMUSP00000018482,10090.ENSMUSP00000018685,10090.ENSMUSP00000019638…	Supt5,Adh1,Crabp2,Mlxipl,Trim28,Gatad1,Hnrnpa0,Dnajb6,Tfcp2,Nxf1,Ankrd28,Psmb1,Prpf3,Tnip1,Cwc25,Cops6,Mdm2,Drg1,Sap30l,Psmc1,Cwc27,Polr3h,Bcl6,Irf7,Slc40a1,Psmb7,Cytip,Acss2,Nfkb1,Psip1,Usp1,Exo5,Zcchc8,Cbx3,Atf7ip,Tada3,Ctsc,Ccdc101,Ilk,Atr,Nicn1,Cops8,Edc4,Irf8,Mif,Erf,Psmd7,Srrt,Kmt2c,Ogt,Psme4,Dusp10,Gstt2,Aqr,Gpc1,Ptpdc1,Acd,Mustn1,Surf6,Rnf13,Nek6,Ackr2,Rbm15,Epb4.1l2,Hexim1,Gnai2,No66,Cbf…
GO:0031597	cytosolic proteasome complex	5	12	1.09	0.0045	10090.ENSMUSP00000008748,10090.ENSMUSP00000021595,10090.ENSMUSP00000030769,10090.ENSMUSP00000071054,10090.ENSMUSP00000140106	Ubqln4,Psmc1,Psmc2,Psmc3,Uchl5
GO:0000502	proteasome complex	10	67	0.64	0.0053	10090.ENSMUSP00000008748,10090.ENSMUSP00000014913,10090.ENSMUSP00000021595,10090.ENSMUSP00000028083,10090.ENSMUSP00000030769,10090.ENSMUSP00000041968,10090.ENSMUSP00000045460,10090.ENSMUSP00000071054,10090.ENSMUSP00000089728,10090.ENSMUSP00000140106	Ubqln4,Psmb1,Psmc1,Psmb7,Psmc2,Psmd7,Psme4,Psmc3,Usp14,Uchl5
GO:0000139	Golgi membrane	35	537	0.28	0.0081	10090.ENSMUSP00000002818,10090.ENSMUSP00000014892,10090.ENSMUSP00000018816,10090.ENSMUSP00000021329,10090.ENSMUSP00000021870,10090.ENSMUSP00000022292,10090.ENSMUSP00000022460,10090.ENSMUSP00000024701,10090.ENSMUSP00000025811,10090.ENSMUSP00000026009,10090.ENSMUSP00000027498,10090.ENSMUSP00000028691,10090.ENSMUSP00000029092,10090.ENSMUSP00000034428,10090.ENSMUSP00000035614,10090.ENSMUSP00000036240…	Ykt6,Tex261,Copz2,Gosr2,Slc35b3,Samd8,Galnt15,Pkmyt1,Yif1a,Arl3,Stk25,Arfgap2,Arfgap1,Gabarapl2,Tpst1,Galnt11,Chst2,Slc9a8,Psenen,Cog6,Ubiad1,Adam10,Chst1,Fzd5,Fut10,St3gal5,Gcnt2,Chst15,Dennd5a,St6galnac6,Sort1,Sec24a,Furin,Ece2,Mgat4a
GO:0005886	plasma membrane	185	4328	0.1	0.0101	10090.ENSMUSP00000000122,10090.ENSMUSP00000000312,10090.ENSMUSP00000000543,10090.ENSMUSP00000000984,10090.ENSMUSP00000001109,10090.ENSMUSP00000002100,10090.ENSMUSP00000002379,10090.ENSMUSP00000002572,10090.ENSMUSP00000002818,10090.ENSMUSP00000003912,10090.ENSMUSP00000004232,10090.ENSMUSP00000005218,10090.ENSMUSP00000006912,10090.ENSMUSP00000009003,10090.ENSMUSP00000014957,10090.ENSMUSP00000016138…	Ngfr,Cdh1,Grasp,Slc7a7,Mfsd10,Tmem25,Cd320,Slc9a3r2,Ykt6,Calr,Adh1,Cd44,Pip4k2a,Rala,Stc1,Fnta,Myo1b,Avpr1a,Mdm2,Slc9a3r1,Rab15,Actn1,Fgf10,Samd8,Gfra2,Josd1,Robo1,Dhh,Trip6,Tnfrsf21,Lvrn,Atp8b1,Slc1a1,Tspan17,Prex2,Slc40a1,Xpr1,Rgs4,Mrc1,Slc2a8,Hc,Gsn,Nckap1,Itgav,Arfgap2,Jag1,Spint1,Wisp2,Mme,Aqp7,Dctn3,Tnfrsf1b,Mfsd2a,Rgs12,Gpnmb,Ret,Nox4,Tyrobp,Lyve1,Ilk,Angpt2,Erlin2,Tnfsf13b,Gpm6a,Sfrp1,Edn…
GO:1990904	ribonucleoprotein complex	45	765	0.24	0.0101	10090.ENSMUSP00000003912,10090.ENSMUSP00000004554,10090.ENSMUSP00000015892,10090.ENSMUSP00000020741,10090.ENSMUSP00000022038,10090.ENSMUSP00000022228,10090.ENSMUSP00000022538,10090.ENSMUSP00000027792,10090.ENSMUSP00000029838,10090.ENSMUSP00000030136,10090.ENSMUSP00000030769,10090.ENSMUSP00000031376,10090.ENSMUSP00000031617,10090.ENSMUSP00000033983,10090.ENSMUSP00000034827,10090.ENSMUSP00000038382…	Calr,Rps5,Prpf3,Drg1,Naa35,Cwc27,Mrpl57,Srp9,Rpf1,Aqp7,Psmc2,Zcchc8,Rpl6,Mak16,Imp3,Nop14,Rrp9,Edc4,Smg7,Rpl22l1,Aqr,Eif4g1,Surf6,Mrps7,Syncrip,Nup98,Psmc3,Snrnp70,Rpl17,Las1l,Hspa1a,Snrpn,Snrpb,Tdrd7,Mrpl38,Rps16,Zc3h14,Hnrnph2,Pin4,Mrpl1,Mrpl48,Derl2,Mrps24,Eid1,Taf9
GO:0031595	nuclear proteasome complex	4	8	1.17	0.0103	10090.ENSMUSP00000008748,10090.ENSMUSP00000021595,10090.ENSMUSP00000030769,10090.ENSMUSP00000071054	Ubqln4,Psmc1,Psmc2,Psmc3
GO:0071944	cell periphery	189	4443	0.1	0.0103	10090.ENSMUSP00000000122,10090.ENSMUSP00000000312,10090.ENSMUSP00000000543,10090.ENSMUSP00000000984,10090.ENSMUSP00000001109,10090.ENSMUSP00000002100,10090.ENSMUSP00000002379,10090.ENSMUSP00000002572,10090.ENSMUSP00000002818,10090.ENSMUSP00000003912,10090.ENSMUSP00000004232,10090.ENSMUSP00000005218,10090.ENSMUSP00000006912,10090.ENSMUSP00000009003,10090.ENSMUSP00000014957,10090.ENSMUSP00000016138…	Ngfr,Cdh1,Grasp,Slc7a7,Mfsd10,Tmem25,Cd320,Slc9a3r2,Ykt6,Calr,Adh1,Cd44,Pip4k2a,Rala,Stc1,Fnta,Myo1b,Avpr1a,Mdm2,Slc9a3r1,Rab15,Actn1,Fgf10,Samd8,Gfra2,Josd1,Robo1,Dhh,Trip6,Agap3,Tnfrsf21,Lvrn,Atp8b1,Slc1a1,Tspan17,Prex2,Slc40a1,Xpr1,Rgs4,Mrc1,Slc2a8,Cytip,Hc,Gsn,Nckap1,Itgav,Arfgap2,Jag1,Spint1,Wisp2,Mme,Aqp7,Dctn3,Tnfrsf1b,Mfsd2a,Rgs12,Gpnmb,Ret,Nox4,Tyrobp,Lyve1,Ilk,Angpt2,Erlin2,Tnfsf13b,Gpm…
GO:0005739	mitochondrion	68	1312	0.18	0.011	10090.ENSMUSP00000000122,10090.ENSMUSP00000001127,10090.ENSMUSP00000001927,10090.ENSMUSP00000002735,10090.ENSMUSP00000002818,10090.ENSMUSP00000004232,10090.ENSMUSP00000005810,10090.ENSMUSP00000008684,10090.ENSMUSP00000010807,10090.ENSMUSP00000014698,10090.ENSMUSP00000018186,10090.ENSMUSP00000020308,10090.ENSMUSP00000022538,10090.ENSMUSP00000022806,10090.ENSMUSP00000023085,10090.ENSMUSP00000023116…	Ngfr,Poldip2,Ltbp1,Clpp,Ykt6,Adh1,Mthfd2,Mgst1,Fads1,Dguok,Cyb5r3,Ddit4,Mrpl57,Bcl2l2,Ndufa6,Aco2,Cyp1b1,Echs1,Cyp27a1,Crls1,Nfkb1,Dnaja1,Hmgcl,Grpel1,Chchd6,Nox4,Tmem126a,Ndufc2,Atp2a1,Vps35,Mmp3,Rexo2,Tspo,Ppl,Ogt,Mterf1a,Iba57,Mrps7,Stard13,Ptrf,Ubiad1,Prkca,Fam110b,Mlxip,Suclg2,Gpx1,Atp5sl,Hspa1a,Fam73b,Yrdc,Tdrd7,Mrpl38,Nln,Alkbh3,Pin4,Bdh1,Cfl1,Mrpl1,Bco2,Gatc,Mpv17,Mrpl48,Becn1,Mrps24,Gstp…
GO:0098791	Golgi subcompartment	41	683	0.25	0.011	10090.ENSMUSP00000000312,10090.ENSMUSP00000002818,10090.ENSMUSP00000014892,10090.ENSMUSP00000018816,10090.ENSMUSP00000021329,10090.ENSMUSP00000021870,10090.ENSMUSP00000022292,10090.ENSMUSP00000022460,10090.ENSMUSP00000024701,10090.ENSMUSP00000025811,10090.ENSMUSP00000026009,10090.ENSMUSP00000027498,10090.ENSMUSP00000028691,10090.ENSMUSP00000028780,10090.ENSMUSP00000029092,10090.ENSMUSP00000034428…	Cdh1,Ykt6,Tex261,Copz2,Gosr2,Slc35b3,Samd8,Galnt15,Pkmyt1,Yif1a,Arl3,Stk25,Arfgap2,Chac1,Arfgap1,Gabarapl2,Tpst1,Galnt11,Tgfbi,Chst2,Slc9a8,Psenen,Cog6,Ubiad1,Adam10,Chst1,Fzd5,Fut10,St3gal5,Gcnt2,Postn,Chst15,Dennd5a,St6galnac6,Wipi1,Sort1,Sec24a,Furin,Ece2,Mgat4a,Becn1
GO:1902494	catalytic complex	66	1266	0.19	0.011	10090.ENSMUSP00000001185,10090.ENSMUSP00000008748,10090.ENSMUSP00000014913,10090.ENSMUSP00000016138,10090.ENSMUSP00000018851,10090.ENSMUSP00000020449,10090.ENSMUSP00000020826,10090.ENSMUSP00000020980,10090.ENSMUSP00000021595,10090.ENSMUSP00000022038,10090.ENSMUSP00000022228,10090.ENSMUSP00000023085,10090.ENSMUSP00000023113,10090.ENSMUSP00000023958,10090.ENSMUSP00000026703,10090.ENSMUSP00000028083…	Gmcl1,Ubqln4,Psmb1,Fnta,Dync1h1,Helb,Sap30l,Rrm2,Psmc1,Naa35,Cwc27,Ndufa6,Polr3h,Leprel2,Bach1,Psmb7,Dnaja1,Rnf19b,Psmc2,Zcchc8,Tada3,Nox4,Ndufc2,Ccdc101,Klhl2,Fbxo2,Asb4,Psmd7,Gna11,Kmt2c,Pigk,Ogt,Psme4,Ss18,Aqr,Rbm15,Gnai2,Syncrip,Leprel4,Taf7,Ash2l,Psmc3,Ppp4r1,Suclg2,Las1l,Atp1a2,Atp5sl,Ppp1r10,Usp14,Med23,Snrpn,Rpap1,Anapc11,Smarce1,Snrpb,Rbbp4,Klhl17,Brpf1,Dctn1,Mrpl1,Becn1,Dda1,Anp32e,Cul9…
GO:0043034	costamere	5	18	0.91	0.0144	10090.ENSMUSP00000017153,10090.ENSMUSP00000033182,10090.ENSMUSP00000050408,10090.ENSMUSP00000078093,10090.ENSMUSP00000139672	Sdc4,Ilk,Cmya5,Homer1,Trpc1
GO:0043232	intracellular non-membrane-bounded organelle	164	3809	0.1	0.0144	10090.ENSMUSP00000000312,10090.ENSMUSP00000000940,10090.ENSMUSP00000001092,10090.ENSMUSP00000001127,10090.ENSMUSP00000001595,10090.ENSMUSP00000002320,10090.ENSMUSP00000004554,10090.ENSMUSP00000004784,10090.ENSMUSP00000005705,10090.ENSMUSP00000006424,10090.ENSMUSP00000008733,10090.ENSMUSP00000016138,10090.ENSMUSP00000017153,10090.ENSMUSP00000018186,10090.ENSMUSP00000018561,10090.ENSMUSP00000018632…	Cdh1,Nsun5,Zfp276,Poldip2,Fkbp10,Ppard,Rps5,Cnn2,Trim28,Mob1b,Dnajb6,Fnta,Sdc4,Cyb5r3,Myo1b,Myh4,Dync1h1,Mdm2,Helb,Nudcd2,Igfbp3,Sap30l,Actn1,Evl,Nol8,Mrpl57,Polr3h,Bcl6,Rrn3,Trip6,Pkmyt1,Arl3,Pde6d,Ube2t,Ccdc181,Atf3,Gsn,Nckap1,Serp1,Rpf1,Dnaja1,Dctn3,Psip1,Cmpk1,Psmc2,Rgs12,Ddx51,Rpl6,Tra2a,Cbx3,Tada3,Ctsc,Nox4,Atp2a1,Ilk,Ddhd2,Mak16,Klhl2,Rexo2,Vps11,Imp3,Tipin,Atr,Srprb,Nicn1,Arap3,Akap12,Arl…
GO:0001527	microfibril	4	10	1.07	0.016	10090.ENSMUSP00000001927,10090.ENSMUSP00000028633,10090.ENSMUSP00000071868,10090.ENSMUSP00000122863	Ltbp1,Fbn1,Mfap2,Mfap5
GO:0030904	retromer complex	5	20	0.87	0.0204	10090.ENSMUSP00000034131,10090.ENSMUSP00000079295,10090.ENSMUSP00000109230,10090.ENSMUSP00000109552,10090.ENSMUSP00000121020	Vps35,Dennd5a,Rab7,Dctn1,Vps29
GO:0098588	bounding membrane of organelle	74	1513	0.16	0.0238	10090.ENSMUSP00000002818,10090.ENSMUSP00000002840,10090.ENSMUSP00000004050,10090.ENSMUSP00000008684,10090.ENSMUSP00000014892,10090.ENSMUSP00000018186,10090.ENSMUSP00000018561,10090.ENSMUSP00000018816,10090.ENSMUSP00000021142,10090.ENSMUSP00000021329,10090.ENSMUSP00000021554,10090.ENSMUSP00000021870,10090.ENSMUSP00000022292,10090.ENSMUSP00000022460,10090.ENSMUSP00000022806,10090.ENSMUSP00000024701…	Ykt6,Pex6,Mmd,Mgst1,Tex261,Cyb5r3,Myo1b,Copz2,Atp2a3,Gosr2,Actn1,Slc35b3,Samd8,Galnt15,Bcl2l2,Pkmyt1,Yif1a,Arl3,Stk25,Srp9,Mrc1,Arfgap2,Arfgap1,Tprgl,Ret,Vps33b,Atp2a1,Vps35,Gabarapl2,Vps11,Rab27a,Srprb,Tpst1,Galnt11,Tspo,Sntb2,Chst2,Slc9a8,Gria1,Psenen,Plekhm1,Cog6,Rnf13,Evc2,Ubiad1,Rab11fip2,Adam10,Chst1,Mlxip,Sec61b,Fzd5,Syp,Fut10,St3gal5,Gcnt2,Ubap1,Chst15,Dennd5a,St6galnac6,Fam73b,Wipi1,Sort…
GO:0031252	cell leading edge	26	393	0.29	0.0257	10090.ENSMUSP00000000122,10090.ENSMUSP00000000312,10090.ENSMUSP00000005218,10090.ENSMUSP00000021077,10090.ENSMUSP00000021554,10090.ENSMUSP00000021689,10090.ENSMUSP00000023600,10090.ENSMUSP00000028239,10090.ENSMUSP00000028386,10090.ENSMUSP00000028499,10090.ENSMUSP00000032629,10090.ENSMUSP00000033182,10090.ENSMUSP00000034017,10090.ENSMUSP00000035662,10090.ENSMUSP00000044494,10090.ENSMUSP00000049977…	Ngfr,Cdh1,Cd44,Slc9a3r1,Actn1,Evl,Robo1,Gsn,Nckap1,Itgav,Cyfip1,Ilk,Klhl2,Arap3,Gria1,Slk,Ush2a,Map2,Psd3,Fam89b,Ptk2,Dctn1,Thy1,Cyth3,Cfl1,Lmo4
GO:0098796	membrane protein complex	53	1009	0.19	0.0268	10090.ENSMUSP00000000312,10090.ENSMUSP00000002818,10090.ENSMUSP00000003912,10090.ENSMUSP00000018816,10090.ENSMUSP00000021329,10090.ENSMUSP00000023085,10090.ENSMUSP00000024119,10090.ENSMUSP00000027792,10090.ENSMUSP00000028233,10090.ENSMUSP00000028499,10090.ENSMUSP00000031099,10090.ENSMUSP00000032172,10090.ENSMUSP00000032201,10090.ENSMUSP00000032425,10090.ENSMUSP00000032781,10090.ENSMUSP00000032882…	Cdh1,Ykt6,Calr,Copz2,Gosr2,Ndufa6,Trip6,Srp9,Hc,Itgav,Grpel1,Chchd6,Ret,Emc3,Nox4,Ndufc2,Vps35,Vps11,Srprb,Ttyh2,Gna11,Itga9,Gria1,Psenen,Pigk,Chrnb1,Evc2,Igf1,Gnai2,Insig1,Prkca,Neo1,Sec61b,Ubap1,Gria3,Porcn,Dennd5a,Atp1a2,Atp5sl,Itga2b,H2-T23,Gjc2,Sec24a,Rab7,Dctn1,Pde4d,Derl2,Becn1,Vps29,Faf2,Aph1c,Cox7a2l,H2-Q6
GO:0005788	endoplasmic reticulum lumen	11	109	0.47	0.0322	10090.ENSMUSP00000001595,10090.ENSMUSP00000003912,10090.ENSMUSP00000006128,10090.ENSMUSP00000016696,10090.ENSMUSP00000017488,10090.ENSMUSP00000028392,10090.ENSMUSP00000031779,10090.ENSMUSP00000032183,10090.ENSMUSP00000039041,10090.ENSMUSP00000076521,10090.ENSMUSP00000113370	Fkbp10,Calr,Rcn1,Foxred2,Vtn,Dnajc10,Calu,Tmem43,Flt3,Pdia4,Furin
GO:0097708	intracellular vesicle	81	1715	0.14	0.0331	10090.ENSMUSP00000000122,10090.ENSMUSP00000000312,10090.ENSMUSP00000001109,10090.ENSMUSP00000002818,10090.ENSMUSP00000003912,10090.ENSMUSP00000004050,10090.ENSMUSP00000004920,10090.ENSMUSP00000008748,10090.ENSMUSP00000009003,10090.ENSMUSP00000014892,10090.ENSMUSP00000018561,10090.ENSMUSP00000018816,10090.ENSMUSP00000020323,10090.ENSMUSP00000020702,10090.ENSMUSP00000021329,10090.ENSMUSP00000021554…	Ngfr,Cdh1,Mfsd10,Ykt6,Calr,Mmd,Ulk2,Ubqln4,Rala,Tex261,Myo1b,Copz2,Avpr1a,Igfbp3,Gosr2,Actn1,Evl,Galnt15,Yif1a,Slc40a1,Pde6d,Mrc1,Slc2a8,Cytip,Gsn,Mme,Tprgl,Tmem168,Calu,Gpnmb,Ret,Vps33b,Ddhd2,Vps35,Gabarapl2,Vps11,Rab27a,Bloc1s5,Sntb2,Gria1,Thbs1,Ogt,Gpc1,Plekhm1,Rnf13,Ackr2,Ly6k,Igf1,Cdc42ep2,Rab11fip2,Neo1,Adam10,Ackr3,Syp,Ubap1,Pdia4,Il15ra,Atp1a2,Tm9sf4,Usp14,Adcy6,Wipi1,Sort1,H2-T23,Cdc42ep…
GO:0005785	signal recognition particle receptor complex	3	6	1.17	0.0395	10090.ENSMUSP00000027792,10090.ENSMUSP00000035157,10090.ENSMUSP00000117052	Srp9,Srprb,Derl2
GO:0005925	focal adhesion	13	151	0.41	0.0431	10090.ENSMUSP00000017153,10090.ENSMUSP00000021554,10090.ENSMUSP00000021689,10090.ENSMUSP00000024119,10090.ENSMUSP00000028499,10090.ENSMUSP00000032781,10090.ENSMUSP00000033182,10090.ENSMUSP00000034524,10090.ENSMUSP00000056383,10090.ENSMUSP00000099375,10090.ENSMUSP00000105663,10090.ENSMUSP00000108075,10090.ENSMUSP00000138350	Sdc4,Actn1,Evl,Trip6,Itgav,Nox4,Ilk,Rexo2,Atat1,Itga2b,Ptk2,Sh3kbp1,Ptprc
GO:0030176	integral component of endoplasmic reticulum membrane	12	132	0.43	0.0431	10090.ENSMUSP00000003912,10090.ENSMUSP00000006557,10090.ENSMUSP00000014892,10090.ENSMUSP00000021870,10090.ENSMUSP00000022292,10090.ENSMUSP00000032425,10090.ENSMUSP00000045351,10090.ENSMUSP00000061877,10090.ENSMUSP00000076790,10090.ENSMUSP00000099739,10090.ENSMUSP00000117052,10090.ENSMUSP00000134550	Calr,Elovl1,Tex261,Slc35b3,Samd8,Emc3,Pigk,Insig1,Porcn,H2-T23,Derl2,H2-Q6
GO:0031410	cytoplasmic vesicle	80	1710	0.14	0.0431	10090.ENSMUSP00000000122,10090.ENSMUSP00000000312,10090.ENSMUSP00000001109,10090.ENSMUSP00000002818,10090.ENSMUSP00000003912,10090.ENSMUSP00000004050,10090.ENSMUSP00000004920,10090.ENSMUSP00000008748,10090.ENSMUSP00000009003,10090.ENSMUSP00000014892,10090.ENSMUSP00000018561,10090.ENSMUSP00000018816,10090.ENSMUSP00000020323,10090.ENSMUSP00000020702,10090.ENSMUSP00000021329,10090.ENSMUSP00000021554…	Ngfr,Cdh1,Mfsd10,Ykt6,Calr,Mmd,Ulk2,Ubqln4,Rala,Tex261,Myo1b,Copz2,Avpr1a,Igfbp3,Gosr2,Actn1,Evl,Galnt15,Yif1a,Slc40a1,Pde6d,Mrc1,Slc2a8,Cytip,Gsn,Mme,Tprgl,Tmem168,Calu,Gpnmb,Ret,Vps33b,Ddhd2,Vps35,Gabarapl2,Vps11,Rab27a,Bloc1s5,Sntb2,Gria1,Thbs1,Ogt,Gpc1,Plekhm1,Rnf13,Ackr2,Ly6k,Igf1,Cdc42ep2,Rab11fip2,Adam10,Ackr3,Syp,Ubap1,Pdia4,Il15ra,Atp1a2,Tm9sf4,Usp14,Adcy6,Wipi1,Sort1,H2-T23,Cdc42ep4,Arr…
GO:0036477	somatodendritic compartment	51	990	0.18	0.0431	10090.ENSMUSP00000000122,10090.ENSMUSP00000001927,10090.ENSMUSP00000002818,10090.ENSMUSP00000018851,10090.ENSMUSP00000021554,10090.ENSMUSP00000023600,10090.ENSMUSP00000029400,10090.ENSMUSP00000030336,10090.ENSMUSP00000030769,10090.ENSMUSP00000030984,10090.ENSMUSP00000032201,10090.ENSMUSP00000032570,10090.ENSMUSP00000032629,10090.ENSMUSP00000033182,10090.ENSMUSP00000033915,10090.ENSMUSP00000034131…	Ngfr,Ltbp1,Ykt6,Dync1h1,Actn1,Robo1,Mme,Tnfrsf1b,Psmc2,Rgs12,Ret,Dmwd,Cyfip1,Ilk,Gpm6a,Vps35,Mmp3,Rab27a,Fbxo2,Gria1,Ogt,Gpc1,Igf1,Gnai2,Prkca,Neo1,Adam10,Fzd5,Gria3,Map2,Homer1,Atp1a2,Tsc2,Synpo,Sort1,Enpp1,Klhl17,Ephb2,Arrb2,Gjc2,Ptk2,Kcnn1,Zc3h14,Dctn1,Thy1,Cfl1,Srr,Ift20,Becn1,Snx14,Tac1
GO:0005604	basement membrane	10	99	0.47	0.0439	10090.ENSMUSP00000009530,10090.ENSMUSP00000017488,10090.ENSMUSP00000028633,10090.ENSMUSP00000037719,10090.ENSMUSP00000050454,10090.ENSMUSP00000054499,10090.ENSMUSP00000099073,10090.ENSMUSP00000101049,10090.ENSMUSP00000102995,10090.ENSMUSP00000109084	Timp1,Vtn,Fbn1,Tgfbi,Ush2a,Fn1,Ptn,Col18a1,Tnc,Col4a3
GO:0030173	integral component of Golgi membrane	6	39	0.66	0.0462	10090.ENSMUSP00000014892,10090.ENSMUSP00000021870,10090.ENSMUSP00000022292,10090.ENSMUSP00000025811,10090.ENSMUSP00000035614,10090.ENSMUSP00000058502	Tex261,Slc35b3,Samd8,Yif1a,Tpst1,Ubiad1
GO:0034045	phagophore assembly site membrane	4	16	0.87	0.0497	10090.ENSMUSP00000004920,10090.ENSMUSP00000026173,10090.ENSMUSP00000099349,10090.ENSMUSP00000109230	Ulk2,Wdr45b,Wipi1,Rab7
GO:0030425	dendrite	38	694	0.21	0.05	10090.ENSMUSP00000000122,10090.ENSMUSP00000001927,10090.ENSMUSP00000002818,10090.ENSMUSP00000021554,10090.ENSMUSP00000029400,10090.ENSMUSP00000030769,10090.ENSMUSP00000030984,10090.ENSMUSP00000032201,10090.ENSMUSP00000032570,10090.ENSMUSP00000032629,10090.ENSMUSP00000033182,10090.ENSMUSP00000033915,10090.ENSMUSP00000034497,10090.ENSMUSP00000034722,10090.ENSMUSP00000037377,10090.ENSMUSP00000044494…	Ngfr,Ltbp1,Ykt6,Actn1,Mme,Psmc2,Rgs12,Ret,Dmwd,Cyfip1,Ilk,Gpm6a,Mmp3,Rab27a,Fbxo2,Gria1,Gnai2,Prkca,Adam10,Fzd5,Gria3,Map2,Homer1,Atp1a2,Tsc2,Synpo,Sort1,Enpp1,Klhl17,Ephb2,Arrb2,Ptk2,Zc3h14,Thy1,Cfl1,Ift20,Becn1,Snx14
Local Network Cluster
#term ID	term description	observed gene count	background gene count	strength	false discovery rate	matching proteins in your network (IDs)	matching proteins in your network (labels)
CL:21858	Extracellular matrix organization, and Focal adhesion	23	156	0.64	4.64e-05	10090.ENSMUSP00000001595,10090.ENSMUSP00000005255,10090.ENSMUSP00000015138,10090.ENSMUSP00000017488,10090.ENSMUSP00000023958,10090.ENSMUSP00000028499,10090.ENSMUSP00000028633,10090.ENSMUSP00000033182,10090.ENSMUSP00000044227,10090.ENSMUSP00000054499,10090.ENSMUSP00000065278,10090.ENSMUSP00000071868,10090.ENSMUSP00000072773,10090.ENSMUSP00000083620,10090.ENSMUSP00000085192,10090.ENSMUSP00000099375…	Fkbp10,Wisp1,Eln,Vtn,Leprel2,Itgav,Fbn1,Ilk,Itga9,Fn1,Leprel4,Mfap2,Postn,Col5a2,Col3a1,Itga2b,Col13a1,Tnc,Col20a1,Ptk2,Col4a3,Mfap5,Plod2
CL:21859	Collagen biosynthesis and modifying enzymes, and Elastic fibre formation	15	88	0.7	0.00085	10090.ENSMUSP00000001595,10090.ENSMUSP00000005255,10090.ENSMUSP00000015138,10090.ENSMUSP00000023958,10090.ENSMUSP00000028633,10090.ENSMUSP00000065278,10090.ENSMUSP00000071868,10090.ENSMUSP00000072773,10090.ENSMUSP00000083620,10090.ENSMUSP00000085192,10090.ENSMUSP00000101094,10090.ENSMUSP00000104484,10090.ENSMUSP00000109084,10090.ENSMUSP00000122863,10090.ENSMUSP00000125373	Fkbp10,Wisp1,Eln,Leprel2,Fbn1,Leprel4,Mfap2,Postn,Col5a2,Col3a1,Col13a1,Col20a1,Col4a3,Mfap5,Plod2
CL:21860	Collagen biosynthesis and modifying enzymes, and Elastic fibre formation	13	81	0.68	0.0055	10090.ENSMUSP00000005255,10090.ENSMUSP00000015138,10090.ENSMUSP00000023958,10090.ENSMUSP00000028633,10090.ENSMUSP00000071868,10090.ENSMUSP00000072773,10090.ENSMUSP00000083620,10090.ENSMUSP00000085192,10090.ENSMUSP00000101094,10090.ENSMUSP00000104484,10090.ENSMUSP00000109084,10090.ENSMUSP00000122863,10090.ENSMUSP00000125373	Wisp1,Eln,Leprel2,Fbn1,Mfap2,Postn,Col5a2,Col3a1,Col13a1,Col20a1,Col4a3,Mfap5,Plod2
CL:22040	Integrin domain superfamily, and p130Cas linkage to MAPK signaling for integrins	7	18	1.06	0.0055	10090.ENSMUSP00000017488,10090.ENSMUSP00000028499,10090.ENSMUSP00000044227,10090.ENSMUSP00000054499,10090.ENSMUSP00000099375,10090.ENSMUSP00000102995,10090.ENSMUSP00000105663	Vtn,Itgav,Itga9,Fn1,Itga2b,Tnc,Ptk2
CL:7208	Proteasome	9	45	0.77	0.019	10090.ENSMUSP00000014913,10090.ENSMUSP00000021595,10090.ENSMUSP00000028083,10090.ENSMUSP00000030769,10090.ENSMUSP00000041968,10090.ENSMUSP00000045460,10090.ENSMUSP00000071054,10090.ENSMUSP00000089728,10090.ENSMUSP00000140106	Psmb1,Psmc1,Psmb7,Psmc2,Psmd7,Psme4,Psmc3,Usp14,Uchl5
CL:7199	Oxygen-dependent proline hydroxylation of Hypoxia-inducible Factor Alpha, and TNF receptor superfamily (TNFSF) members mediating non-canonical NF-kB pathway	11	72	0.65	0.0226	10090.ENSMUSP00000014913,10090.ENSMUSP00000021595,10090.ENSMUSP00000028083,10090.ENSMUSP00000030336,10090.ENSMUSP00000030769,10090.ENSMUSP00000034469,10090.ENSMUSP00000041968,10090.ENSMUSP00000045460,10090.ENSMUSP00000071054,10090.ENSMUSP00000089728,10090.ENSMUSP00000140106	Psmb1,Psmc1,Psmb7,Tnfrsf1b,Psmc2,Egln1,Psmd7,Psme4,Psmc3,Usp14,Uchl5
CL:7200	Proteasome, and proteasome regulatory particle assembly	10	61	0.68	0.0246	10090.ENSMUSP00000014913,10090.ENSMUSP00000021595,10090.ENSMUSP00000028083,10090.ENSMUSP00000030769,10090.ENSMUSP00000034469,10090.ENSMUSP00000041968,10090.ENSMUSP00000045460,10090.ENSMUSP00000071054,10090.ENSMUSP00000089728,10090.ENSMUSP00000140106	Psmb1,Psmc1,Psmb7,Psmc2,Egln1,Psmd7,Psme4,Psmc3,Usp14,Uchl5
CL:22041	p130Cas linkage to MAPK signaling for integrins, and integrin alpha11-beta1 complex	5	12	1.09	0.03	10090.ENSMUSP00000017488,10090.ENSMUSP00000028499,10090.ENSMUSP00000054499,10090.ENSMUSP00000099375,10090.ENSMUSP00000105663	Vtn,Itgav,Fn1,Itga2b,Ptk2
[truncated: 5 more rows]
